# Supplementary material for: A systems-level insight into PHB-driven metabolic adaptation orchestrated by the PHB-binding transcriptional regulator AniA (PhaR)
Source: mSystems. 2025 Sep 22;10(10):e00760-25. doi: 10.1128/msystems.00760-25 (PMC12542648; doi:10.1128/msystems.00760-25)
Supplement: Table S1 — Raw quantitative proteomic data. [file msystems.00760-25-s0003.xlsx]

## Sheet: low P raw data
Table S1. Raw Quantitative Proteomic Data
proteinName	ac	geneName	proteinDescription	Global.PG.Q.Value	NrOfPrecursorsMeasured.phbC.1.1.raw	NrOfPrecursorsMeasured.phbC.1.2.raw	NrOfPrecursorsMeasured.phbC.1.3.raw	NrOfPrecursorsMeasured.phbC.1.4.raw	NrOfPrecursorsMeasured.phbC.1.5.raw	NrOfPrecursorsMeasured.phbC.1.6.raw	NrOfPrecursorsMeasured.phbC.1.7.raw	NrOfPrecursorsMeasured.phbC.1.8.raw	NrOfPrecursorsMeasured.phbC.1.9.raw	NrOfPrecursorsMeasured.phbC.1.10.raw	NrOfPrecursorsMeasured.phbC.1.11.raw	NrOfPrecursorsMeasured.phbC.1.12.raw	Imp_Log2.Quantity.wt_1.raw	Imp_Log2.Quantity.wt_2.raw	Imp_Log2.Quantity.wt_3.raw	Imp_Log2.Quantity.phbC_1.raw	Imp_Log2.Quantity.phbC_2.raw	Imp_Log2.Quantity.phbC_3.raw	Imp_Log2.Quantity.phaR_1.raw	Imp_Log2.Quantity.phaR_2.raw	Imp_Log2.Quantity.phaR_3.raw	Imp_Log2.Quantity.phbCphaR_1.raw	Imp_Log2.Quantity.phbCphaR_2.raw	Imp_Log2.Quantity.phbCphaR_3.raw
B2FDD3	B2FDD3_RHIME	SM_b22025	Plasmid pSymB	0.000324781	16	17	17	18	18	18	16	17	17	18	17	14	28.3434	28.3138	28.3889	28.5867	28.6427	28.6594	28.3214	28.2161	28.3035	28.3079	28.3446	28.2903
B2RED5	B2RED5_RHIME	ecnA	Putative entericidin A	0.000324781	3	3	3	3	3	3	3	3	3	3	3	3	24.6916	24.8487	24.827	24.7015	25.1476	24.5258	24.9373	24.7325	24.5131	24.6001	24.3771	24.5161
B2RED6	B2RED6_RHIME	SMc05008	Hypothetical signal peptide protein	0.000324781	11	10	10	9	9	10	10	9	8	9	10	10	32.5632	32.43	32.5147	32.1254	32.324	32.1737	32.3587	32.3357	32.3541	32.2187	32.1432	32.4102
B3KLW0	B3KLW0_RHIME	SMa5014	Uncharacterized protein	0.000324781	3	3	3	3	3	3	3	3	3	3	3	3	23.9518	23.9455	23.7517	23.8648	24.0859	23.5386	23.5597	23.6597	23.984	23.469	23.4716	23.6257
B3KLW3	B3KLW3_RHIME	SMa5002	Uncharacterized protein	0.000324781	10	10	10	10	10	7	10	10	7	9	9	9	25.2334	26.3463	26.0623	25.409	25.6144	24.6117	25.8687	25.4165	24.9059	25.1662	25.2194	25.5361
B3KLW9	B3KLW9_RHIME	SMa5021	Uncharacterized protein	0.000324781	5	5	5	5	4	4	4	4	5	4	4	4	24.1892	24.2923	24.3064	23.8308	23.8008	23.7691	23.7077	23.9877	23.9177	23.583	23.6872	23.9707
B3KLX3	B3KLX3_RHIME	SMa5025	Methyltransf_25 domain-containing protein	0.000324781	3	3	3	3	3	3	2	3	3	3	3	3	22.1207	22.3404	22.4377	22.2651	22.3215	22.4446	20.9822	22.1896	22.0663	21.9505	22.2259	22.3548
B3KLX4	B3KLX4_RHIME	SMa5026	Cupin_2 domain-containing protein	0.000324781	6	5	6	4	4	4	7	7	6	7	7	5	23.5795	22.5548	23.1421	21.5021	22.73	22.7227	23.7997	23.6686	23.3517	23.5383	23.5582	23.423
B3KLX5	B3KLX5_RHIME	SMa5027	Uncharacterized protein	0.000324781	6	6	6	3	1	2	4	6	6	5	4	3	25.1871	25.4602	25.5455	21.6559	21.3167	21.54	23.2838	23.9422	23.9301	23.3393	23.5351	23.1067
B3KLY3	B3KLY3_RHIME	SMa5007	Possible transcriptional regulator	0.000324781	1	2	2	3	3	3	2	2	2	3	3	3	22.5041	22.6291	22.8016	23.1081	23.1216	23.0021	22.6986	22.5985	22.5703	22.88	23.0149	23.2311
B3KLZ2	B3KLZ2_RHIME	SMa5011	Oxidoreductase	0.000324781	10	10	9	7	8	6	10	10	10	9	10	10	26.8489	26.5515	26.6901	25.7964	26.293	25.8124	26.8812	26.7577	26.7822	26.5591	26.6877	26.4702
B3KLZ6	B3KLZ6_RHIME	SMa5034	Cupin_7 domain-containing protein	0.000324781	14	14	14	14	14	13	14	14	14	14	14	14	27.3724	27.2664	27.3227	26.9219	26.9062	26.8023	26.9543	26.9547	27.167	27.3186	27.2345	27.3718
O08248	SURE_RHIME	surE	5'-nucleotidase SurE	0.000324781	12	11	12	12	12	12	11	11	12	12	12	12	27.3185	27.0665	27.075	27.3544	27.5575	27.4712	27.2738	27.2627	27.2462	27.3437	27.4623	27.0867
O08249	PIMT_RHIME	pcm	Protein-L-isoaspartate O-methyltransferase	0.000324781	5	5	5	4	6	6	6	6	5	6	5	5	24.4724	24.7779	24.4482	24.7061	25.0244	25.0207	24.3041	24.585	24.5341	24.7059	24.7876	24.4669
O08250	BIOS_RHIME	bioS	Biotin transport regulator	0.000324781	4	4	4	3	4	2	4	4	3	4	4	4	24.0673	24.0632	24.3805	22.7245	22.2526	21.913	23.9159	24.6848	24.3888	24.6412	23.7118	22.971
O30498	PITX_RHIME	R00187	Putative pit accessory protein	0.000324781	14	16	14	15	13	13	15	16	14	15	14	13	27.2098	27.2521	27.204	27.1555	27.2072	27.134	27.0903	27.1643	27.1528	27.0695	27.0294	27.0199
O30807	MAO1_RHIME	dme	NAD-dependent malic enzyme	0.000324781	47	45	41	49	49	47	48	47	48	45	47	43	29.3124	28.8955	28.8832	29.5567	29.7621	29.8912	29.8628	29.7287	29.7651	29.7577	29.8533	29.798
O30808	MAO2_RHIME	tme	NADP-dependent malic enzyme	0.000324781	47	46	48	49	50	51	47	46	46	46	44	46	29.3705	29.2446	29.2544	29.7318	29.8636	29.8252	29.0156	28.9811	29.0708	29.1194	29.1546	29.3105
O30994	FTSA_RHIME	ftsA	Cell division protein FtsA	0.000324781	3	3	2	1	1	1	1	2	2	2	2	3	21.9115	21.234	20.7746	18.7828	18.4156	19.3427	18.0265	21.0413	20.6101	20.9475	20.4959	20.6866
O31186	ADHA_RHIME	adhA	Alcohol dehydrogenase	0.000324781	19	18	18	20	20	18	21	21	22	22	20	21	27.4703	27.0213	26.8979	27.375	27.2917	26.6598	27.6392	27.3589	27.8246	27.9203	27.5714	28.0198
O31196	HUTI_RHIME	hutI	Imidazolonepropionase	0.000324781	11	13	14	13	14	14	12	13	12	12	13	9	25.2474	25.3896	25.1182	25.8378	25.7926	25.7993	25.2695	25.4354	25.1103	25.4713	25.4526	25.1705
O31197	HUTH_RHIME	hutH	Histidine ammonia-lyase	0.000324781	10	11	10	10	11	10	10	10	10	9	10	8	25.98	26.0457	25.8687	26.2087	26.2389	26.0975	25.6997	25.5917	25.6461	25.589	25.6651	25.6869
O33680	EXSH_RHIME	exsH	Endo-1,3-1,4-beta-glycanase ExsH	0.000324781	3	5	4	4	3	3	3	5	4	5	4	0	22.4271	23.4564	22.9632	22.6589	21.7004	21.3194	22.1862	23.8862	23.0928	23.8043	22.1884	20.0483
O33684	Y4336_RHIME	RA0936	Uncharacterized protein RA0936	0.000324781	2	2	3	3	3	3	3	3	3	3	3	3	24.6318	24.4952	24.6531	24.4876	24.4814	24.349	24.4034	24.4205	24.4909	24.2902	24.4133	24.6826
O33685	SYRB1_RHIME	syrB	Transcriptional regulator SyrB	0.000324781	9	10	9	8	9	9	10	10	9	9	9	10	27.5839	27.5857	27.5548	26.9612	27.1023	27.0336	27.5125	27.471	27.502	27.1792	27.2584	27.4568
O33915	CISY_RHIME	gltA	Citrate synthase	0.000324781	49	48	48	45	43	45	47	49	48	49	49	47	31.2997	31.1907	30.9565	30.5699	30.6395	30.8867	31.4357	31.5384	31.5235	31.5727	31.5571	31.4154
O54067	LPSL_RHIME	lspL	Probable UDP-glucuronate 4-epimerase	0.000324781	27	28	29	28	27	30	25	25	27	28	27	26	28.7233	28.8243	28.9486	28.806	28.9648	29.0301	28.7957	28.6796	28.9402	28.7156	28.8414	28.9053
O54068	UDG_RHIME	rkpK	UDP-glucose 6-dehydrogenase	0.000324781	37	39	38	37	38	38	38	39	38	37	39	35	29.4776	29.3405	29.3774	29.5866	29.4468	29.4335	29.4709	29.4911	29.4261	29.3038	29.5458	29.377
O68853	NUOB1_RHIME	nuoB1	NADH-quinone oxidoreductase subunit B 1	0.000324781	8	8	8	8	8	8	8	9	8	9	9	9	27.2636	27.2205	27.2257	27.7014	27.6196	27.7424	27.2386	27.3008	27.3138	27.4169	27.5242	27.5646
O68854	NUOC1_RHIME	nuoC1	NADH-quinone oxidoreductase subunit C 1	0.000324781	23	23	23	23	23	25	23	23	24	22	22	21	29.0488	29.0381	29.0478	29.1772	29.1807	29.1872	29.0478	29.0772	29.0788	28.9878	28.9578	28.836
O68965	MI2D_RHIME	idhA	Inositol 2-dehydrogenase	0.000324781	20	20	21	21	20	21	20	20	20	20	20	20	27.4085	27.2795	27.123	27.4444	27.4752	27.7942	27.5047	27.5207	27.5669	27.5525	27.5558	27.4347
O69177	LON_RHIME	lon	Lon protease	0.000324781	31	35	35	37	36	36	36	36	36	35	34	32	27.7938	27.8595	27.6369	28.0423	27.8765	27.9343	28.0337	27.7668	27.8092	27.8759	27.9617	27.9982
O69787	BETC_RHIME	betC	Choline-sulfatase	0.000324781	18	16	16	18	17	18	17	19	19	18	19	17	26.4761	26.2784	25.825	26.4168	26.1996	26.3926	26.1061	26.4036	26.5336	26.5974	26.5773	26.4428
O86028	MCM_RHIME	bhbA	Methylmalonyl-CoA mutase	0.000324781	20	21	21	23	23	23	22	22	21	22	22	19	26.2453	26.3067	26.3519	26.5334	26.4485	26.5667	26.078	26.3717	26.2292	26.3084	26.3725	26.2451
O86029	Y6150_RHIME	RB1450	Uncharacterized HTH-type transcriptional regulator RB1450	0.000324781	3	3	3	3	3	3	3	3	3	3	3	2	21.4954	21.3228	21.7357	21.6671	21.9594	21.5728	21.6793	21.7445	21.3369	21.626	21.6785	21.3105
O86033	GLPK_RHIME	glpK	Glycerol kinase	0.000324781	4	5	5	3	4	4	5	4	5	5	5	5	22.87	23.0645	23.1332	21.5403	22.3077	22.1457	23.0934	22.4137	23.4618	23.068	23.1729	23.3791
O86034	BDHA_RHIME	bdhA	D-beta-hydroxybutyrate dehydrogenase	0.000324781	17	16	13	16	15	18	16	17	14	13	15	13	27.3489	27.386	27.2976	27.3592	27.4185	27.4637	27.3182	27.3188	27.418	27.3587	27.5556	27.54
O87278	STCD_RHIME	stcD	Probable N-methylproline demethylase	0.000324781	38	36	39	43	41	41	42	43	43	40	44	39	27.6483	27.2864	27.0536	28.2315	27.9392	28.312	28.1585	28.4469	28.2403	28.182	28.2342	27.8986
O87320	AATC_RHIME	aatC	Putative aminotransferase AatC	0.000324781	7	8	8	7	8	7	8	8	8	8	8	8	25.7902	25.7257	25.6858	25.919	26.0589	25.9681	25.8191	25.8459	25.972	25.9696	25.9732	25.9859
O87390	GLXB_RHIME	glxB	Glutamine amidotransferase-like protein GlxB	0.000324781	3	2	2	2	2	2	3	3	2	3	3	3	24.2574	23.6667	22.6253	23.5565	23.0652	23.9472	23.7701	24.3474	23.6375	23.9804	23.889	24.0156
O87391	GLXC_RHIME	glxC	Protein GlxC	0.000324781	3	3	3	3	2	3	3	3	3	3	3	3	24.3819	24.0743	24.2793	23.5713	22.2608	24.1059	24.2876	23.4824	24.2395	23.9771	24.1855	24.5242
O87393	GLNA3_RHIME	glnT	Glutamine synthetase	0.000324781	1	2	2	4	4	4	2	3	2	3	4	4	21.8629	22.732	21.9035	24.4698	24.1309	24.0437	23.4349	23.5361	22.0021	23.3574	23.329	24.4476
O87821	SYK_RHIME	lysS	Lysine--tRNA ligase	0.000324781	34	35	35	35	33	35	33	35	35	34	35	33	27.5037	27.4844	27.4933	27.8841	27.5893	27.7848	27.2757	27.5649	27.6218	27.4897	27.4532	27.5199
P02344	DBH_RHIME	hupB	DNA-binding protein HRm	0.000324781	29	30	30	30	31	31	29	29	29	29	30	28	32.1841	32.1546	32.2493	32.2338	32.4523	32.2515	32.0243	31.9221	31.9375	31.7499	31.7175	31.9713
P06234	NODG_RHIME	nodG	Nodulation protein G	0.000324781	2	2	1	3	3	3	2	2	2	2	3	2	26.6177	26.6414	26.8199	27.1292	27.3004	27.1472	26.8028	26.9484	26.9678	26.889	27.0057	27.1614
P0C5S2	Y410_RHIME	R00410	Uncharacterized HTH-type transcriptional regulator R00410	0.000324781	14	14	14	14	14	13	14	14	14	14	14	14	29.0506	28.9753	29.027	29.2166	29.3573	29.1146	28.9696	28.9735	28.8719	28.9044	28.9799	29.2427
P0C5S3	ACTR_RHIME	actR	Acid tolerance regulatory protein ActR	0.000324781	17	16	15	16	17	16	16	16	17	17	17	16	29.5863	29.331	29.3382	29.2791	29.7712	29.374	29.7485	29.7117	29.4951	29.5477	29.652	28.9646
P10577	NTRC_RHIME	ntrC	DNA-binding transcriptional regulator NtrC	0.000324781	27	29	31	31	30	28	29	29	31	27	29	28	28.8223	28.8218	28.866	28.9508	29.0583	28.9595	28.7592	28.617	28.6867	28.579	28.6273	28.8307
P10955	FIXL_RHIME	fixL	Sensor protein FixL	0.000324781	11	12	12	14	13	14	10	11	13	10	11	11	24.983	25.1861	25.2135	25.3591	25.3372	25.5934	25.0944	25.018	25.1811	24.6173	24.8662	25.2698
P10958	FIXJ_RHIME	fixJ	Transcriptional regulatory protein FixJ	0.000324781	20	17	19	20	19	19	19	19	19	20	20	18	28.3909	28.3048	28.3156	28.2872	28.5796	28.3331	28.4389	28.4324	28.4222	28.2448	28.2588	28.211
P13441	NODP_RHIME	nodP	Sulfate adenylyltransferase subunit 2	0.000324781	4	4	4	1	0	1	3	4	4	3	4	4	23.2266	23.3638	22.8487	18.7978	19.6504	16.9336	22.3881	22.6277	23.2594	22.71	23.4434	23.5358
P13632	DCTD_RHIME	dctD	C4-dicarboxylate transport transcriptional regulatory protein DctD	0.000324781	2	2	3	2	2	3	3	2	3	3	3	1	21.8178	22.0077	22.656	21.956	22.1914	23.3427	22.5711	21.9409	22.6697	22.8479	22.9861	21.95
P13633	DCTB_RHIME	dctB	C4-dicarboxylate transport sensor protein DctB	0.000324781	6	5	7	7	7	7	7	6	7	6	7	4	24.0109	22.9917	23.2263	23.7997	23.4411	23.9014	23.0971	23.6945	23.4177	23.6456	23.7641	23.1313
P14129	RS1_RHIME	rpsA	30S ribosomal protein S1	0.000324781	43	42	43	43	44	44	43	44	43	44	44	43	31.2902	31.2734	31.2984	31.3962	31.5103	31.4032	31.6479	31.5389	31.5277	31.5044	31.5524	31.7228
P15189	SYE_RHIME	gltX	Glutamate--tRNA ligase	0.000324781	24	22	21	23	25	24	22	24	23	23	24	23	27.9215	27.7246	27.5434	28.0685	28.0143	28.0132	27.9799	28.0599	28.0668	28.1393	28.2008	28.0771
P15395	TRPE_RHIME	trpE(G)	Anthranilate synthase	0.000324781	33	33	33	36	36	36	38	39	39	40	40	39	27.4534	27.3764	27.3065	27.8322	27.6571	27.8788	28.4352	28.5851	28.6041	28.4601	28.568	28.5103
P17263	RP54_RHIME	rpoN	RNA polymerase sigma-54 factor	0.000324781	2	3	2	3	2	3	2	2	2	2	2	2	21.5368	22.098	21.8873	22.75	22.1238	22.8795	21.5817	21.6329	21.7443	21.7123	22.0101	21.4089
P17265	HPF_RHIME	hpf	Ribosome hibernation promotion factor	0.000324781	36	34	36	36	35	36	36	33	34	34	34	31	30.5992	30.5278	30.6465	31.0466	31.2299	31.0274	30.4016	30.1906	30.3099	30.2888	30.3267	30.5399
P19372	ACP_RHIME	acpP	Acyl carrier protein AcpP	0.000324781	5	5	5	5	5	5	5	5	5	5	5	5	31.0273	30.9633	31.1514	30.9403	31.1948	30.9713	30.8992	30.9026	30.9049	30.7064	30.7593	30.8919
P19485	CYA1_RHIME	cya1	Adenylate cyclase 1	0.000324781	5	5	5	4	4	3	5	5	5	4	4	1	22.834	22.7851	22.8647	22.6859	22.7113	22.6421	22.4784	22.68	22.373	21.4761	22.6465	21.3035
P20471	NDVB_RHIME	ndvB	Cyclic beta-(1,2)-glucan synthase NdvB	0.000324781	65	69	60	70	67	65	61	62	62	66	65	60	27.9504	28.0645	27.944	28.3953	28.0228	28.1922	27.7898	27.8491	27.9185	27.7732	27.8638	27.7012
P25885	Y382_RHIME	R00382	Uncharacterized ABC transporter ATP-binding protein R00382	0.000324781	19	20	19	18	19	18	18	16	19	19	17	18	26.9784	27.0832	27.1096	27.2834	27.5772	27.3926	27.2388	27.0382	26.9827	26.899	27.0907	27.2761
P25893	Y383_RHIME	R00383	Uncharacterized protein R00383	0.000324781	12	13	12	14	13	13	13	12	12	13	13	13	29.799	29.8863	29.7357	29.8017	29.9218	29.8061	30.0089	29.7849	29.7638	29.8199	29.7888	30.0467
P26503	EXOB_RHIME	exoB	UDP-glucose 4-epimerase	0.000324781	19	20	19	22	20	22	20	20	21	22	21	21	28.9064	28.6327	28.4043	28.9849	28.8848	29.1983	29.0577	29.1538	29.1879	29.3676	29.234	29.3002
P27865	RECA_RHIME	recA	Protein RecA	0.000324781	18	17	16	17	17	18	16	18	18	17	18	18	27.6932	27.6721	27.6722	27.9594	27.8994	28.0508	27.5974	27.627	27.6669	27.533	27.6548	27.7201
P27866	SYA_RHIME	alaS	Alanine--tRNA ligase	0.000324781	53	52	53	54	52	52	52	54	52	51	53	49	29.6838	29.6185	29.5561	29.9584	29.8049	30.0121	29.8468	29.8499	29.8579	29.8598	29.8177	29.9714
P29953	Y2983_RHIME	R02983	UPF0303 protein R02983	0.000324781	10	10	10	10	11	11	10	10	10	10	10	9	26.9685	26.9362	26.8885	26.8221	26.8295	26.8146	26.8602	26.9614	27.0084	27.1536	27.2248	27.1002
P29954	MANA_RHIME	pmi	Mannose-6-phosphate isomerase	0.000324781	3	2	3	3	3	3	2	3	3	3	3	3	23.6221	23.092	23.1307	23.8014	23.4993	23.6035	22.3415	23.6582	23.7676	24.1432	23.9804	24.0512
P30327	FTSZ1_RHIME	ftsZ1	Cell division protein FtsZ 1	0.000324781	24	24	22	23	23	24	25	24	24	24	24	23	28.2623	28.1067	28.1047	27.9156	27.9263	28.0409	27.9614	28.2345	28.2599	28.1843	28.1571	28.181
P33691	EXOA_RHIME	exoA	Succinoglycan biosynthesis protein ExoA	0.000324781	7	6	7	3	4	3	7	7	7	7	7	7	25.7099	25.5479	25.6847	21.2874	22.9446	22.9801	25.7256	25.71	25.7739	25.7149	25.6539	25.8396
P33692	EXOH_RHIME	exoH	Succinoglycan biosynthesis protein ExoH	0.000324781	4	4	4	3	4	3	4	4	4	4	4	3	23.9768	24.0907	24.0136	21.7182	21.1018	21.3238	23.7591	23.3675	23.6006	23.5082	23.6619	23.6342
P33693	EXOK_RHIME	exoK	Endo-1,3-1,4-beta-glycanase ExoK	0.000324781	24	24	23	16	17	16	23	23	22	22	22	20	30.4865	30.5578	30.5028	28.1878	28.2267	28.0283	30.3406	30.2458	30.1655	30.0476	29.9816	30.1597
P33694	EXOL_RHIME	exoL	Succinoglycan biosynthesis protein ExoL	0.000324781	6	5	6	3	1	3	6	6	6	7	7	6	24.172	24.1679	24.0788	21.3802	21.7177	22.4956	24.0721	24.3987	24.192	24.3923	24.5016	24.1122
P33695	EXOM_RHIME	exoM	Succinoglycan biosynthesis protein ExoM	0.000324781	8	10	10	1	1	1	7	8	8	9	9	9	25.3766	25.4233	25.5189	21.1872	21.1768	21.1705	25.1747	25.4094	25.4363	25.4304	25.4146	25.6615
P33696	EXON_RHIME	exoN	UTP--glucose-1-phosphate uridylyltransferase	0.000324781	35	38	36	18	17	20	37	37	37	37	36	37	31.1389	31.0323	31.03	28.4384	28.426	28.6557	31.1536	31.1568	31.2473	31.1455	31.139	31.2085
P33697	EXOO_RHIME	exoO	Succinoglycan biosynthesis protein ExoO	0.000324781	10	9	10	2	4	2	10	11	11	9	10	10	25.057	25.0923	25.0579	21.2279	22.7316	21.1186	24.7166	25.1482	25.3622	24.7556	24.9513	24.8487
P33698	EXOP_RHIME	exoP	Succinoglycan biosynthesis transport protein ExoP	0.000324781	49	47	49	31	29	27	49	47	48	50	50	51	30.1738	30.2103	29.0686	29.1956	26.5557	26.4366	29.0161	28.8505	28.9715	28.9364	29.0254	30.285
P33700	EXOU_RHIME	exoU	Succinoglycan biosynthesis protein ExoU	0.000324781	19	20	20	20	20	20	20	19	21	20	20	21	28.6988	28.6337	28.6758	27.9823	27.9303	28.0061	28.1771	28.504	28.6935	28.5174	28.5881	28.6755
P33701	EXOV_RHIME	exoV	Succinoglycan biosynthesis protein ExoV	0.000324781	10	10	10	10	10	10	10	10	10	10	10	10	26.8551	26.8757	26.9659	26.7708	26.8649	26.7913	26.8503	26.9631	27.0482	26.975	26.969	26.6469
P33702	EXOW_RHIME	exoW	Succinoglycan biosynthesis protein ExoW	0.000324781	13	13	13	14	13	14	12	11	13	14	14	11	26.3453	26.5546	26.3241	26.5533	26.439	26.4993	26.1402	26.1786	26.3062	26.3944	26.5719	26.389
P35470	CH602_RHIME	groEL2	Chaperonin GroEL 2	0.000324781	19	21	19	19	19	20	21	19	20	20	20	18	28.4163	28.4892	28.58	28.0722	28.235	28.1832	28.3996	28.3307	28.3803	28.1879	28.2485	28.4017
P35471	CH605_RHIME	groEL5	Chaperonin GroEL 5	0.000324781	30	30	29	29	29	29	26	28	28	27	30	27	32.0892	31.99	31.9985	31.8654	32.0172	31.847	31.8598	31.8189	31.8466	31.7344	31.7268	31.9686
P35473	CH101_RHIME	groES1	Co-chaperonin GroES 1	0.000324781	8	9	9	9	9	9	9	9	9	9	9	8	30.5961	30.4808	30.6427	30.5188	30.6794	30.4921	30.5905	30.4782	30.6214	30.5312	30.3183	30.7904
P35474	CH105_RHIME	groES5	Co-chaperonin GroES 5	0.000324781	5	5	5	4	5	5	5	5	5	5	5	5	24.2638	23.9194	24.1869	23.8886	24.2558	24.2946	24.5294	24.5134	24.4506	24.4341	24.503	24.6265
P37827	FLIP_RHIME	fliP	Flagellar biosynthetic protein FliP	0.000324781	4	4	4	4	4	4	4	4	4	4	4	3	22.513	22.6693	22.888	22.7651	22.9101	22.8927	22.1493	21.8019	22.3589	22.4526	22.3261	22.3302
P42374	DNAK_RHIME	dnaK	Chaperone protein DnaK	0.000324781	80	79	81	83	80	80	77	80	86	85	82	85	32.4571	32.382	32.3706	32.4373	32.4994	32.5106	32.4133	32.4003	32.3621	32.3397	32.315	32.3917
P42878	Y2474_RHIME	R02474	Uncharacterized protein R02474	0.000324781	3	2	3	3	3	3	3	3	3	3	3	3	22.0134	21.2743	21.6717	20.364	21.1943	21.0633	21.8233	22.1021	22.1698	22.5076	22.2662	22.5223
P42879	Y2472_RHIME	R02472	Uncharacterized protein R02472	0.000324781	3	3	3	4	4	4	4	4	4	4	4	4	24.462	24.2857	24.2311	23.3099	23.351	24.0743	24.4824	24.6043	24.2522	24.3936	24.5144	24.624
P42880	UREY_RHIME	R02471	Urease operon 23 kDa accessory protein	0.000324781	7	7	6	8	7	8	6	6	7	8	7	8	25.0204	25.344	25.3292	25.5651	25.4596	25.3106	25.495	25.3594	25.3753	25.438	25.3835	25.628
P42885	URE1_RHIME	ureC	Urease subunit alpha	0.000324781	32	31	31	31	30	31	30	31	31	31	31	29	29.7056	29.3704	29.1666	29.2526	29.1022	29.2613	29.2112	29.4224	29.604	29.7635	29.6944	29.7714
P42886	URE2_RHIME	ureB	Urease subunit beta	0.000324781	6	6	6	6	6	6	6	6	6	6	6	6	28.582	28.6182	28.6449	27.7365	27.8768	27.8242	28.5184	28.5365	28.5701	28.3833	28.3002	28.6351
P42887	URE3_RHIME	ureA	Urease subunit gamma	0.000324781	9	9	9	9	9	9	8	9	8	8	8	8	28.461	28.435	28.5216	27.8197	27.9593	27.7492	28.4814	28.5026	28.5999	28.3068	28.4031	28.4447
P42888	URED_RHIME	ureD	Urease accessory protein UreD	0.000324781	3	2	2	3	2	2	2	2	2	3	3	3	22.2898	22.0653	22.5056	22.2555	22.8288	21.7836	22.3089	22.1235	22.3084	21.9676	22.6347	21.5442
P43085	PCKA_RHIME	pckA	Phosphoenolpyruvate carboxykinase (ATP)	0.000324781	25	27	27	24	23	25	28	29	29	29	28	30	27.2571	27.2712	27.1138	26.8723	26.0389	26.6233	27.0596	27.6235	27.5808	27.8532	28.0489	27.9008
P45400	CYCH_RHIME	cycH	Cytochrome c-type biogenesis protein CycH	0.000324781	11	11	11	11	11	11	9	10	10	10	10	9	26.388	26.2974	26.6376	26.4862	26.6099	26.4345	26.1655	26.1408	26.0818	26.4154	26.3994	26.3146
P45402	CCME_RHIME	ccmE	Cytochrome c-type biogenesis protein CcmE	0.000615006	2	2	2	2	2	2	2	2	2	2	2	2	23.8554	23.8901	24.3379	24.2849	24.4014	24.6184	24.316	24.2142	24.3021	24.1719	24.2378	24.2378
P45404	CCMF_RHIME	cycK	Cytochrome c-type biogenesis protein CycK	0.0010985	3	3	1	3	3	3	2	2	3	3	3	3	21.228	21.6433	19.9135	22.5878	21.4549	22.5805	21.8776	21.6516	22.4433	22.0315	22.0939	22.2082
P45406	CCMH_RHIME	ccmH	Cytochrome c-type biogenesis protein CcmH	0.000324781	5	4	5	5	5	5	5	5	5	5	5	5	24.6365	24.2873	24.7685	24.7318	24.8749	24.7637	24.9936	25.1022	24.8072	24.9038	24.8268	24.8105
P45484	FTSZ2_RHIME	ftsZ2	Cell division protein FtsZ 2	0.000324781	18	18	19	18	17	18	16	17	17	15	17	15	27.9476	27.8177	27.8807	27.9038	28.0196	27.9978	27.6903	27.7868	27.8562	27.7296	27.6802	27.7228
P48948	RS20_RHIME	rpsT	30S ribosomal protein S20	0.000324781	3	3	3	3	3	3	3	3	3	3	3	3	25.458	25.8017	25.813	26.0752	26.0565	26.015	25.7809	25.7297	25.7758	25.8002	25.9056	26.2721
P50174	THIL_RHIME	phaA	Acetyl-CoA acetyltransferase	0.000324781	52	52	53	56	57	58	53	49	51	56	56	56	31.9601	31.8314	31.8704	32.6434	32.5788	32.5704	31.9479	31.9318	32.059	32.6219	32.5927	32.7708
P50176	PHAC_RHIME	phaC	Poly(3-hydroxyalkanoate) polymerase subunit PhaC	0.000324781	14	14	14	0	1	0	14	13	14	0	1	0	27.1998	26.9071	27.0548	19.4425	19.7041	19.3379	27.349	27.0707	27.1476	20.7779	27.3234	21.0088
P50205	PHAB_RHIME	phaB	Acetoacetyl-CoA reductase	0.000324781	14	14	14	14	14	14	14	14	14	14	14	14	29.4802	29.3805	29.3949	28.9966	28.9309	29.0142	29.522	29.4806	29.5332	29.6729	29.6204	29.8546
P50350	CHVI_RHIME	chvI	Transcriptional regulatory protein ChvI	0.000324781	14	15	15	15	15	15	14	14	14	15	15	13	27.2381	27.2516	27.3074	27.6255	27.5846	27.6208	27.1426	27.1762	27.4201	27.4988	27.3925	27.5369
P54222	BETB1_RHIME	betB1	Betaine aldehyde dehydrogenase 1	0.000324781	7	9	8	9	7	9	8	8	9	9	9	7	24.3159	24.0739	24.2044	24.7388	23.8171	24.966	23.9644	24.6115	24.978	25.1467	25.0975	25.1482
P54223	BETA_RHIME	betA	Oxygen-dependent choline dehydrogenase	0.000324781	4	4	4	6	7	6	6	6	6	6	8	5	23.9658	24.069	25.0727	24.7221	24.4665	24.7185	23.585	24.9119	24.9592	25.2769	25.4591	24.3589
P55323	MUCR_RHIME	mucR	Transcriptional regulatory protein MucR	0.000324781	12	11	12	11	11	11	12	12	12	12	12	12	29.2935	29.3575	29.3985	29.3897	29.462	29.2016	29.4288	29.431	29.3897	29.1328	29.1401	28.6407
P56883	MUTS_RHIME	mutS	DNA mismatch repair protein MutS	0.000324781	9	8	9	13	13	12	6	8	9	11	10	8	24.904	24.9032	24.792	25.4966	25.2085	25.4251	24.1917	24.5074	24.5249	24.5616	24.7977	24.6745
P56884	GLND_RHIME	glnD	Bifunctional uridylyltransferase/uridylyl-removing enzyme	0.000324781	5	8	7	9	9	6	5	7	8	6	5	4	22.2836	23.2066	22.9064	24.3215	24.0842	24.1533	22.5601	23.0414	23.3437	23.0035	23.1243	23.1922
P56891	CYSH_RHIME	cysH	Adenosine 5'-phosphosulfate reductase	0.000324781	11	11	11	11	11	11	11	10	10	10	10	10	26.0166	26.0407	26.095	26.0697	26.19	26.1588	25.9339	25.7644	25.776	25.5345	25.605	25.6039
P56892	CYSD_RHIME	cysD	Sulfate adenylyltransferase subunit 2	0.000324781	20	21	20	21	21	21	21	21	20	20	22	21	26.8049	26.7946	26.7958	27.2371	27.2652	27.2035	26.9785	26.9008	26.9016	26.9791	26.9995	26.6944
P56893	CYSN_RHIME	cysN	Sulfate adenylyltransferase subunit 1	0.000324781	12	14	14	17	17	15	14	14	15	13	13	11	24.762	25.1123	25.2039	25.9726	26.0178	25.8635	25.5651	25.3457	25.3787	25.1112	25.3414	25.2474
P56894	GREA_RHIME	greA	Transcription elongation factor GreA	0.000324781	20	19	21	20	21	21	21	19	20	19	21	18	30.2501	30.1222	30.2225	30.2662	30.3905	30.2136	30.31	30.2232	30.2184	30.1844	30.0915	30.3843
P56898	SSB_RHIME	ssb	Single-stranded DNA-binding protein	0.000324781	20	19	20	21	21	21	19	20	21	21	21	21	30.8521	30.6988	30.7422	30.7533	30.8562	30.7963	30.7986	30.7559	30.7864	30.7757	30.5875	30.9009
P56899	UVRA_RHIME	uvrA	UvrABC system protein A	0.000324781	28	28	29	30	31	29	28	26	27	29	30	30	27.2312	27.1756	27.1464	27.761	27.8806	27.9251	27.5898	27.4881	27.4685	27.58	27.7152	27.6884
P56901	LRP_RHIME	lrp	Leucine-responsive regulatory protein	0.000324781	6	6	5	6	6	6	5	5	6	6	6	6	26.0879	25.9189	25.9162	26.2007	26.0147	26.2811	25.8943	25.5399	26.1437	26.056	25.8915	25.8548
P56902	FABF_RHIME	fabF	3-oxoacyl-[acyl-carrier-protein] synthase 2	0.000324781	23	20	19	22	20	21	19	20	20	22	21	20	28.778	28.4967	28.1591	29.1413	28.8464	29.0985	28.2457	28.4797	28.5167	28.956	28.9338	29.0187
P56904	THID_RHIME	thiD	Hydroxymethylpyrimidine/phosphomethylpyrimidine kinase	0.000324781	7	6	7	10	10	10	8	8	7	8	9	7	25.5594	25.3948	25.4651	26.8212	26.9209	26.9462	25.5969	25.5198	25.4974	25.821	25.7839	25.9672
P56907	NUOD1_RHIME	nuoD1	NADH-quinone oxidoreductase subunit D 1	0.000324781	12	14	13	14	15	14	15	14	14	13	15	13	27.3737	27.3844	27.2738	27.9545	27.7497	27.9024	27.5392	27.5205	27.5836	27.4609	27.638	27.4232
P56909	NUOE1_RHIME	nuoE1	NADH-quinone oxidoreductase subunit E 1	0.000324781	34	35	34	35	35	35	34	34	33	35	35	35	29.9114	29.8334	29.8178	30.0191	30.1614	30.1701	29.9042	29.8676	29.8974	29.8729	29.8625	30.0298
P56912	NUOF1_RHIME	nuoF1	NADH-quinone oxidoreductase subunit F 1	0.000324781	23	21	21	25	25	25	18	22	22	23	22	16	26.7143	26.6352	26.6778	27.5382	27.2597	27.4415	26.5632	26.9923	26.8684	27.0184	27.0019	26.4747
P58226	SELA_RHIME	selA	L-seryl-tRNA(Sec) selenium transferase	0.000324781	18	18	16	18	18	19	17	17	17	17	17	19	26.8016	26.6795	26.2395	26.6785	26.6702	27.0913	26.6616	26.6398	26.6726	26.473	26.4053	26.7897
P58259	NRDR_RHIME	nrdR	Transcriptional repressor NrdR	0.000324781	9	9	10	10	10	10	9	9	9	9	9	8	26.29	26.2017	26.3014	26.0872	26.0923	26.0954	26.0751	26.1084	25.7922	25.7424	26.0783	25.4839
P58264	THIG_RHIME	thiG	Thiazole synthase	0.000324781	16	13	14	17	17	17	12	13	12	13	17	15	27.6585	27.3312	27.3507	30.0387	29.9448	29.9132	27.1735	27.3253	27.2723	27.816	28.1926	27.6716
P58278	CLPP2_RHIME	clpP2	ATP-dependent Clp protease proteolytic subunit 2	0.000324781	10	10	10	9	10	10	10	9	10	10	10	10	28.1029	27.9159	27.865	28.3787	28.3443	28.3688	28.0957	28.0945	28.2465	28.4143	28.391	28.5233
P58326	DAPB_RHIME	dapB	4-hydroxy-tetrahydrodipicolinate reductase	0.000324781	23	23	23	23	23	23	23	23	23	23	23	23	28.3567	28.2761	28.2801	28.4441	28.5385	28.5394	28.2029	28.1954	28.2268	28.2677	28.3653	28.4488
P58330	FLAD_RHIME	flaD	Flagellin D	0.000324781	10	8	8	8	8	8	6	10	10	10	5	5	25.6259	25.1014	24.9444	24.9446	25.2809	25.0918	23.9937	25.901	25.4394	26.5009	23.8438	23.175
P58336	ALF_RHIME	cbbA	Fructose-bisphosphate aldolase	0.000324781	2	1	1	2	1	2	2	2	3	2	2	2	25.9065	25.4168	25.4571	25.7713	25.0413	25.692	25.7855	25.9926	26.0479	25.8265	25.7189	25.8743
P58338	Y0419_RHIME	eutC	Putative dehydrogenase RB0419	0.000324781	4	4	4	3	3	3	3	2	3	3	3	2	22.2685	22.546	22.618	22.2937	22.591	22.4841	21.9693	20.5174	22.2075	22.0054	22.4885	22.003
P58342	ATCU2_RHIME	actP2	Copper-transporting ATPase 2	0.000324781	8	9	9	8	8	9	9	9	8	8	8	8	24.9682	25.1052	25.1689	25.0791	25.0514	24.9078	24.9345	25.0398	24.6923	24.5555	24.9661	24.5313
P58346	SYRB3_RHIME	syrB3	Probable transcriptional regulator syrB3	0.000324781	8	8	9	8	7	8	10	9	10	10	9	10	27.0594	26.9656	26.6801	25.8326	26.0275	25.8199	26.6666	26.6711	26.7287	26.4162	26.2522	26.7491
P58350	AAT_RHIME	aatB	Aspartate aminotransferase	0.000324781	5	4	4	7	6	7	7	5	5	7	6	6	21.7672	21.807	21.1293	23.4307	23.0849	23.601	21.5764	21.7873	21.7366	21.2625	22.0716	22.1102
P58377	LNT_RHIME	lnt	Apolipoprotein N-acyltransferase	0.000324781	6	6	6	6	6	6	6	6	6	6	6	6	23.8637	23.7593	23.7738	24.2894	24.1051	24.1872	23.6088	23.5606	23.4925	23.6443	23.6363	23.6885
P58379	HMRR2_RHIME	hmrR2	Heavy metal-dependent transcription regulator 2	0.000324781	6	6	6	6	6	6	6	6	6	6	6	6	24.7336	24.8436	24.8365	24.4661	24.5493	24.552	24.6179	24.5388	24.7759	24.5159	24.5071	24.6102
P58380	FABI1_RHIME	fabI1	Enoyl-[acyl-carrier-protein] reductase [NADH] 1	0.000324781	11	10	9	12	12	11	9	9	9	11	11	11	28.2529	28.3401	28.261	28.4483	28.2611	28.3915	28.1339	28.1058	28.2404	28.0883	28.1508	28.5303
P58381	FABI2_RHIME	fabI2	Enoyl-[acyl-carrier-protein] reductase [NADH] 2	0.000324781	11	10	11	11	10	10	10	10	11	10	11	10	28.1236	28.1423	28.1279	28.4953	28.4533	28.3539	28.1703	28.1717	28.2447	28.1517	28.2599	28.273
P58393	GLGA1_RHIME	glgA1	Glycogen synthase 1	0.000324781	14	14	15	15	15	14	15	14	15	14	13	14	26.2277	26.2864	26.5	26.6969	26.5877	26.4898	26.0839	26.1367	26.3311	26.2144	26.1104	26.168
P58394	GLGA2_RHIME	glgA2	Glycogen synthase 2	0.000324781	4	4	4	4	4	4	4	3	3	4	4	3	24.7222	24.9294	25.0965	24.7093	24.8931	24.1314	24.645	24.4951	24.8202	23.2761	24.4655	23.7068
P58470	RL31_RHIME	rpmE	50S ribosomal protein L31	0.000324781	14	14	14	15	14	15	15	14	14	14	15	14	28.5023	28.4532	28.5232	28.3783	28.6015	28.3601	28.9935	28.8793	28.8249	28.7995	28.7695	29.02
P58477	HTPG_RHIME	htpG	Chaperone protein HtpG	0.000324781	20	21	20	22	22	22	19	20	18	20	19	18	27.5214	27.5452	27.5444	27.6476	27.5442	27.635	27.3205	27.4551	27.3453	27.1954	27.2337	27.139
P66488	RS19_RHIME	rpsS	30S ribosomal protein S19	0.000324781	10	10	10	10	10	10	10	10	10	10	10	9	28.0907	28.1784	28.1847	28.233	28.4104	28.1498	28.4663	28.2412	28.3686	28.2119	28.3104	28.5418
P72292	CHVG_RHIME	chvG	Sensor protein ChvG	0.000324781	5	5	5	5	5	5	5	3	5	5	5	4	23.8326	24.0182	24.3326	24.4677	24.4445	24.0616	23.9866	23.5526	23.9487	24.0101	23.9091	23.9432
P95631	CATA_RHIME	katA	Catalase A	0.000324781	57	56	61	60	60	60	57	57	59	57	58	55	32.7575	32.3597	32.4666	32.7477	32.7174	32.7977	32.3117	32.4236	32.6522	32.8817	32.8087	33.0128
P96440	EXPG_RHIME	expG	Exopolysaccharide II synthesis transcriptional activator ExpG	0.000324781	8	8	8	8	8	8	7	8	8	7	7	7	25.708	25.644	25.7823	26.2706	26.2629	26.2381	25.587	25.8437	26.0118	25.762	25.8741	25.5374
Q02635	AAPAT_RHIME	aatA	Aspartate/prephenate aminotransferase	0.000324781	21	21	22	23	22	22	21	22	22	22	23	22	29.1255	29.1298	29.0809	29.6615	29.3361	29.646	28.9679	29.0468	29.135	29.3535	29.31	29.4239
Q02636	ATTY_RHIME	tatA	Tyrosine aminotransferase	0.000324781	22	21	21	21	22	21	21	23	22	22	22	22	28.1067	28.1073	27.8966	28.2816	28.2554	28.3332	28.0908	28.1622	28.223	28.2932	28.3667	28.3734
Q02728	EXOF_RHIME	exoF	Exopolysaccharide production protein ExoF	0.000324781	25	27	27	22	20	22	28	29	29	29	28	27	30.2004	30.2186	30.2067	27.8359	27.7825	27.8421	30.304	30.2958	30.2534	30.1652	30.1261	30.3718
Q02729	EXOQ_RHIME	exoQ	Exopolysaccharide production protein ExoQ	0.000615006	2	2	2	1	1	0	2	2	2	2	2	2	22.8193	22.6497	22.9259	21.2237	21.0111	19.7103	21.9847	23.1866	22.7794	23.0508	23.3812	22.7625
Q02730	EXOX_RHIME	exoX	Exopolysaccharide production repressor protein	0.000324781	2	2	2	2	3	2	1	1	1	1	1	2	19.9957	20.1151	20.1789	21.2338	20.7424	20.1555	19.8968	18.7844	19.6144	20.8312	20.6665	20.8461
Q02731	EXOY_RHIME	exoY	Exopolysaccharide production protein ExoY	0.000324781	4	4	4	2	3	3	4	4	4	4	4	4	26.1455	26.2724	26.3131	22.6174	22.699	22.7178	26.4071	26.3826	26.4427	26.2174	26.345	26.2747
Q03841	FLAA_RHIME	flaA	Flagellin A	0.000324781	13	13	12	13	12	13	12	13	13	13	12	11	27.7623	27.7587	27.5449	27.8239	27.2711	27.1326	27.2648	28.4552	28.0504	28.5479	27.3263	26.6019
Q03842	FLAB_RHIME	flaB	Flagellin B	0.000324781	9	9	9	9	9	9	9	9	9	9	8	6	26.0837	26.2199	26.1025	26.1531	25.884	25.4835	25.7307	26.9103	26.4429	26.9427	25.6551	24.7839
Q08120	BACA_RHIME	bacA	Bacteroid development protein BacA	0.000324781	4	4	5	5	6	5	5	4	4	4	5	4	23.9823	24.1527	24.0156	24.6478	24.7176	24.7308	24.001	24.0603	24.0816	24.1361	24.3338	24.3347
Q52883	CHEB1_RHIME	cheB1	Protein-glutamate methylesterase/protein-glutamine glutaminase of group 1 operon	0.000324781	14	11	13	14	12	13	12	11	11	13	12	13	26.0512	25.6593	25.8693	25.9457	25.8307	26.052	25.2965	25.2552	25.263	25.4987	25.318	25.6666
Q52894	DEGPL_RHIME	degP1	Probable periplasmic serine endoprotease DegP-like	0.000324781	46	45	47	46	47	48	46	48	48	48	48	47	31.3393	31.3826	31.4063	31.3488	31.4914	31.3265	31.3027	31.3125	31.3263	31.194	31.1376	31.3208
Q52905	GLNB_RHIME	glnB	Nitrogen regulatory protein P-II	0.000324781	11	12	13	12	13	13	13	13	12	13	13	13	30.1704	30.1808	30.1598	29.9065	30.0415	30.0609	30.1659	30.072	30.0466	29.8521	29.8954	30.0091
Q52938	RKPI_RHIME	rkpI	Capsular polysaccharide biosynthesis protein RkpI	0.000324781	6	6	5	6	4	5	6	6	5	5	5	4	22.8806	23.0867	22.65	23.7079	23.1438	23.6002	22.7145	23.2598	23.0355	23.0471	23.2066	22.7894
Q52943	FLAC_RHIME	flaC	Flagellin C	0.000324781	7	7	8	7	8	6	6	8	7	8	7	4	25.341	25.2337	25.2517	24.6919	24.5161	23.9588	24.4218	25.3493	24.789	25.4694	24.3908	23.1035
Q52944	FLGC_RHIME	flgC	Flagellar basal-body rod protein FlgC	0.000324781	3	3	3	2	2	2	2	3	3	3	2	1	23.3373	22.8976	23.5022	21.6729	21.8259	21.4147	21.9514	23.2769	23.2653	23.7693	21.6957	21.1865
Q52946	FLGG_RHIME	flgG	Flagellar basal-body rod protein FlgG	0.000324781	2	3	3	4	3	4	3	3	3	4	3	3	22.2632	22.1574	21.865	22.72	22.452	23.3098	22.0019	23.2601	22.8668	22.9618	22.1602	22.2964
Q52948	FLGI_RHIME	flgI	Flagellar P-ring protein	0.000324781	11	11	11	11	11	11	10	11	10	11	10	11	26.4677	26.4564	26.6295	26.2664	26.2364	26.2407	26.0697	26.2701	26.0379	25.881	25.8881	26.231
Q52950	FLGH_RHIME	flgH	Flagellar L-ring protein	0.000324781	8	7	7	7	7	8	5	7	7	5	6	7	25.2857	25.1427	25.3574	24.9324	24.8688	25.3255	24.5766	24.8545	24.8166	24.2519	24.6681	25.0174
Q52953	MURD_RHIME	murD	UDP-N-acetylmuramoylalanine--D-glutamate ligase	0.000324781	10	10	10	12	11	11	9	11	8	11	11	9	24.9581	24.8191	24.7517	25.4757	25.2713	25.6933	24.1126	25.0312	24.6561	24.8898	25.0806	24.4847
Q52955	ILVC_RHIME	ilvC	Ketol-acid reductoisomerase (NADP(+))	0.000324781	32	30	33	32	34	34	31	33	33	33	31	30	29.9192	29.8594	29.8818	30.146	30.0174	30.1516	29.8303	29.823	29.945	30.0314	29.981	30.153
Q52965	PHF2_RHIME	phaF2	PhaF2 protein	0.000324781	5	6	6	5	6	6	6	6	6	6	6	6	24.0443	23.9612	24.1476	24.0609	24.7431	24.37	24.4354	24.2487	24.1372	24.3241	24.2127	24.1999
Q52966	Y998_RHIME	R00998	UPF0091 protein R00998	0.000324781	3	3	3	3	3	3	3	3	3	3	3	3	24.0098	23.7646	23.8177	24.1999	24.4295	24.1407	24.1543	24.1655	23.9382	24.2176	24.3231	24.1106
Q52967	YA00_RHIME	R01000	Uncharacterized SufE-like protein R01000	0.000324781	6	6	7	7	7	7	7	7	7	6	7	6	25.7853	25.8794	25.8501	25.7754	25.8519	25.8744	25.8053	25.9464	25.9426	25.837	25.7711	25.9271
Q52968	Y1001_RHIME	R01001	Uncharacterized protein R01001	0.000324781	2	2	2	2	1	1	2	1	2	1	2	2	22.0623	21.7577	22.1304	22.5006	21.6801	21.665	22.2191	21.3167	22.1969	21.2263	22.3386	22.7122
Q52977	NTRB_RHIME	ntrB	Sensory histidine kinase/phosphatase NtrB	0.000324781	9	7	9	9	8	7	7	8	9	6	9	7	25.1434	24.8763	25.0233	25.4191	25.2167	25.2621	24.5163	24.8164	24.8484	24.6166	24.8012	24.9688
Q52984	PHNG_RHIME	phnG	Alpha-D-ribose 1-methylphosphonate 5-triphosphate synthase subunit PhnG	0.000324781	13	13	13	13	12	12	13	13	12	12	12	12	28.1234	28.0594	28.1068	27.7609	27.9314	27.8912	28.1273	28.1268	28.1346	27.9593	27.8773	28.0088
Q52985	PHNH_RHIME	phnH	Alpha-D-ribose 1-methylphosphonate 5-triphosphate synthase subunit PhnH	0.000324781	10	10	10	11	11	11	10	10	10	11	11	11	27.2466	27.1897	27.2379	27.1145	27.0989	27.2511	27.0875	27.1425	27.2594	27.4633	27.356	27.3667
Q52986	PHNI_RHIME	phnI	Alpha-D-ribose 1-methylphosphonate 5-triphosphate synthase subunit PhnI	0.000324781	32	32	32	32	33	31	32	33	33	34	33	30	29.5031	29.3729	29.4327	29.2313	29.299	29.211	29.4341	29.4346	29.5037	29.3839	29.329	29.4636
Q52987	PHNJ_RHIME	phnJ	Alpha-D-ribose 1-methylphosphonate 5-phosphate C-P-lyase	0.000324781	42	42	43	42	42	40	41	41	40	40	39	37	29.5718	29.3816	29.4323	29.3302	29.4755	29.3092	29.6229	29.6132	29.6333	29.4615	29.3709	29.5102
Q52989	PHOU_RHIME	phoU	Phosphate-specific transport system accessory protein PhoU homolog	0.000324781	58	59	59	57	56	56	58	56	59	58	57	55	33.6233	33.5821	33.6114	33.4985	33.5627	33.5351	33.4455	33.3736	33.4571	33.2165	33.2133	33.3596
Q52990	PHOB_RHIME	phoB	Phosphate regulon transcriptional regulatory protein PhoB	0.000324781	29	28	28	28	28	28	27	28	28	29	30	27	30.8709	30.8243	30.8161	30.9784	30.8342	30.9099	30.593	30.655	30.8105	30.5803	30.6744	30.4662
Q52995	ECHH_RHIME	fadB1	Probable enoyl-CoA hydratase	0.000324781	13	13	14	15	14	16	15	14	16	15	14	13	29.2925	29.2789	29.2648	29.4275	29.1914	29.1812	29.1207	29.0402	29.2021	29.2566	29.1905	29.2299
Q52996	Y369_RHIME	R00369	Uncharacterized protein R00369	0.000324781	6	5	6	5	6	6	6	6	6	6	6	6	27.6222	27.5662	27.6167	27.6317	27.7077	27.6608	27.6223	27.6424	27.6711	27.6103	27.5683	27.8206
Q52997	Y370_RHIME	R00370	Uncharacterized protein R00370	0.000324781	1	2	2	3	3	3	0	1	2	1	2	1	21.4632	21.706	21.8008	22.2646	22.7484	22.7256	20.4607	20.9746	21.6719	20.3358	20.5987	20.8204
Q52998	TDH_RHIME	tdh	L-threonine 3-dehydrogenase	0.000324781	11	12	10	13	15	14	11	13	14	13	14	13	26.5334	26.6	26.4978	26.9811	26.8147	27.0558	26.4055	26.3929	26.4434	26.8204	27.039	26.7642
Q52999	Y2095_RHIME	R02095	Uncharacterized protein R02095	0.000324781	6	6	6	7	4	6	6	5	5	5	5	5	24.4555	24.3375	24.0518	24.5058	24.2283	24.7193	25.3742	24.6351	24.42	24.6561	24.8146	24.7585
Q59746	NOSZ_RHIME	nosZ	Nitrous-oxide reductase	0.000324781	12	10	13	15	14	15	10	12	18	17	7	19	25.0375	24.6147	24.5333	24.9005	24.8942	25.1959	24.5162	24.6706	25.8896	25.5037	23.5953	26.7226
Q59747	GLN1B_RHIME	glnA	Glutamine synthetase	0.000324781	41	41	42	41	44	42	40	42	44	42	42	43	32.528	32.3411	32.2108	32.7316	32.6222	32.618	32.4347	32.4453	32.5557	32.6465	32.6147	32.6394
Q59749	PARC_RHIME	parC	DNA topoisomerase 4 subunit A	0.000324781	12	12	13	14	13	14	12	12	13	13	13	10	25.2482	25.4231	25.5203	25.7811	25.5947	25.5891	25.2768	25.3854	25.4855	25.2506	25.3254	25.2037
Q59752	FPG_RHIME	mutM	Formamidopyrimidine-DNA glycosylase	0.000324781	5	6	7	7	8	7	5	6	8	7	6	6	23.5434	23.7389	24.1183	24.2753	24.5845	24.3382	23.8106	23.7954	23.985	24.1474	24.1142	24.0415
Q59753	RPOD_RHIME	rpoD	RNA polymerase sigma factor RpoD	0.000324781	30	26	30	31	29	30	28	27	29	30	30	30	29.1777	28.9566	29.0734	29.3081	29.061	29.1977	28.9496	28.9836	29.0734	28.8592	28.9442	29.0383
Q59754	PPDK_RHIME	ppdK	Pyruvate, phosphate dikinase	0.000324781	54	54	51	40	41	45	57	58	60	60	62	57	29.4113	28.8798	28.5225	27.641	27.7784	28.2749	30.0653	30.3044	30.1758	30.1938	30.2587	30.2038
Q7ANN0	Q7ANN0_RHIME	agpT	AgpT	0.000324781	2	2	2	2	2	2	2	2	2	2	2	2	20.7215	20.0991	20.0461	21.1638	20.9512	20.9265	20.8602	20.4606	20.9633	20.8575	19.9465	20.4534
Q7ANN2	Q7ANN2_RHIME	phnK	Putative phosphonate uptake ABC transporter ATP-binding protein	0.000324781	15	14	15	15	14	14	15	15	15	15	15	14	27.8945	27.7543	27.846	27.8959	27.8759	28.0001	27.9905	28.0338	28.0178	28.1306	28.0753	28.0813
Q7ANN4	PRSD_RHIME	prsD	Type I secretion system ATP-binding protein PrsD	0.000324781	6	7	7	7	7	7	7	7	7	7	7	7	24.346	24.5476	24.4033	24.5729	24.4435	24.4685	24.2891	24.5386	24.3435	24.4221	24.5124	24.1497
Q7ANN5	PRSE_RHIME	prsE	Type I secretion system membrane fusion protein PrsE	0.000324781	15	15	16	17	15	13	14	14	14	15	16	17	25.7323	25.5717	25.7174	25.7976	25.7341	25.6239	25.3836	25.7029	25.745	25.6357	25.9099	25.8664
Q7ANN8	Q7ANN8_RHIME	SM_b20964	Alkyl hydroperoxide reductase C	0.000324781	27	28	29	27	28	29	28	28	28	27	27	26	30.6303	30.6341	30.6388	30.1123	30.237	30.1449	30.6824	30.5937	30.5947	30.4295	30.3486	30.4534
Q7ANN9	Q7ANN9_RHIME	exsA	MsbA-like saccharide exporting ABC transporter protein, consisting of ATP-binding and permease domains	0.000324781	2	1	3	2	2	2	3	3	3	2	2	2	19.8663	18.3152	21.0251	19.7532	19.7057	19.669	20.9175	20.9213	20.458	18.9683	19.9557	18.6846
Q7ANP0	Q7ANP0_RHIME	exsC	6-carboxy-5,6,7,8-tetrahydropterin synthase	0.000324781	4	4	4	3	3	4	4	3	3	4	4	3	23.2135	23.2347	23.3657	22.9229	22.1846	22.7198	22.236	22.5814	22.6597	22.8317	22.7464	22.4089
Q7ANP2	Q7ANP2_RHIME	exsE	Putative ABC transporter protein consisting of fused ATP-binding and permease components	0.000324781	3	2	3	1	2	2	3	3	3	3	3	3	22.0801	21.6401	22.3479	18.8183	20.952	21.243	22.4857	21.9726	21.3005	21.7044	21.805	22.487
Q7ANP3	Q7ANP3_RHIME	exsI	Putative transcriptional regulator protein	0.000324781	8	8	8	8	7	8	8	8	8	8	8	8	27.8143	27.6033	27.6419	27.798	27.9029	27.8643	27.8611	27.9269	27.9745	28.1092	28.1248	28.1005
Q7ANP7	Q7ANP7_RHIME	wgaH	dTDP-4-dehydrorhamnose 3,5-epimerase	0.000324781	4	4	3	3	3	3	3	3	3	3	3	3	24.4238	24.4821	24.6396	23.7198	23.8074	23.5308	24.3577	24.1968	24.324	24.2203	24.2948	24.1936
Q7ANP9	Q7ANP9_RHIME	wgaE	Putative membrane-anchored protein WgaE (Formerly ExpA5)	0.000324781	9	9	9	6	6	6	9	9	8	8	8	7	26.3247	26.1921	26.298	24.5526	25.1689	25.2699	26.4092	26.368	26.5005	26.4214	26.4618	26.6943
Q7ANQ0	Q7ANQ0_RHIME	wgaA	Putative membrane protein WgaA (Formerly ExpA1)	0.000324781	13	14	14	12	12	12	13	13	13	14	14	14	25.88	25.7713	25.9391	25.041	24.7752	25.2068	25.9074	25.8488	26.07	25.9241	25.946	25.996
Q7ANQ1	Q7ANQ1_RHIME	wgcA	Putative glycosyltransferase, forming alpha-glycosyl linkages protein WgcA (Formerly ExpC)	0.000324781	21	21	21	22	22	22	20	21	20	22	21	21	27.0555	26.8539	27.0109	27.4424	27.2616	27.4624	26.9943	26.9752	27.0393	26.7972	26.9405	27.0059
Q7ANQ2	Q7ANQ2_RHIME	wgdB	Membrane fusion protein (MFP) family protein	0.000324781	12	11	13	14	15	13	14	13	13	13	15	14	25.8466	25.5772	25.8429	25.6575	25.8237	25.6789	26.0033	25.8144	25.6081	25.7942	25.6803	26.0324
Q7ANQ3	Q7ANQ3_RHIME	wgeA	Putative Ca2+-binding protein WgeA (Formerly ExpE1)	0.000324781	3	3	3	3	3	3	3	3	3	3	3	3	28.5522	28.3876	28.4369	26.6486	26.6833	26.9607	28.1437	28.3514	28.4446	28.0739	27.9769	28.351
Q7ANQ4	Q7ANQ4_RHIME	wgeB	Putative bifunctional glycosyltransferase,forming alpha-glycosyl and beta-glycosyl linkages protein WgeB (Formerly ExpE2)	0.000324781	5	5	5	1	1	2	5	4	5	5	4	4	23.5386	23.2398	23.7824	21.1107	19.9645	20.6915	22.8297	23.6801	23.5001	22.5788	23.1071	23.2877
Q7ANQ5	Q7ANQ5_RHIME	wgeC	Putative methyltransferase protein WgeC (Formerly ExpE3)	0.000324781	6	6	5	6	3	1	6	4	6	6	6	6	24.4119	24.5252	24.3779	24.2827	23.7425	23.4243	23.7634	23.866	23.6647	24.4561	24.225	24.5647
Q7ANQ6	Q7ANQ6_RHIME	wgeD	Putative glycosyltransferase, forming alpha-glycosyl linkages protein WgeD (Formerly ExpE4)	0.000324781	3	3	3	2	2	2	3	2	3	2	3	3	23.4415	23.1938	23.3415	21.6459	21.4158	21.3853	22.9822	22.9358	23.7005	22.5268	22.9986	23.2081
Q7ANQ7	Q7ANQ7_RHIME	wgeE	Putative membrane protein WgeE (Formerly ExpE5)	0.000324781	14	14	14	12	12	12	13	14	16	14	14	15	28.2192	28.1358	28.1819	26.3543	26.4829	26.3894	28.0077	28.0095	28.0856	27.8186	27.7374	28.134
Q7ANR0	Q7ANR0_RHIME	SM_b21196	ABC transporter, periplasmic solute-binding protein	0.000324781	62	63	65	62	63	62	64	64	63	62	62	61	30.966	30.9318	31.0249	30.7637	30.9643	30.8504	31.2255	31.22	31.1734	30.8847	30.8429	30.973
Q7ANR1	Q7ANR1_RHIME	phoD	Phosphate uptake ABC transporter periplasmic solute-binding protein	0.000324781	57	56	56	53	54	54	56	56	55	56	56	52	35.532	35.5314	35.5003	35.0896	35.209	35.1723	35.4858	35.5279	35.5456	35.305	35.2781	35.2504
Q7ANR2	Q7ANR2_RHIME	phoE	Phosphate uptake ABC transporter permease protein	0.000324781	8	7	7	7	8	7	8	8	8	7	7	6	25.7887	25.6202	25.6838	25.9724	25.968	25.9509	25.7884	25.9115	25.7876	25.7402	25.7808	25.6324
Q7ANR3	Q7ANR3_RHIME	phoT	Phosphate uptake ABC transporter permease protein	0.000324781	18	18	18	18	18	18	18	18	18	18	18	18	27.8917	27.7693	27.7871	28.0911	28.0088	28.0266	27.8264	27.7836	27.9377	27.7376	27.6272	28.1737
Q7ANR7	Q7ANR7_RHIME	thuB	ThuB	0.000324781	9	9	9	9	8	8	10	9	9	9	8	10	26.1329	26.6422	26.2233	26.1436	25.9058	25.8177	26.5655	26.3153	25.9119	26.1454	26.1588	26.3585
Q7ANR8	Q7ANR8_RHIME	thuA	ThuA trehalose catabolism protein	0.000324781	5	6	5	6	5	5	6	6	4	6	6	5	26.7849	27.5504	27.1264	26.8464	26.7573	26.013	27.3192	27.1047	26.5043	27.2292	26.9276	27.3385
Q7ANS2	Q7ANS2_RHIME	thuE	ThuE, ABC transporter, periplasmic solute-binding protein	0.000324781	6	6	6	6	6	5	6	6	6	6	6	5	25.2053	25.453	25.5703	24.7446	24.7908	24.6973	25.5049	25.5157	25.6211	25.2575	25.1776	24.7834
Q7ANS3	Q7ANS3_RHIME	thuR	ThuR transcriptional repressor	0.000324781	6	6	7	7	7	7	6	6	6	6	6	6	23.8118	23.5432	23.7296	23.833	24.0294	23.8956	23.7439	23.6636	23.7284	23.906	23.9123	23.7665
Q7ANS7	Q7ANS7_RHIME	ndiB	NdiB	0.000324781	19	21	19	13	16	12	20	18	19	20	17	17	27.2317	27.9278	27.7314	26.5419	25.9637	25.0335	27.5342	27.2218	27.0066	27.0025	27.034	27.2295
Q7ANS8	Q7ANS8_RHIME	smc22-1	Probable osmotically inducible sensory protein	0.000324781	6	9	9	2	3	1	8	7	4	7	7	6	23.8424	25.277	25.0261	21.6029	22.8571	22.7212	24.9015	24.1782	22.8478	23.7517	23.7696	23.9152
Q7APA1	Q7APA1_RHIME	TRm21	Putative Transposase for insertion sequence ISRm21 protein	0.000324781	2	2	2	2	1	2	2	1	1	2	2	0	22.0666	23.064	23.3753	23.3254	19.7351	23.4636	23.3602	18.8431	19.0107	23.0555	22.936	20.2528
Q7APA2	Q7APA2_RHIME	SMc03880	Polyhydroxyalkanoate and exopolysaccharide biosynthesis transcriptional regulator	0.000324781	16	16	15	14	15	15	1	1	1	1	1	0	28.58	28.5491	28.6146	27.481	27.6306	27.4886	26.0327	26.0892	26.1562	26.0726	26.1037	18.6649
Q7APA7	Q7APA7_RHIME	sucA	2-oxoglutarate dehydrogenase E1 component	0.000324781	67	71	70	86	84	86	67	72	75	75	78	68	29.2107	29.289	29.2415	30.6662	30.2725	30.4638	29.016	29.2191	29.2949	29.3605	29.4619	29.3485
Q7APA8	Q7APA8_RHIME	fdsC	Sulfur carrier protein FdhD	0.000324781	5	6	7	6	6	5	7	7	7	6	6	6	23.8027	23.9086	23.7909	23.2078	23.2868	23.1103	23.6567	23.8341	24.1407	23.5472	23.9096	23.6692
Q7APB5	Q7APB5_RHIME	pckR	Putative phosphoenolpyruvate carboxykinase regulator transcription regulator	0.000324781	9	9	10	10	10	10	9	9	9	8	8	7	25.3234	25.3922	25.5599	25.5353	25.5521	25.5784	25.2712	25.3677	25.3835	25.1982	25.3313	24.7819
Q7APB6	Q7APB6_RHIME	sqdC	Epimerase	0.000324781	12	11	12	11	12	12	12	12	11	10	10	12	24.9816	24.9463	25.0481	25.1007	25.3086	25.3471	24.5764	24.7749	24.704	24.2089	24.1184	24.8838
Q7APB7	Q7APB7_RHIME	sqdD	Glycosyltransferase	0.000324781	10	9	10	12	12	12	11	10	10	11	11	11	26.5088	26.3809	26.3686	27.0013	26.8657	27.0287	26.2476	26.3407	26.4048	26.4113	26.5549	26.3801
Q7APB8	Q7APB8_RHIME	sqdB	UDP-sulfoquinovose synthase	0.000324781	2	3	4	5	3	5	3	4	4	4	4	4	22.8811	22.9881	23.1399	23.7188	22.8399	23.7003	22.7275	23.1875	23.0764	23.1595	23.1836	23.35
Q7APB9	Q7APB9_RHIME	ctrA	Cell cycle transcriptional regulator CtrA, autoregulated, response regulator	0.000324781	2	2	3	4	4	4	4	4	4	4	4	4	20.632	21.2762	20.239	22.6018	22.8894	22.8527	21.4283	22.605	23.0225	22.5995	22.7085	22.7945
Q7APC0	Q7APC0_RHIME	hisV	Histidine ABC transporter, ATP-binding protein	0.000324781	6	5	4	5	6	6	5	6	6	6	5	5	24.948	24.8101	24.7476	24.7658	24.9449	24.9389	24.9766	24.946	24.8871	24.6612	24.8466	24.7543
Q7APC3	Q7APC3_RHIME	SMc01520	Uncharacterized protein	0.000324781	3	3	3	2	3	3	3	3	3	3	3	2	22.6566	23.3309	23.5378	23.0921	23.4298	23.281	23.6697	23.5881	23.636	23.5579	23.456	23.4237
Q7APC4	Q7APC4_RHIME	ntrR1	Ribonuclease VapC	0.000615006	2	2	2	2	2	2	2	2	2	2	2	1	21.8053	22.0594	22.4831	21.825	22.4542	22.4734	22.2428	21.7174	22.2833	22.261	22.596	21.2477
Q7APC5	Q7APC5_RHIME	ntrP	Protein probably involved in nitrogen regulation and bacteria-plant interaction	0.000324781	6	5	5	6	6	6	5	6	5	5	6	5	25.7367	25.696	25.7466	25.2542	25.5022	25.5079	25.7058	25.5723	25.4414	25.2938	25.2332	25.5563
Q7APD0	Q7APD0_RHIME	SMc04317	Solute-binding periplasmic protein	0.000324781	53	53	54	55	55	55	53	54	55	55	55	53	33.2526	33.2584	33.2663	33.4379	33.4778	33.3875	33.1825	33.2166	33.1846	33.1283	33.0951	33.2375
Q7APD3	Q7APD3_RHIME	SMc00316	Oxidoreductase UbiH/COQ6 family	0.000324781	30	29	30	28	28	27	30	28	28	29	29	27	29.1095	29.0031	29.0348	28.6642	29.0881	28.8268	29.1407	28.9037	28.7012	28.9524	28.9156	28.8674
Q7APD5	Q7APD5_RHIME	SMc01033	Esterase	0.000324781	12	11	11	16	17	17	11	11	12	10	12	11	28.0348	27.9774	28.0022	30.2065	30.2395	30.2571	27.8926	27.8735	27.8769	28.0035	27.9276	28.092
Q7APD8	Q7APD8_RHIME	fabG	3-oxoacyl-[acyl-carrier-protein] reductase	0.000324781	25	25	25	24	25	24	25	25	25	25	24	25	28.6523	28.7069	28.7135	28.8325	28.9196	28.8927	28.5574	28.5811	28.7161	28.7196	28.7136	28.9037
Q7APD9	Q7APD9_RHIME	fabD	Malonyl CoA-acyl carrier protein transacylase	0.000324781	15	16	14	15	15	15	14	14	14	14	14	13	28.4464	28.3363	28.2432	28.0636	28.0785	28.1205	28.3459	28.478	28.4261	28.372	28.6241	28.1056
Q7APE0	Q7APE0_RHIME	pssA	CDP-diacylglycerol--serine O-phosphatidyltransferase	0.000324781	5	4	4	4	4	4	5	5	5	5	5	5	25.037	24.9234	25.0486	25.3661	25.5103	25.4209	25.2708	25.0363	25.1862	25.373	25.2424	25.6253
Q7APE1	Q7APE1_RHIME	relA	GTP pyrophosphokinase rsh	0.000324781	16	16	16	18	18	17	14	17	16	17	18	17	26.0455	26.1646	26.1398	26.4012	26.2661	26.407	25.2662	26.0889	26.0149	25.7713	26.2674	26.1837
Q7APF1	Q7APF1_RHIME	cheY2	Response regulators consisting of a CheY-like receiver domain and a winged-helix DNA-binding domain	0.000324781	6	6	6	7	7	7	5	6	5	6	7	6	26.1783	25.9614	25.825	26.031	26.112	26.0813	25.507	25.2621	25.3508	25.7021	25.5082	25.5003
Q7APF6	Q7APF6_RHIME	pncA	Probable pyrazinamidase/nicotinamidase	0.000324781	7	6	6	7	7	7	7	7	6	6	7	7	25.9387	25.7304	25.7684	26.279	25.9646	26.327	25.7199	26.0673	26.2108	26.2393	26.3507	26.2848
Q7APF7	Q7APF7_RHIME	fadD	Long-chain-fatty-acid-CoA ligase	0.000324781	6	5	6	3	3	4	7	7	6	7	6	6	24.0592	24.0966	23.9615	23.5445	23.4072	23.42	23.9275	23.9576	23.9439	23.9585	24.1821	24.0186
Q7APF8	Q7APF8_RHIME	frcK	Putative fructose transport system kinase	0.000324781	26	26	26	26	24	25	27	26	28	26	26	25	30.8698	30.8801	30.9383	29.8601	30.015	29.9199	30.833	30.8394	30.8341	30.5695	30.4841	30.6461
Q7APF9	Q7APF9_RHIME	frcA	Putative fructose ABC-type transport system, ATPase component	0.000324781	29	30	28	25	27	26	28	29	30	28	30	27	30.303	30.2782	30.3031	29.1139	29.1319	29.1439	30.1155	30.2266	30.2547	29.9864	30.0337	30.0986
Q7APG0	Q7APG0_RHIME	frcC	Putative fructose ABC-type transport system, permease component	0.000324781	8	9	9	5	7	6	8	9	9	8	8	8	27.2697	27.111	27.2264	26.3827	26.2513	26.3259	27.1596	27.3436	27.3327	27.1852	27.1568	27.3525
Q7APG2	Q7APG2_RHIME	rimI	Putative acetyltransferase	0.000324781	4	4	4	4	4	4	4	4	4	4	4	4	25.2983	25.237	25.2889	25.1385	25.2289	25.2138	25.309	24.9427	25.2582	25.0273	25.2819	25.4178
Q7APG3	Q7APG3_RHIME	SMc01118	Putative peptidase	0.000324781	10	11	11	11	11	11	11	10	11	11	11	11	26.6636	26.6816	26.6593	26.7378	26.8381	26.8587	26.5945	26.5644	26.5971	26.5106	26.6983	26.6053
Q7WUM8	HMP_RHIME	hmp	Flavohemoprotein	0.000324781	9	8	9	8	7	8	9	8	9	9	9	6	26.0373	26.1549	25.9904	26.0298	26.3404	26.168	25.8488	25.8763	25.7213	26.1871	26.2443	26.3008
Q8VRZ3	HPPA_RHIME	hppA	K(+)-insensitive pyrophosphate-energized proton pump	0.000324781	9	9	9	8	8	8	9	9	8	8	8	8	26.2285	26.2488	26.1285	25.8824	25.3029	25.6782	26.3677	26.6633	26.0667	26.5888	26.5793	26.7246
Q925W7	RS11_RHIME	rpsK	30S ribosomal protein S11	0.000324781	9	8	9	9	9	9	9	9	9	9	9	9	26.6484	26.8926	26.8545	26.8205	26.8217	26.7024	26.8918	26.7323	26.8394	26.7666	26.883	27.0062
Q925X7	RS13_RHIME	rpsM	30S ribosomal protein S13	0.000324781	14	15	15	15	15	15	15	15	15	15	15	15	27.7696	28.1418	28.1965	28.1791	28.3174	28.1783	28.3015	28.1605	28.2875	28.3689	28.4135	28.4384
Q925Y6	EFTU_RHIME	tufB	Elongation factor Tu	0.000324781	60	61	62	59	61	60	59	62	60	59	60	57	33.0568	33.0086	32.9413	33.3225	33.1663	33.2881	32.9795	33.0529	33.0677	32.9615	32.9948	33.0407
Q925Z2	RPOA_RHIME	rpoA	DNA-directed RNA polymerase subunit alpha	0.000324781	25	25	26	26	25	25	23	24	23	23	24	24	30.854	30.7436	30.6391	31.0407	30.9474	30.9677	30.9033	30.9206	30.9058	30.9171	30.8146	30.9236
Q926A5	RL17_RHIME	rplQ	50S ribosomal protein L17	0.000324781	6	7	8	9	9	8	8	7	6	6	9	7	26.7574	27.1746	27.184	27.4639	27.7	27.2966	27.672	26.9016	27.0705	26.8469	27.474	27.4146
Q926B4	Q926B4_RHIME	SM_b21438	ABC transporter, periplasmic solute-binding protein	0.000324781	2	3	4	4	5	5	4	4	4	4	4	4	22.4761	22.7483	22.7495	23.0349	22.93	23.1003	22.3871	22.8924	22.6246	22.9231	22.7759	22.9565
Q926B5	Q926B5_RHIME	exoF3	Putative polysaccharide export outer membrane protein	0.000324781	20	18	20	16	15	17	19	20	19	19	20	19	28.0494	27.8747	27.9678	26.3942	26.2713	26.4467	27.8608	27.7433	27.8947	27.6983	27.7524	28.0081
Q926B6	Q926B6_RHIME	SM_b21133	ABC transporter, periplasmic solute-binding protein	0.000324781	37	39	38	39	37	39	37	35	38	36	38	35	32.1596	32.1834	32.299	31.5904	31.4936	31.5812	31.5663	31.6048	31.8343	31.5448	31.4856	31.7907
Q926B8	Q926B8_RHIME	SM_b20453	Putative gluconolactonase protein	0.000324781	12	12	10	12	13	11	12	12	12	12	12	12	25.9801	25.9232	25.4662	25.5904	25.5014	25.5206	25.7907	25.7842	25.9246	25.9227	25.9748	25.9972
Q926B9	Q926B9_RHIME	ctpA	Putative carboxy-terminal processing protease signal peptide protein	0.000324781	44	47	45	43	45	44	45	44	46	44	45	45	31.6291	31.6089	31.623	31.6008	31.7048	31.5889	31.6832	31.6306	31.6402	31.5537	31.6031	31.6554
Q926C0	OMP19_RHIME	omp19	Outer membrane lipoprotein omp19 homolog	0.000324781	9	9	9	9	9	9	8	9	9	8	8	9	29.5192	29.4439	29.4801	29.2586	29.3415	29.1876	29.5468	29.4255	29.5077	29.4435	29.4097	29.5814
Q926C1	Q926C1_RHIME	SMc04018	Probable 5'-nucleotidase (Signal peptide) protein	0.000324781	58	59	59	62	60	61	60	62	59	56	59	58	31.6421	31.642	31.6314	31.4143	31.511	31.482	31.6422	31.5802	31.5683	31.3659	31.3571	31.487
Q926C2	TOLB_RHIME	tolB	Tol-Pal system protein TolB	0.000324781	37	36	39	38	38	40	38	38	37	38	39	38	31.0436	31.0677	31.1323	31.0764	31.1031	31.1411	30.9527	30.9057	30.9654	30.8836	30.8197	31.054
Q926C3	PAL_RHIME	pal	Peptidoglycan-associated lipoprotein	0.000324781	15	16	14	16	17	16	15	14	14	15	16	16	31.3779	31.3468	31.3539	31.1307	31.2847	31.2776	31.3085	31.3156	31.2696	31.1163	31.0171	31.2129
Q926C5	Q926C5_RHIME	livK	Putative leucine-specific binding protein	0.000324781	31	33	32	32	31	33	32	32	32	32	32	28	32.1218	32.1239	32.1685	31.8599	32.0096	31.8141	32.0816	32.0024	32.05	31.8069	31.8221	31.9379
Q926C6	Q926C6_RHIME	fhuA2	Putative ferrichrome-iron receptor protein	0.000324781	9	9	9	10	10	9	5	6	4	7	6	3	23.825	23.9523	24.1022	24.2237	24.5463	24.349	23.2984	23.4282	23.0617	23.1238	23.4602	22.4077
Q926C8	Q926C8_RHIME	degP2	Periplasmic serine endoprotease DegP-like	0.000324781	24	24	26	26	26	26	26	26	26	26	26	25	29.7489	29.7627	29.7926	29.7503	29.8658	29.7662	29.7944	29.7808	29.7348	29.6473	29.6248	29.8334
Q926C9	Q926C9_RHIME	cpdB	Probable 2',3'-cyclic-nucleotide 2'-phosphodiesterase protein	0.000324781	37	37	37	36	39	35	38	37	38	37	38	37	29.7456	29.6025	29.6798	29.1854	29.3605	29.2433	29.5509	29.6317	29.6628	29.4255	29.2948	29.4048
Q926D0	Q926D0_RHIME	rlpA	Endolytic peptidoglycan transglycosylase RlpA	0.000324781	5	4	5	5	5	6	6	5	5	5	6	6	24.2427	24.2037	24.4333	24.2286	24.6754	24.4644	24.4853	24.435	24.3981	24.3428	24.4532	24.7853
Q926D1	Q926D1_RHIME	dac	Serine-type D-Ala-D-Ala carboxypeptidase	0.000324781	4	4	4	5	5	5	4	5	4	5	5	4	24.0676	24.1855	24.2348	24.436	24.2875	24.5536	23.9744	24.0856	23.9148	24.0953	23.9352	23.9587
Q926D2	Q926D2_RHIME	lppB	Lipoprotein	0.000324781	32	33	34	35	36	35	34	31	32	35	32	33	28.2846	28.2811	28.3115	28.622	28.7576	28.6646	28.0472	28.064	27.9975	28.2662	28.144	28.3283
Q926D3	Q926D3_RHIME	amiC	N-acetylmuramoyl-L-alanine amidase	0.000324781	7	5	5	6	5	5	5	4	7	6	5	7	24.2914	24.0663	24.1514	24.1449	24.179	24.0963	24.3226	24.1775	24.396	24.2749	24.3914	24.3282
Q926D4	Q926D4_RHIME	sodC	Superoxide dismutase [Cu-Zn]	0.000324781	7	7	7	7	7	7	7	7	7	7	7	7	27.3531	27.6278	27.5019	27.0485	27.2264	26.7074	27.63	27.3027	26.9983	27.0471	27.0761	27.1847
Q926D5	Q926D5_RHIME	gsh1	Glutamate--cysteine ligase	0.000324781	16	15	15	18	18	18	17	16	16	17	17	16	27.453	27.4312	27.3755	28.1445	28.0491	28.1645	27.4411	27.4614	27.4668	27.8724	27.9344	27.8216
Q926D6	Q926D6_RHIME	SMc02884	Probable membrane lipoprotein	0.000324781	49	47	49	50	47	49	52	51	49	49	51	48	31.4861	31.4663	31.5465	31.1865	31.285	31.2896	31.4533	31.4664	31.4729	31.3231	31.3525	31.4441
Q926E2	Q926E2_RHIME	SM_b20605	ABC transporter, periplasmic solute-binding protein	0.000324781	8	7	8	7	7	7	13	12	13	14	14	14	26.501	26.4181	26.3792	26.1256	26.1419	26.1287	29.6694	29.3234	29.4778	29.6347	29.9484	29.7748
Q926E3	Q926E3_RHIME	SM_b20570	ABC transporter, periplasmic solute-binding protein	0.000324781	5	5	5	5	5	5	5	5	5	5	5	5	25.4936	25.5559	25.6807	25.3596	25.1757	25.6655	25.1442	25.3286	25.5048	25.3037	25.3617	25.5083
Q926E4	Q926E4_RHIME	SM_b20723	Putative iron ABC transporter periplasmic solute-binding protein	0.000324781	3	3	3	5	5	5	4	5	5	4	4	4	22.306	22.3975	22.7663	23.7178	23.8399	23.6295	23.1073	23.2411	23.0372	23.3921	23.6127	23.7321
Q926E5	Q926E5_RHIME	SM_b20720	Putative sugar uptake ABC transporter periplasmic solute-binding protein	0.000324781	4	4	4	4	4	4	4	4	4	4	4	4	24.2017	24.2731	24.2528	23.4682	23.7784	23.7331	24.2061	24.2345	24.3674	24.1722	23.8798	23.804
Q926E6	Q926E6_RHIME	SM_b20712	ABC transporter, periplasmic solute-binding protein	0.000324781	2	2	2	2	2	2	2	2	2	2	2	2	21.863	22.2253	22.2878	20.3823	20.8311	20.9483	21.6621	21.9068	22.1674	21.6657	21.7115	21.6424
Q926E7	Q926E7_RHIME	SM_b20706	Putative amino acid uptake ABC transporter periplasmic solute-binding protein	0.000324781	8	9	9	8	7	6	9	9	9	9	9	8	25.5565	25.3694	25.8724	24.8425	24.8999	24.6181	26.1628	25.9969	26.1363	26.0279	25.8606	26.0778
Q926F0	Q926F0_RHIME	SM_b21461	Putative sugar uptake ABC transporter periplasmic solute-binding protein	0.000324781	17	17	17	17	17	17	16	16	17	17	17	16	27.0033	27.0031	26.8042	26.7099	26.5241	26.7146	27.0077	26.9972	27.0533	26.89	26.9322	26.7731
Q926F1	Q926F1_RHIME	SM_b21432	Putative iron uptake ABC transporter periplasmic solute-binding protein	0.000324781	16	15	17	16	17	16	15	14	18	16	17	16	27.3139	27.3551	27.3349	27.0899	27.2275	27.1571	27.4695	27.3947	27.4183	27.1873	27.2077	27.2069
Q926F3	Q926F3_RHIME	SM_b20902	ABC transporter, periplasmic solute-binding protein	0.000324781	13	13	13	12	12	12	13	13	13	13	13	13	26.8501	26.895	26.9497	26.2422	26.3605	26.3519	26.704	26.771	26.7239	26.4334	26.3822	26.4947
Q926F4	Q926F4_RHIME	araA	ABC transporter, periplasmic solute-binding protein	0.000324781	26	26	25	23	23	23	25	25	25	25	24	24	29.4874	29.4972	29.5481	28.5513	28.6816	28.7049	29.4507	29.4605	29.3944	29.3282	29.2781	29.4221
Q926F5	Q926F5_RHIME	SM_b20856	ABC transporter, periplasmic solute-binding protein	0.000324781	16	16	16	15	16	13	16	16	16	16	16	15	26.4332	26.3263	26.4957	25.7284	25.9559	25.6804	26.1338	26.2357	26.1613	25.9168	25.9394	25.9809
Q926F6	Q926F6_RHIME	SM_b20981	Putative C4-dicarboxylate transporter periplasmic solute-binding protein	0.000324781	2	2	2	2	1	1	2	2	2	2	2	2	20.9853	21.6297	21.5012	20.9331	20.9046	21.0845	20.4827	20.5655	21.2704	20.995	20.8359	20.8291
Q926F8	Q926F8_RHIME	SM_b20971	Putative sugar uptake ABC transporter periplasmic solute-binding protein	0.000324781	2	2	2	2	2	2	2	2	2	2	2	1	20.6868	20.6473	20.6551	21.0429	21.4514	21.4363	21.0269	21.5444	20.9942	20.4519	20.8102	19.7811
Q926F9	Q926F9_RHIME	SM_b20931	ABC transporter, periplasmic solute-binding protein	0.000324781	5	5	5	5	5	5	5	5	5	5	5	5	24.8802	24.8624	24.8063	24.2115	24.0128	23.9347	24.851	24.4436	24.8277	24.5715	24.3965	24.6511
Q926G0	Q926G0_RHIME	SM_b21604	Putative sugar uptake ABC transporter periplasmic solute-binding protein	0.000324781	3	3	3	3	2	3	3	3	3	2	2	1	22.5688	22.4446	22.5627	20.4527	20.2288	21.602	22.2162	20.8342	22.2444	22.2174	21.662	22.0552
Q926G1	Q926G1_RHIME	SM_b21595	Putative sugar uptake ABC transporter periplasmic solute-binding protein	0.00394089	2	2	2	2	2	1	1	1	1	2	2	2	21.5123	22.9897	23.5779	23.2922	22.8036	22.948	19.9107	20.763	20.9118	22.6931	22.7341	22.9566
Q926G3	Q926G3_RHIME	SM_b21572	Putative amino acid uptake ABC transporter periplasmic solute-binding protein	0.000324781	21	19	17	18	21	19	19	21	20	19	20	18	28.0555	28.0988	28.0819	27.6813	27.8209	27.6775	28.129	28.1373	28.1418	28.0016	28.027	28.0418
Q926G5	Q926G5_RHIME	tauA	ABC transporter, periplasmic solute-binding protein	0.000324781	3	4	4	3	4	3	3	3	3	3	3	3	22.4023	22.6388	22.4045	21.9039	21.6514	21.7775	22.4425	21.8454	22.2125	22.1142	22.1027	22.1233
Q926G6	Q926G6_RHIME	SM_b21377	ABC transporter, periplasmic solute-binding protein	0.000324781	11	10	11	10	10	10	10	11	11	11	11	11	28.1446	28.1318	28.1306	27.8489	28.0012	27.9918	27.9816	27.9379	27.7364	27.6461	27.6599	27.8527
Q926G7	Q926G7_RHIME	SM_b21345	ABC transporter, periplasmic solute-binding protein	0.000324781	8	8	8	6	8	6	8	8	8	7	7	6	24.1941	24.0579	23.7884	22.9413	23.292	22.4208	24.03	23.8863	23.8413	23.1719	23.0766	23.2204
Q926G8	Q926G8_RHIME	orf23	Putative dipeptide uptake ABC transporter periplasmic solute-binding protein	0.000324781	3	3	4	2	2	4	4	4	4	3	2	3	24.5822	24.315	24.46	23.7679	20.3201	24.4348	24.7963	24.8412	24.9598	24.5668	24.5339	24.4787
Q926G9	Q926G9_RHIME	SM_b21144	Putative choline uptake ABC transporter periplasmic solute-binding protein	0.000324781	20	20	20	20	20	20	20	20	20	20	20	20	29.8033	29.9037	29.9621	29.4697	29.5428	29.32	29.6991	29.672	29.8093	29.4797	29.5457	29.6854
Q926H0	Q926H0_RHIME	SM_b21273	ABC transporter, periplasmic solute-binding protein	0.000324781	14	13	14	13	14	13	14	14	13	14	14	14	28.5663	28.5055	28.4662	28.5993	28.6083	28.6283	28.5286	28.5194	28.4783	28.531	28.4774	28.6797
Q926H1	Q926H1_RHIME	SM_b21261	Putative mureinpeptideoligopeptide ABC transporter periplasmic solute-binding protein	0.000324781	16	16	16	17	16	16	16	17	17	17	17	17	28.3667	28.285	28.1463	28.3314	28.3259	28.4626	28.7917	28.8986	28.7672	28.5967	28.6457	28.4416
Q926H2	Q926H2_RHIME	SM_b21221	ABC transporter, periplasmic solute-binding protein	0.000324781	13	13	13	13	12	13	13	13	13	13	13	12	27.9157	27.9022	27.9563	27.4119	27.4985	27.4625	28.0035	27.9659	28.0196	27.7971	27.7408	27.8043
Q926H3	Q926H3_RHIME	SM_b21135	ABC transporter, periplasmic solute-binding protein	0.000324781	6	7	7	6	6	6	7	6	7	6	5	5	24.3061	24.479	24.5468	23.8747	23.7355	23.9757	24.4358	24.4916	24.6401	24.1005	24.0514	23.989
Q926H4	Q926H4_RHIME	SM_b21103	ABC sugar transporter, ATP-binding protein	0.000324781	2	2	2	2	2	1	2	2	2	2	2	2	23.1859	22.7811	23.018	22.4656	22.1281	20.9409	22.7511	22.2215	22.7053	22.3515	22.1901	22.2321
Q926H5	Q926H5_RHIME	SM_b21097	ABC transporter, periplasmic solute-binding protein	0.000324781	9	8	8	9	9	9	9	8	9	9	8	8	26.943	26.3578	26.5257	26.4141	26.3822	26.5847	27.2349	26.7759	27.1271	26.958	26.6492	26.7154
Q926H7	Q926H7_RHIME	SM_b21016	Autoinducer 2-binding protein LsrB	0.000324781	7	7	7	7	7	5	6	7	7	6	6	6	24.633	24.6975	24.7756	24.2539	24.1969	24.3449	24.2952	24.6454	24.5266	24.3634	24.3509	24.3213
Q926H8	UGPB_RHIME	ugpB	sn-glycerol-3-phosphate-binding periplasmic protein UgpB	0.000324781	18	18	18	13	14	14	16	15	18	15	17	13	27.2398	27.3782	27.3415	26.1043	26.3482	26.0772	27.0353	27.1376	27.1109	26.8779	26.8545	26.7813
Q926H9	Q926H9_RHIME	SM_b20402	Putative alcohol dehydrogenase cytochrome c subunit protein	0.000615006	1	2	2	2	2	2	2	2	1	2	1	1	20.0058	21.142	21.6315	20.7599	21.0829	20.7755	20.9539	20.4471	19.7142	20.4731	19.8853	19.9012
Q926I0	Q926I0_RHIME	lacE	ABC transporter, periplasmic solute-binding protein	0.000324781	2	2	2	2	2	2	2	2	2	2	2	2	23.1549	23.1465	23.1963	23.1074	22.8767	22.9496	23.0614	23.4462	23.1194	23.3352	22.998	22.6373
Q926I2	Q926I2_RHIME	SMa0196	Gluconolactonase	0.000324781	1	1	1	2	2	2	2	1	2	2	2	2	20.1501	19.7058	20.304	21.2622	20.8991	21.1312	20.7936	20.1461	21.0562	20.4406	20.5691	20.8302
Q92JR8	Q92JR8_RHIME	SMc03901	Uncharacterized protein	0.000324781	8	8	8	9	9	9	7	7	9	9	9	9	25.5591	25.5747	25.6937	25.7899	25.7214	25.7619	25.3266	25.2364	25.5794	25.5542	25.5199	25.6458
Q92JS0	Q92JS0_RHIME	SMc03872	LysM domain-containing protein	0.000324781	24	24	23	22	23	21	23	22	24	22	21	21	28.734	28.6832	28.7406	28.5936	28.7018	28.616	28.556	28.5254	28.575	28.3478	28.2622	28.5216
Q92JS1	Q92JS1_RHIME	SMc03845	Uncharacterized protein	0.000324781	7	6	7	7	7	7	6	7	7	7	7	6	24.5533	24.2705	24.3042	24.303	24.5477	24.4095	24.539	24.5225	24.5233	24.4654	24.1471	24.3913
Q92JS2	Q92JS2_RHIME	SMc03833	DUF1232 domain-containing protein	0.000324781	3	3	3	3	3	3	3	3	3	3	3	2	24.8144	24.8892	24.4492	24.576	24.8172	24.5953	24.4785	24.4416	24.5172	24.0772	24.42	23.464
Q92JS5	Q92JS5_RHIME	SMc03800	tRNA_edit domain-containing protein	0.000324781	2	2	3	2	2	2	2	1	2	2	2	1	21.6919	23.1762	23.3041	23.3317	23.6084	23.6	22.9709	20.8921	22.7075	22.58	22.7185	21.0057
Q92JS9	Q92JS9_RHIME	SMc03784	Hypothetical transmembrane protein	0.000324781	3	3	3	4	4	4	4	4	4	4	3	4	23.0945	22.3054	22.8335	23.8947	23.3994	23.5789	23.3299	23.2722	23.4927	23.0707	22.4372	23.0022
Q92JT0	Q92JT0_RHIME	rsfS	Ribosomal silencing factor RsfS	0.000324781	6	6	7	6	7	7	7	7	7	6	6	6	27.2839	27.2773	27.2824	27.9713	27.9422	28.2351	27.1508	26.9434	27.3235	26.7517	27.643	26.7707
Q92JT2	Q92JT2_RHIME	SMc03765	Uncharacterized protein	0.000324781	9	9	8	10	11	9	9	9	9	9	9	9	24.6081	24.5596	24.2822	24.6748	24.4659	24.792	24.2391	23.7833	24.0009	23.9075	24.1216	24.2378
Q92JT3	Q92JT3_RHIME	SMc03761	Helicase ATP-binding domain-containing protein	0.000324781	15	13	13	15	11	13	9	13	11	12	12	8	24.5992	24.318	24.2147	24.5942	23.7317	24.35	23.5562	24.0231	24.0038	23.7377	24.0261	23.5109
Q92JT6	Q92JT6_RHIME	SMc03251	Uncharacterized protein	0.000324781	2	1	2	2	2	2	1	2	2	3	2	3	20.7715	19.8534	20.71	20.6761	21.289	21.7248	19.838	20.7922	21.35	21.7125	21.1476	22.222
Q92JU0	Q92JU0_RHIME	SMc03234	Hypothetical transmembrane protein	0.000324781	30	31	30	33	33	32	30	30	31	32	32	31	28.4724	28.2994	28.3955	28.4355	28.6233	28.552	28.4118	28.3469	28.4284	28.3342	28.4201	28.4353
Q92JU1	Q92JU1_RHIME	SMc03233	Hypothetical transmembrane protein	0.000324781	41	41	42	41	42	42	41	41	40	41	41	40	30.2578	30.1798	30.2015	30.1294	30.2209	30.0892	30.2558	30.2051	30.156	30.1073	30.0637	30.2313
Q92JU2	Q92JU2_RHIME	SMc03226	Uncharacterized protein	0.000324781	8	8	8	7	6	7	8	8	7	8	8	8	24.9737	24.9157	24.9315	25.0715	24.9633	25.0213	24.7391	24.9204	24.8105	24.8959	25.0049	24.9616
Q92JU4	Q92JU4_RHIME	SMc02468	ThuA domain-containing protein	0.000324781	4	4	4	3	2	4	4	4	3	4	4	3	23.6613	24.119	23.978	22.303	22.1803	23.0857	23.7236	24.0367	23.7115	23.2869	24.0452	23.1029
Q92JU5	Q92JU5_RHIME	SMc02488	Hypothetical transmembrane protein	0.000324781	5	5	5	5	3	4	5	5	5	4	5	4	24.7437	24.5504	24.166	24.278	22.3777	24.5185	24.7445	24.6543	24.5512	24.6787	24.7408	24.7218
Q92JU6	Q92JU6_RHIME	SMc02491	Uncharacterized protein	0.000324781	8	8	9	9	9	9	8	9	8	9	8	9	24.8894	24.9956	25.166	25.5805	25.4899	25.4927	24.9519	24.9991	25.0162	25.0385	25.2012	25.1704
Q92JV3	Q92JV3_RHIME	SMc03096	Hypothetical signal peptide protein	0.000324781	63	63	65	68	70	70	64	63	64	64	68	66	29.698	29.7443	29.71	29.722	29.8258	29.7589	29.5302	29.4105	29.4317	29.3057	29.4496	29.6758
Q92JV4	Q92JV4_RHIME	SMc03106	Hypothetical transmembrane protein	0.000324781	9	9	8	9	9	9	9	9	9	9	9	9	25.767	25.683	25.7599	25.9269	25.886	25.9666	25.8084	25.9321	25.4567	25.8061	25.9078	25.8565
Q92JV5	Q92JV5_RHIME	SMc03136	Antitoxin	0.000324781	5	6	6	6	6	6	6	6	5	5	6	6	22.5087	22.6533	23.0136	22.9117	23.0693	23.0499	22.6225	22.8391	22.4777	22.8123	22.8326	22.755
Q92JW3	Q92JW3_RHIME	SMc03176	Lactamase_B domain-containing protein	0.000324781	3	3	3	3	3	3	3	2	3	3	3	3	21.9101	21.8471	21.5309	22.7748	22.3488	22.3855	21.8742	22.0192	21.7764	22.4006	22.443	22.0201
Q92JW5	Q92JW5_RHIME	SMc02979	ANAPC4_WD40 domain-containing protein	0.000324781	10	12	10	12	11	12	11	11	12	12	12	9	24.6475	25.6297	24.907	26.124	25.4759	25.7639	25.8879	24.8783	25.7497	25.6881	26.1935	24.9031
Q92JW9	Q92JW9_RHIME	SMc04025	Hypothetical transmembrane protein	0.000324781	17	18	18	19	18	18	17	18	18	17	18	17	26.7938	26.8621	26.87	26.8716	26.9425	26.8875	26.8553	26.7917	26.7947	26.7231	26.6461	26.8722
Q92JX0	Q92JX0_RHIME	SMc04015	Diguanylate cyclase	0.000324781	5	4	4	5	4	4	4	5	5	4	4	5	24.0211	23.601	23.6276	24.1549	23.2917	24.1715	23.9161	23.6554	24.1582	23.5547	24.0295	24.5236
Q92JX1	Q92JX1_RHIME	SMc04010	Uncharacterized protein	0.000324781	7	7	6	8	9	9	8	6	8	7	8	9	22.6659	23.2204	23.3338	23.9896	24.334	24.5088	23.5125	23.4507	23.4281	23.7476	24.0685	24.0962
Q92JX2	Q92JX2_RHIME	SMc04000	Uncharacterized protein	0.000324781	2	2	2	2	2	2	2	2	2	2	2	2	24.248	24.087	24.2759	24.1791	24.4311	24.3687	24.1883	24.0457	24.1	23.9929	24.1816	24.3125
Q92JX3	Q92JX3_RHIME	SMc03999	Uncharacterized protein	0.000324781	3	3	3	3	3	3	3	3	3	3	3	3	26.1473	25.737	25.9137	25.8157	25.942	25.8306	26.159	26.218	26.1946	26.3338	26.0888	26.4712
Q92JX4	Q92JX4_RHIME	SMc03995	Uncharacterized protein	0.000324781	10	10	10	12	12	11	12	11	12	10	11	10	26.5386	26.5375	26.2545	26.6037	26.5075	26.4462	26.6191	26.3144	26.4426	26.2542	26.2905	26.5734
Q92JX5	Q92JX5_RHIME	SMc03993	Hypothetical transmembrane protein	0.000324781	14	15	14	16	14	15	14	15	14	12	13	12	26.7013	26.8607	26.8878	26.843	26.9158	26.8454	26.8257	26.9003	26.745	26.7397	26.7516	26.9505
Q92JX6	Q92JX6_RHIME	SMc03992	OmpA-like domain-containing protein	0.000324781	18	20	20	19	20	20	21	21	20	21	21	19	27.3283	27.4646	27.3645	27.3651	27.3206	27.197	27.2388	27.4196	27.3484	27.1345	27.315	27.379
Q92JX7	Q92JX7_RHIME	SMc03988	Uncharacterized protein	0.000324781	6	5	6	6	6	6	6	6	6	6	6	5	28.1066	27.7572	27.9965	27.6909	27.7391	27.7484	27.8564	27.794	27.764	27.5833	27.5816	27.6595
Q92JX8	Q92JX8_RHIME	SMc03977	Uncharacterized protein	0.000324781	5	6	5	5	5	5	5	5	5	5	6	5	27.0227	27.004	27.0398	26.8918	27.0824	26.9185	26.9982	27.0127	27.0253	26.7974	26.7537	26.9766
Q92JX9	Q92JX9_RHIME	SMc03976	Uncharacterized protein	0.000324781	7	7	7	7	7	7	7	7	7	7	7	7	26.1154	26.0715	26.1494	25.996	26.0424	25.9181	26.0852	26.0976	26.0579	25.9331	25.9198	26.0758
Q92JY0	Q92JY0_RHIME	SMc03970	Uncharacterized protein	0.000324781	2	2	2	2	2	2	2	2	2	2	2	2	24.9432	24.8625	24.7808	24.9093	24.9449	24.8666	24.857	24.8342	24.8796	25.1453	25.015	24.906
Q92JY1	Q92JY1_RHIME	tolA	Hypothetical signal peptide protein	0.000324781	17	16	15	16	16	15	15	15	15	17	16	17	25.9255	25.7703	25.8277	25.5736	25.7913	25.6432	25.6512	25.733	25.6218	25.5569	25.722	25.8933
Q92JY2	Q92JY2_RHIME	cpoB	Cell division coordinator CpoB	0.000324781	18	17	19	19	18	19	18	18	18	19	19	19	28.9516	28.8278	29.0011	29.0306	29.0378	28.9651	28.9328	28.8679	28.9386	28.8859	28.7574	29.0349
Q92JY3	TILS_RHIME	tilS	tRNA(Ile)-lysidine synthase	0.000615006	1	1	2	2	2	2	1	2	2	2	1	1	18.8454	19.8378	19.675	20.6246	21.035	20.9042	20.1685	20.4582	20.5443	20.4032	19.8784	20.5311
Q92JY4	Q92JY4_RHIME	SMc00644	Uncharacterized protein	0.000324781	42	41	40	41	40	40	40	42	42	40	41	41	29.4792	29.4543	29.5084	29.3799	29.5298	29.3974	29.5519	29.5201	29.483	29.4183	29.4138	29.5499
Q92JY5	Q92JY5_RHIME	SMc00650	Hypothetical transmembrane protein	0.000324781	16	17	17	17	19	18	15	17	17	17	18	18	25.81	25.7972	26.0387	25.6656	26.247	25.9959	25.4847	25.8989	25.8291	25.6438	25.7582	26.0037
Q92JY6	Q92JY6_RHIME	SMc00651	Uncharacterized protein	0.000324781	7	6	6	6	6	7	6	6	7	6	7	6	26.5986	26.6021	26.7552	26.3688	26.6469	26.523	26.5547	26.5149	26.8058	26.4878	26.52	26.1338
Q92JY8	Q92JY8_RHIME	SMc00663	Uncharacterized protein	0.000324781	4	5	4	3	3	5	3	3	4	3	4	3	27.5972	27.7937	27.6979	27.1999	27.3094	27.2636	27.7257	27.5055	27.4114	27.3053	27.2138	27.5762
Q92JZ0	Q92JZ0_RHIME	SMc00689	Uncharacterized protein	0.000324781	3	3	3	2	3	2	3	3	2	2	2	2	24.338	24.4325	24.5732	23.5879	24.5773	23.6347	24.1861	24.7227	24.3557	23.6414	23.378	23.6839
Q92JZ2	Q92JZ2_RHIME	SMc00702	Hypothetical signal peptide protein	0.000324781	11	12	12	12	11	11	12	12	12	11	12	10	25.4235	25.5772	25.5321	25.6061	25.6628	25.6543	25.4362	25.3899	25.3806	25.324	25.4614	25.2735
Q92JZ3	Q92JZ3_RHIME	SMc00715	Hypothetical transmembrane protein	0.000324781	3	4	3	4	4	4	2	4	3	2	4	2	21.7828	21.9791	21.3979	22.6224	22.3133	21.8913	20.7957	21.3119	20.8845	20.9169	22.1091	21.0336
Q92JZ5	Q92JZ5_RHIME	SMc00722	Hypothetical transmembrane protein	0.000324781	30	28	31	31	32	27	29	28	31	32	32	31	27.5463	27.5002	27.5775	27.6322	27.7492	27.5862	27.6124	27.4215	27.4829	27.562	27.5916	27.6459
Q92JZ8	Q92JZ8_RHIME	SMc02434	DUF4167 domain-containing protein	0.000324781	9	8	9	9	9	9	9	8	9	9	8	9	25.8548	25.8727	26.0058	26.0139	26.2093	26.1134	25.7639	25.8327	25.9171	25.7949	25.8229	26.0965
Q92JZ9	Q92JZ9_RHIME	SMc02432	Hypothetical transmembrane protein	0.000324781	2	4	5	5	5	4	5	5	5	5	5	5	21.4471	22.4344	22.9553	22.7527	22.4323	22.3323	23.2857	23.311	23.2575	23.227	23.181	23.0566
Q92K03	Q92K03_RHIME	SMc01956	Uncharacterized protein	0.000324781	29	28	25	27	29	28	27	27	26	31	30	31	28.6673	28.4873	28.3716	28.8681	28.9421	29.0347	28.7779	28.8151	28.7638	28.907	28.8395	28.9146
Q92K04	Q92K04_RHIME	SMc01827	Putative uracil and uridine ABC transporter, ATP-binding component	0.000324781	23	22	23	23	23	23	22	22	22	22	22	21	29.1954	29.2345	29.2018	28.8787	28.9758	28.9057	29.0689	28.9297	29.062	28.8593	28.8235	29.0148
Q92K05	Q92K05_RHIME	SMc01505	Anti-sigma factor	0.000324781	9	9	9	8	8	7	9	9	9	8	9	8	26.708	27.3146	27.2012	26.5952	26.7071	26.1191	27.0512	26.8799	26.7838	26.5924	26.6678	26.7329
Q92K06	Q92K06_RHIME	SMc01507	Blue-light-activated histidine kinase	0.000324781	14	14	15	15	15	14	14	14	11	13	14	11	25.6935	26.1637	25.9602	26.3266	26.2104	25.6042	25.7665	25.7565	25.4974	25.4999	26.0131	25.5074
Q92K07	Q92K07_RHIME	SMc01508	Hypothetical transmembrane protein	0.000324781	4	4	4	4	4	4	4	4	4	4	4	3	23.0609	24.0795	23.7045	23.4788	23.7643	22.6698	23.7215	23.4081	23.0909	23.0219	23.7573	22.8956
Q92K10	Q92K10_RHIME	SMc01535	Uncharacterized protein	0.000324781	2	2	2	2	2	2	2	2	2	2	2	2	22.7132	22.6744	22.776	23.1744	23.1759	23.1024	22.4536	22.4036	22.4947	22.7537	22.7371	22.8166
Q92K11	Q92K11_RHIME	SMc04457	DUF2470 domain-containing protein	0.000324781	8	7	8	8	7	8	7	7	8	8	7	6	25.2746	25.2965	25.0366	25.4379	25.4251	25.5454	25.4291	25.2629	25.407	25.4577	25.4175	25.324
Q92K12	Q92K12_RHIME	SMc02735	Uncharacterized protein	0.000324781	45	44	45	42	43	43	44	41	43	44	41	40	29.8906	29.8473	29.9214	29.3475	29.4762	29.3122	29.8868	29.7689	29.721	29.6529	29.6641	29.724
Q92K13	Q92K13_RHIME	SMc02733	ATPase_AAA_core domain-containing protein	0.000324781	20	21	23	22	21	22	23	22	22	22	23	19	26.4594	26.5136	26.6175	26.4723	26.3792	26.5153	26.3063	26.2123	26.2994	26.2237	26.3713	26.0995
Q92K14	Q92K14_RHIME	SMc02729	Hypothetical transmembrane protein	0.000324781	9	9	9	10	10	9	9	9	9	9	9	8	27.151	27.0372	27.1422	27.3777	27.506	27.4273	27.4114	27.4825	27.3074	27.4204	27.5129	27.3207
Q92K15	Q92K15_RHIME	SMc02727	Extensin-like_C domain-containing protein	0.000324781	8	10	10	8	8	8	10	10	9	10	10	7	25.6591	26.0961	25.8988	25.4035	25.2178	24.8545	26.1545	25.8993	25.4519	25.9887	25.8178	25.4742
Q92K16	Q92K16_RHIME	SMc02712	Metallophos domain-containing protein	0.000615006	1	1	1	2	2	2	1	1	1	2	2	1	19.7371	18.8414	19.2883	21.2578	21.3181	20.8872	20.5396	19.3039	20.503	20.8119	21.3093	20.7593
Q92K18	Q92K18_RHIME	SMc02705	Hypothetical transmembrane protein	0.000324781	30	31	30	34	34	34	34	32	31	34	35	33	28.1099	28.1982	28.1917	28.4629	28.6172	28.4499	28.3454	28.0941	28.0706	28.2407	28.1968	28.2701
Q92K19	Q92K19_RHIME	SMc02704	DUF58 domain-containing protein	0.000324781	8	9	9	9	9	9	8	8	8	8	8	7	25.6677	25.835	25.7748	25.8389	25.8014	25.7972	25.5475	25.705	25.5714	25.6839	25.7049	25.63
Q92K21	Q92K21_RHIME	SMc02685	Hypothetical transmembrane protein	0.000324781	3	3	3	3	3	3	3	3	3	3	3	3	25.2436	25.1471	25.2029	25.1871	25.3756	25.2131	25.2538	25.29	25.2259	25.4246	25.5701	25.3655
Q92K22	Q92K22_RHIME	SMc03744	Uncharacterized protein	0.000324781	16	15	16	16	16	17	17	16	17	16	17	16	29.4692	29.3866	29.3719	29.1329	29.3032	28.962	29.2229	29.1307	29.2045	28.9601	28.9252	29.1195
Q92K24	Q92K24_RHIME	SMc01590	SH3b domain-containing protein	0.000324781	11	11	11	11	11	11	10	10	10	10	10	10	29.2708	30.016	29.8252	29.06	29.2156	28.437	29.8855	29.5512	29.1716	29.1883	29.1953	29.3355
Q92K25	Q92K25_RHIME	SMc01586	Lectin-like protein BA14k	0.000324781	2	2	2	2	2	2	2	2	2	2	2	2	23.9078	24.1207	23.8762	23.6398	23.6476	23.9527	23.379	24.0805	24.096	23.5024	23.0697	23.5431
Q92K26	Q92K26_RHIME	SMc01554	Uncharacterized protein	0.000324781	3	3	3	3	1	1	2	3	3	2	3	2	20.1938	19.8978	20.3809	19.744	16.4099	18.992	19.2458	19.1541	20.2498	19.8769	19.8231	20.0154
Q92K28	Q92K28_RHIME	SMc01549	Uncharacterized protein	0.000324781	11	12	11	11	12	12	12	12	12	12	12	12	26.51	26.4225	26.4489	26.3127	26.443	26.1811	26.5491	26.5729	26.4741	26.3664	26.2253	26.574
Q92K29	Q92K29_RHIME	SMc01545	N-acetyltransferase domain-containing protein	0.000324781	4	3	4	4	3	4	4	3	3	3	3	4	22.0226	22.4575	21.9503	23.1844	22.8915	23.1985	22.606	22.4868	22.5626	22.751	22.7807	22.7001
Q92K33	Q92K33_RHIME	SMc01619	Oxidoreductase	0.000324781	4	5	6	6	6	6	5	6	6	4	4	5	23.7544	24.2193	23.984	24.4021	24.3159	24.3014	24.2149	24.2077	24.1545	23.4208	23.5163	23.9308
Q92K34	Q92K34_RHIME	SMc01575	YkuD domain-containing protein	0.000324781	16	15	17	17	18	15	17	17	17	16	13	12	26.4409	26.3743	26.4464	26.6136	26.7208	26.5419	26.5145	26.6543	26.6311	26.5589	26.3734	26.3674
Q92K35	Q92K35_RHIME	SMc01574	Uncharacterized protein	0.000324781	6	6	6	6	5	5	6	5	6	5	5	6	23.8589	23.9234	23.8285	24.3586	23.9561	23.9458	23.7524	23.5791	24.0232	24.0515	23.9841	23.9948
Q92K36	Q92K36_RHIME	SMc01850	SLT domain-containing protein	0.000615006	2	2	2	2	2	2	2	2	2	2	2	2	21.6103	21.5506	21.6786	21.6321	21.8483	21.6115	21.7913	21.7997	21.7422	21.6462	21.5467	21.865
Q92K37	Q92K37_RHIME	djlA	DnaJ-like protein	0.000324781	11	10	11	12	12	12	10	10	11	12	12	12	25.6286	25.9817	25.9123	26.088	26.4647	26.2227	26.3191	26.3159	26.1464	26.5974	26.5323	26.0021
Q92K39	Q92K39_RHIME	SMc01884	Uncharacterized protein	0.000324781	1	2	2	0	0	0	2	2	2	0	0	2	19.2715	19.6593	17.6515	21.0647	19.7276	19.7377	19.2357	18.5155	18.2308	20.2099	20.4487	19.1192
Q92K42	Q92K42_RHIME	SMc01460	CMD domain-containing protein	0.000324781	8	9	8	9	8	9	9	9	8	9	9	9	27.1806	27.0036	26.9234	26.8907	26.9306	26.8862	26.9746	27.0228	27.1027	27.0508	26.9588	27.2632
Q92K44	Q92K44_RHIME	SMc01454	Uncharacterized protein	0.000324781	35	36	36	38	38	38	36	36	36	38	38	36	27.7633	27.7956	27.8152	27.9999	28.0087	27.9988	27.7165	27.7041	27.72	27.7461	27.9212	27.9326
Q92K45	Q92K45_RHIME	SMc01450	Uncharacterized protein	0.000324781	3	4	3	4	4	4	4	3	3	4	4	4	26.9523	26.8666	26.8442	26.743	26.8225	26.8988	26.8455	26.7454	26.8622	26.7507	26.7396	26.955
Q92K46	Q92K46_RHIME	SMc01445	Uncharacterized protein	0.000324781	4	4	4	4	4	3	5	4	3	4	4	5	24.8001	25.5594	25.1104	24.1494	24.3292	23.5277	25.5332	24.9748	24.4706	24.463	24.5312	24.7675
Q92K47	Q92K47_RHIME	SMc01439	ACT_7 domain-containing protein	0.000324781	3	2	3	3	3	2	3	3	3	2	3	2	26.6712	26.4686	26.7537	26.9747	27.122	26.8299	26.4735	26.4731	26.5723	26.6597	26.8946	26.7696
Q92K49	Q92K49_RHIME	SMc01427	Uncharacterized protein	0.000324781	8	7	8	6	8	9	8	7	7	8	9	8	23.8081	23.5892	23.4624	23.4196	23.9987	23.7502	24.0252	23.3216	23.0959	24.0172	24.2648	24.2778
Q92K51	Q92K51_RHIME	SMc01414	Exodeoxyribonuclease V	0.000324781	6	6	6	7	6	7	6	5	6	7	6	6	24.731	24.7286	24.2867	25.1231	24.9523	25.1578	24.813	24.35	24.4505	24.4961	24.5201	24.5832
Q92K54	Q92K54_RHIME	SMc04360	APH domain-containing protein	0.000324781	8	6	8	8	8	8	8	8	8	8	8	8	25.2576	25.1667	25.1299	25.5116	25.1986	25.4873	25.2515	25.4511	25.5698	25.4783	25.5691	25.5212
Q92K57	Q92K57_RHIME	SMc04324	Uncharacterized protein	0.000324781	7	7	7	7	7	7	7	7	7	7	7	7	27.5813	27.4804	27.5284	26.6669	26.6949	26.6935	27.5107	27.4608	27.4274	27.2694	27.292	27.5359
Q92K58	Q92K58_RHIME	SMc04299	AAA domain-containing protein	0.000324781	13	13	12	13	13	12	12	11	13	11	11	10	26.9745	27.1839	26.8399	26.8628	26.7939	26.9209	26.7079	26.5224	26.8022	26.6467	26.5911	26.5657
Q92K63	Q92K63_RHIME	SMc04202	Hypothetical transmembrane protein	0.000324781	19	19	19	20	20	20	19	18	20	20	19	19	28.2603	28.256	28.3108	28.2959	28.4627	28.2976	28.5309	28.3366	28.2767	28.3079	28.2744	28.3975
Q92K65	Q92K65_RHIME	SMc04440	Lectin-like protein BA14k	0.000324781	4	4	3	4	3	3	3	3	4	4	4	4	24.2583	24.1196	24.0872	23.8397	23.6605	23.6349	23.9051	24.021	24.0008	23.902	23.8273	23.7517
Q92K68	Q92K68_RHIME	SMc04177	CENP-V/GFA domain-containing protein	0.000324781	7	7	7	7	7	7	7	7	7	7	7	7	26.3022	26.2566	26.1802	25.7719	25.9615	25.8175	26.2964	26.2821	26.2184	26.4743	26.3797	26.6157
Q92K78	Q92K78_RHIME	SMc04233	Hypothetical DnaJ domain-containing protein	0.000324781	1	2	2	3	3	3	2	2	2	2	2	1	19.9258	20.0315	18.5022	20.8483	21.3647	21.2269	18.7885	17.8504	20.7034	20.5917	20.5628	20.9492
Q92K80	Q92K80_RHIME	SMc04226	Putative serine protease inhibitor	0.000324781	11	11	10	10	11	11	11	11	11	11	11	10	27.246	27.3572	26.5623	26.8256	27.1175	27.0363	27.7095	27.6922	27.5332	27.6823	27.4518	27.8064
Q92K84	Q92K84_RHIME	SMc04216	Uncharacterized protein	0.000324781	2	2	2	2	2	2	2	2	2	2	2	1	21.8266	22.1293	22.5922	21.9746	23.0557	22.7582	21.7911	22.1851	22.2671	21.2096	21.5928	20.4883
Q92K86	Q92K86_RHIME	SMc00132	Uncharacterized protein	0.000324781	3	2	3	3	3	3	2	2	2	2	2	2	23.0073	22.9692	22.9476	22.9441	22.956	23.3193	22.7602	22.9293	23.0168	22.7932	22.7569	23.1186
Q92K87	Q92K87_RHIME	SMc00141	OmpA-like domain-containing protein	0.000324781	38	39	38	38	39	39	40	38	37	39	37	37	30.6026	30.9377	30.7984	30.5072	30.6944	30.2388	30.6812	30.7179	30.6119	30.3162	30.1931	30.4743
Q92K88	Q92K88_RHIME	SMc00145	GBBH-like_N domain-containing protein	0.000324781	11	11	11	10	11	10	10	10	10	8	10	8	27.3633	27.2834	27.3334	27.2061	27.3945	27.2077	27.2953	27.1799	27.1978	27.0008	26.9952	27.2508
Q92K90	Q92K90_RHIME	SMc00148	Putative_PNPOx domain-containing protein	0.000324781	20	20	18	20	20	20	20	21	21	20	21	19	28.9284	28.8366	28.7533	28.6887	28.7364	28.779	28.8011	28.9021	28.8884	28.9712	28.9684	28.7617
Q92K91	Q92K91_RHIME	SMc00150	Putative membrane protein	0.000324781	3	4	4	4	4	3	2	3	2	2	3	1	22.3021	22.7238	22.738	22.6877	22.7682	22.6968	21.8171	21.7791	21.9784	21.3552	21.5093	22.0006
Q92K94	Q92K94_RHIME	tolB2	Probable periplasmic component of the Tol biopolymer transport system	0.000324781	15	15	14	14	14	15	14	12	14	14	14	13	27.8814	27.8359	27.7577	27.79	27.8415	27.9603	27.8356	27.8878	27.8641	27.7638	27.6997	27.7123
Q92K95	Q92K95_RHIME	SMc00177	ABC_trans_aux domain-containing protein	0.000324781	12	12	12	12	12	12	12	12	12	12	12	12	28.4203	28.4855	28.4958	28.3051	28.4425	28.3013	28.3244	28.2762	28.3924	28.0816	28.0075	28.244
Q92K97	Q92K97_RHIME	SMc00179	BON domain-containing protein	0.000324781	4	4	4	4	4	4	4	4	4	4	4	4	24.6062	24.9504	24.842	24.34	24.6321	24.1274	25.1104	24.8369	24.3698	24.5378	24.5413	24.3357
Q92K98	Q92K98_RHIME	SMc00190	Hypothetical transmembrane protein	0.000324781	153	152	154	158	157	153	152	151	152	154	155	154	32.0143	31.9691	32.0261	32.0222	32.0815	31.9854	31.9139	31.8141	31.8821	31.8604	31.8135	32.0972
Q92KA0	Q92KA0_RHIME	SMc00194	Uncharacterized protein	0.000324781	8	8	8	8	8	8	8	8	8	8	8	8	25.4942	25.6204	25.6592	25.8955	25.8974	25.7606	25.8714	25.6235	25.6506	25.5985	25.6809	25.8071
Q92KA1	Q92KA1_RHIME	SMc00470	Hypothetical transmembrane protein	0.000324781	28	28	27	28	27	28	27	27	28	28	27	27	29.6117	29.5614	29.5221	29.4951	29.6244	29.5663	29.5406	29.5585	29.5795	29.595	29.5568	29.7298
Q92KA6	Q92KA6_RHIME	SMc00496	Uncharacterized protein	0.000324781	23	23	23	21	22	21	23	23	23	22	22	20	31.3671	31.2692	31.3302	30.68	30.9716	30.8211	31.2651	31.2236	31.1759	31.0505	31.1014	30.9695
Q92KA8	Q92KA8_RHIME	SMc00506	Hypothetical transmembrane protein	0.000324781	4	4	4	4	3	4	4	4	4	4	4	3	22.4845	22.424	22.7637	21.9033	21.8453	22.5683	22.5503	22.4205	22.6271	22.5651	22.8792	22.3826
Q92KB0	Q92KB0_RHIME	SMc00510	Uncharacterized protein	0.000324781	14	13	13	14	14	13	14	14	14	14	14	14	27.3307	27.2399	27.3001	27.3008	27.41	27.253	27.4092	27.3176	27.3278	27.2318	27.2303	27.3343
Q92KB1	Q92KB1_RHIME	SMc00519	MoCF_biosynth domain-containing protein	0.000324781	14	14	15	14	14	15	14	14	14	15	15	14	25.7295	25.5672	25.4398	25.9013	25.6129	25.9522	25.7638	26.0429	25.7345	25.9089	25.9099	25.6275
Q92KB2	Q92KB2_RHIME	SMc00520	TfoX_N domain-containing protein	0.000324781	3	3	3	3	3	3	3	3	3	3	3	3	24.957	24.9321	25.0862	24.7708	25.0197	24.7052	24.935	24.8268	24.7772	24.9014	24.8394	24.6088
Q92KB6	Q92KB6_RHIME	SMc00525	Hypothetical transmembrane protein	0.000324781	8	9	11	11	11	11	10	9	10	11	12	10	24.5102	24.816	24.8349	24.9376	25.1756	24.6785	24.5929	24.3971	24.3858	24.3294	25.0492	24.9147
Q92KB8	Q92KB8_RHIME	SMc00286	Calcium-binding protein	0.000324781	2	2	2	1	1	1	2	2	2	2	1	2	24.1394	24.1835	24.0297	22.237	21.8574	21.9048	23.3098	24.5053	24.1631	24.003	22.8727	22.5043
Q92KC5	Q92KC5_RHIME	SMc00940	Uncharacterized protein	0.000324781	5	5	5	5	5	5	5	5	5	5	5	5	24.6696	25.4079	25.2262	24.7497	24.8218	24.2576	25.2701	24.7469	24.3161	24.4461	24.5338	24.6258
Q92KC6	Q92KC6_RHIME	SMc01171	Probable thiosulfate sulfurtransferase	0.000324781	17	16	16	17	17	17	16	16	17	15	17	14	27.2883	27.4754	27.5452	27.634	27.773	27.665	27.3838	27.3478	27.3735	27.2247	27.393	27.3167
Q92KC7	Q92KC7_RHIME	alaS2	Probable alanyl-tRNA synthetase	0.000324781	20	19	20	19	17	18	19	19	20	19	19	17	28.9852	28.8647	28.8757	28.8207	28.8244	28.8051	28.9051	28.8571	28.9451	28.8832	28.818	29.0107
Q92KC9	Q92KC9_RHIME	SMc01197	CENP-V/GFA domain-containing protein	0.000324781	5	4	5	5	6	5	5	5	5	6	5	5	23.2783	23.7713	23.8382	23.9675	24.1603	24.209	23.9357	24.0989	24.1635	24.1807	24.0392	23.1511
Q92KD1	Q92KD1_RHIME	SMc01230	Putative transglycosylase transmembrane protein	0.000324781	3	3	3	3	3	3	3	3	3	3	3	3	22.3616	22.5998	22.3908	23.0653	22.8486	22.8212	22.6894	22.7276	22.4947	22.1164	22.5276	22.8818
Q92KD3	Q92KD3_RHIME	SMc01242	Signal peptide protein	0.000324781	48	47	50	50	51	49	50	48	51	49	50	45	33.136	32.8944	33.0169	32.7158	33.1774	32.9003	33.3336	33.2629	33.0188	33.0714	33.028	32.7748
Q92KD4	Q92KD4_RHIME	SMc02081	Uncharacterized protein	0.000324781	15	15	15	16	15	17	15	15	15	16	14	16	27.933	27.6848	27.7518	27.9056	28.2213	28.1544	27.6859	27.6949	27.7459	27.572	27.4673	27.6118
Q92KD7	Q92KD7_RHIME	SMc01034	N-acetyltransferase domain-containing protein	0.000324781	8	8	8	12	12	11	8	8	9	8	9	8	27.6534	27.6456	27.7198	29.7862	29.9031	29.8818	27.4482	27.2952	27.2779	27.5676	27.6106	27.8725
Q92KD8	Q92KD8_RHIME	SMc01026	Glyoxalase-like_dom domain-containing protein	0.000324781	18	17	18	17	17	17	17	18	18	17	18	17	28.2287	28.1176	28.0259	28.3365	28.3233	28.3859	28.1184	28.2496	28.2997	28.2658	28.2093	28.2151
Q92KD9	Q92KD9_RHIME	SMc01024	Protein-export membrane protein SecG	0.000324781	2	2	2	2	2	2	2	2	2	2	2	2	24.2619	24.5412	24.681	25.139	25.3481	25.5253	24.3661	24.5011	24.4701	24.3467	24.406	24.4227
Q92KE0	Q92KE0_RHIME	SMc01019	Uncharacterized protein	0.000324781	9	9	8	7	8	7	7	7	7	7	7	7	24.0032	24.1064	24.2469	23.9365	24.3869	24.1361	23.8759	24.055	24.0275	24.0082	24.0178	23.9554
Q92KE1	Q92KE1_RHIME	SMc01016	Uncharacterized protein	0.00317909	2	2	2	1	2	1	2	2	2	1	2	2	22.025	22.4123	22.2796	20.0696	21.1804	20.0122	22.2403	22.3989	22.1634	20.8363	21.5999	19.7398
Q92KE3	Q92KE3_RHIME	SMc01014	HpcH_HpaI domain-containing protein	0.000324781	8	7	7	7	8	8	8	7	8	8	8	8	24.7542	24.5445	24.344	24.9066	24.9097	24.9696	24.7636	24.6571	24.8881	25.083	25.1017	25.0753
Q92KE4	Q92KE4_RHIME	SMc01008	Uncharacterized protein	0.000324781	5	5	4	6	5	6	6	5	5	4	5	5	23.9649	24.2368	24.3044	24.1778	24.3374	24.4495	23.8984	23.8819	23.5307	23.6422	23.9103	23.598
Q92KE5	Q92KE5_RHIME	SMc00996	Penicillin-binding protein	0.000324781	3	3	3	3	3	2	1	1	3	3	3	2	19.1068	19.6403	19.1768	19.631	20.2414	19.9071	18.0127	17.6271	20.0997	19.94	19.8961	19.3083
Q92KE6	Q92KE6_RHIME	SMc01258	Hypothetical transmembrane protein	0.000324781	2	1	2	2	2	2	2	2	2	2	2	1	22.416	16.8983	22.5756	22.278	22.1713	21.7828	21.6863	21.5137	22.1052	19.2385	20.4177	16.3123
Q92KE7	Q92KE7_RHIME	SMc01264	Hypothetical transmembrane protein	0.000324781	3	4	4	4	4	3	3	4	3	3	3	3	25.327	25.9599	25.8114	25.4536	25.7519	24.9036	25.7179	25.3933	25.0113	24.969	24.8351	25.1786
Q92KE8	Q92KE8_RHIME	SMc01277	Uncharacterized protein	0.000324781	12	11	11	11	12	11	11	11	11	11	11	10	26.387	26.2126	26.1479	26.7222	26.6639	26.8266	26.2593	26.2584	26.2072	26.3281	26.2943	26.3656
Q92KF0	Q92KF0_RHIME	SMc01348	Uncharacterized protein	0.000324781	7	7	7	7	7	6	7	7	6	6	7	5	28.3888	28.2012	28.3085	28.3916	28.6056	28.4077	28.4125	28.321	28.2708	28.28	28.0938	28.4437
Q92KF3	Q92KF3_RHIME	SMc01907	Hypothetical transmembrane protein	0.000324781	25	28	27	28	27	28	31	32	32	31	32	30	27.4815	27.2118	27.2726	27.2816	27.3686	27.3656	27.6726	27.7741	27.7322	27.8297	27.751	27.9613
Q92KF4	Q92KF4_RHIME	SMc01782	Ubiq_cyt_C_chap domain-containing protein	0.000324781	5	4	6	5	6	5	6	5	5	5	5	6	25.2547	25.2348	25.3232	25.4686	25.4062	25.1738	25.4954	25.2882	25.239	25.2556	25.175	25.4544
Q92KF5	Q92KF5_RHIME	SMc01781	Hypothetical transmembrane protein	0.000324781	7	7	7	7	7	7	7	7	7	6	7	6	27.0434	26.886	26.8588	27.0173	27.0703	27.053	26.8775	26.9837	26.9751	26.976	26.9223	27.0055
Q92KF6	Q92KF6_RHIME	SMc01769	Uncharacterized protein	0.000324781	27	27	25	28	26	26	25	25	25	24	27	25	28.7271	28.7901	28.7111	28.9905	29.0009	29.1292	28.7544	28.8198	28.7735	28.8737	28.9382	29.0948
Q92KF9	Q92KF9_RHIME	SMc01760	Hypothetical transmembrane protein	0.000324781	17	17	17	19	18	18	19	18	17	20	19	19	29.2311	29.1398	29.129	28.9842	29.0455	28.9416	29.2035	29.1219	29.0951	29.0539	29.0611	29.3513
Q92KG0	Q92KG0_RHIME	ppx	Exopolyphosphatase	0.000324781	17	17	18	18	18	18	17	17	17	16	17	17	26.4656	26.6888	26.7971	26.902	26.8515	26.9458	26.6355	26.6462	26.6231	26.2718	26.5422	26.4299
Q92KG3	Q92KG3_RHIME	SMc00607	Hypothetical signal peptide protein	0.000324781	7	7	7	7	7	7	7	7	7	6	6	5	26.1367	26.0583	26.0495	25.8249	25.7349	25.8358	25.951	25.9069	26.1221	25.9791	26.0606	25.9649
Q92KG5	Q92KG5_RHIME	lptD	LPS-assembly protein LptD	0.000324781	44	45	45	45	44	46	45	42	45	44	45	44	30.6203	30.5977	30.6163	30.3514	30.4604	30.3652	30.5753	30.5727	30.5959	30.3417	30.2755	30.3418
Q92KG6	Q92KG6_RHIME	SMc00581	Uncharacterized protein	0.000324781	13	14	14	13	15	15	12	13	15	14	14	13	27.9582	27.8462	27.9873	27.9975	28.0196	28.1094	27.9376	28.0757	28.0793	27.9035	27.898	28.0708
Q92KG9	Q92KG9_RHIME	SMc02543	LysM domain-containing protein	0.000324781	23	21	23	21	23	21	21	22	22	22	22	23	28.9694	28.8699	28.9304	28.655	28.8535	28.743	29.027	28.9053	28.9966	28.9442	28.9157	29.0562
Q92KH0	Q92KH0_RHIME	SMc02557	Uncharacterized protein	0.000324781	6	6	6	6	6	6	6	5	5	6	6	5	27.5397	27.6706	27.5919	27.5024	27.5638	27.5336	27.6401	27.5745	27.5271	27.4311	27.5658	27.5003
Q92KH2	Q92KH2_RHIME	SMc02565	AraR_C domain-containing protein	0.000324781	2	3	3	5	5	5	3	3	2	3	5	3	23.221	23.1972	23.3061	25.0601	24.5671	24.8225	23.1014	22.6224	23.0149	22.1413	24.2181	22.9476
Q92KH3	Q92KH3_RHIME	SMc02633	Hypothetical transmembrane protein	0.000324781	2	2	2	2	2	2	2	2	2	2	2	2	21.4289	21.5136	21.6694	21.5808	21.3544	21.5213	21.3812	21.6279	21.5646	21.193	21.3956	21.4592
Q92KH4	Q92KH4_RHIME	SMc02634	Hypothetical transmembrane protein	0.000324781	137	136	140	138	137	136	137	138	138	139	135	134	35.6313	35.4309	35.6254	35.4622	35.5869	35.4813	35.5783	35.6019	35.6474	35.4961	35.4158	35.6333
Q92KH8	Q92KH8_RHIME	SMc02646	Putative glycerophosphoryl diester phosphodiesterase	0.000324781	3	3	3	3	2	3	3	3	3	3	3	3	22.1277	21.8457	21.6284	21.4784	20.4886	21.8251	21.8623	22.0022	21.9573	21.8936	22.0644	22.1807
Q92KI2	Q92KI2_RHIME	SMc02406	Autotransporter domain-containing protein	0.000615006	2	1	1	2	2	2	2	2	2	2	2	2	21.5572	20.3583	20.3174	22.364	22.4143	22.1202	21.3706	22.0848	21.123	22.205	22.0464	22.1464
Q92KI5	Q92KI5_RHIME	SMc00128	Hypothetical transmembrane protein	0.000324781	2	2	2	2	2	2	2	2	2	2	2	2	23.779	23.8718	23.914	24.0572	23.9606	23.9795	23.8428	23.8507	23.9231	23.6357	23.9166	23.6232
Q92KI6	Q92KI6_RHIME	SMc00063	Uncharacterized protein	0.000324781	7	8	8	7	7	7	8	7	6	7	7	7	30.507	31.1153	30.9105	30.542	30.6412	29.776	30.9781	30.5777	30.2369	30.3746	30.3908	30.7553
Q92KI7	Q92KI7_RHIME	SMc00062	SH3b domain-containing protein	0.000324781	2	2	2	2	2	2	2	2	2	2	2	2	22.394	22.2299	22.1979	22.0804	22.2183	22.0954	22.3209	22.7365	22.6652	22.7257	22.4011	22.4023
Q92KJ0	Q92KJ0_RHIME	SMc00104	Uncharacterized protein	0.000324781	3	1	2	3	3	3	2	2	3	3	1	2	22.3735	17.4366	22.9302	21.4856	21.225	23.1762	20.5663	17.9816	22.3863	21.5353	18.097	22.7578
Q92KJ1	Q92KJ1_RHIME	SMc00041	Hypothetical transmembrane protein	0.000324781	8	8	8	8	8	8	8	8	8	8	8	8	29.6972	29.8132	29.9236	29.3459	29.5139	29.2562	29.4504	29.5018	29.6673	29.341	29.4581	29.4488
Q92KJ2	Q92KJ2_RHIME	SMc00039	YkuD domain-containing protein	0.000324781	8	8	8	8	7	7	8	8	8	7	7	7	26.781	26.7776	26.8257	26.7848	26.9053	26.8398	26.7967	26.7115	26.7652	26.6345	26.7193	26.5271
Q92KJ4	Q92KJ4_RHIME	SMc00096	Uncharacterized protein	0.000324781	2	2	2	1	1	1	2	2	2	2	2	2	21.4266	22.3079	22.6325	18.8213	19.1466	18.8358	22.3926	22.6214	21.8514	22.5794	22.5461	22.362
Q92KJ6	Q92KJ6_RHIME	SMc00023	Thioredoxin domain-containing protein	0.000324781	11	12	12	10	11	12	10	10	10	11	11	11	28.0616	27.9894	27.9819	28.0518	28.1563	28.1007	28.1091	28.0448	28.0995	27.9688	27.9739	28.1002
Q92KJ7	Q92KJ7_RHIME	SMc00020	Uncharacterized protein	0.000324781	7	6	7	7	7	7	7	7	6	7	7	7	29.6815	29.6235	29.6414	29.7886	29.8315	29.7735	29.8208	29.7971	29.8054	29.7622	29.7286	29.9868
Q92KJ8	Q92KJ8_RHIME	SMc00074	Diguanylate cyclase/phosphodiesterase	0.000324781	8	9	9	9	9	9	8	9	9	9	9	9	25.0965	25.2282	25.3231	25.4964	25.0596	25.3932	25.0185	25.3377	25.3364	25.2576	25.3303	25.0356
Q92KJ9	Q92KJ9_RHIME	SMc00073	DsbC domain-containing protein	0.000324781	6	5	6	5	6	6	5	6	5	5	5	5	24.9485	24.8587	24.862	24.6599	24.9028	24.8822	23.9351	24.4558	24.4213	24.5269	24.6438	24.6864
Q92KK1	Q92KK1_RHIME	SMc00068	Probable D-alanyl-D-alanine carboxypeptidase	0.000324781	17	18	17	17	17	17	18	16	16	15	17	18	27.9417	27.9582	27.902	27.7232	27.8449	27.6892	27.9972	27.5523	27.6139	27.6729	27.8451	28.1013
Q92KK3	Q92KK3_RHIME	SMc00986	Uncharacterized protein	0.000324781	13	9	13	9	4	4	9	12	9	11	5	6	25.3622	24.1569	25.14	23.7194	21.3168	22.0816	23.5876	24.7823	24.0692	24.4556	22.0599	23.0618
Q92KK6	Q92KK6_RHIME	SMc00852	Hypothetical transmembrane signal peptide protein	0.000324781	9	11	10	11	9	11	9	9	10	10	10	7	24.4004	24.6981	24.6661	24.7699	24.4483	24.7291	24.6862	24.6337	24.6207	24.6091	24.737	24.4837
Q92KK7	Q92KK7_RHIME	SMc00861	Hypothetical signal peptide protein	0.000324781	44	45	45	47	47	47	48	46	46	49	48	45	29.4931	29.4239	29.4968	29.6909	29.7935	29.713	29.624	29.5556	29.5899	29.6191	29.6659	29.746
Q92KK8	Q92KK8_RHIME	SMc00865	Uncharacterized protein	0.000324781	2	2	2	2	2	2	2	2	2	2	2	2	23.9709	23.7758	23.7991	23.7198	23.7483	23.7694	23.811	23.8341	23.8256	23.8177	23.5258	23.7444
Q92KL1	Q92KL1_RHIME	SMc00885	Hypothetical transmembrane signal peptide protein	0.000324781	13	13	13	13	13	13	13	13	13	13	13	13	32.0597	32.6099	32.4554	31.9029	31.9793	31.2369	32.4309	32.0762	31.7667	31.7318	31.8067	32.0797
Q92KL3	Q92KL3_RHIME	SMc00904	Pseudouridine synthase	0.000324781	18	18	17	16	18	18	18	16	18	17	16	18	26.7421	26.8131	26.8038	26.9258	26.7773	26.74	26.5904	26.4346	26.6728	26.4118	26.5072	26.444
Q92KL4	Q92KL4_RHIME	SMc00907	Hypothetical transmembrane protein	0.000324781	10	11	11	12	12	12	11	11	12	12	11	12	28.846	28.9776	28.9337	29.1371	29.337	29.2277	28.8234	29.1299	29.0659	28.9389	28.7428	28.9954
Q92KL6	HISZ_RHIME	hisZ	ATP phosphoribosyltransferase regulatory subunit	0.000324781	16	15	15	16	16	16	14	14	15	16	16	14	26.221	26.1823	26.0476	26.6676	26.4107	26.6065	25.9646	26.036	26.1124	26.3045	26.4654	26.3736
Q92KL7	Q92KL7_RHIME	SMc00921	Hypothetical signal peptide protein	0.000324781	16	17	18	18	18	18	16	17	17	16	17	16	26.5067	27.0734	27.2054	27.1575	27.4055	26.7178	26.8477	26.518	26.4116	26.3799	26.7717	26.873
Q92KL9	Q92KL9_RHIME	SMc00925	YkuD domain-containing protein	0.000324781	11	12	12	12	12	12	11	11	11	10	10	11	25.9908	26.2417	26.2166	25.7417	25.8061	25.8292	25.9464	25.9177	26.0081	25.0876	24.9889	25.4204
Q92KM0	Q92KM0_RHIME	SMc00830	Hypothetical transmembrane protein	0.000324781	17	18	20	18	18	18	20	20	20	20	20	18	26.4296	26.5017	26.6619	26.383	26.7611	26.5825	27.0952	26.9899	26.8614	26.9347	27.1348	26.2952
Q92KM1	Q92KM1_RHIME	SMc00824	Uncharacterized protein	0.000324781	13	11	12	12	13	13	12	14	13	13	13	13	28.0827	28.148	28.1276	27.9622	28.0425	27.9721	28.0206	28.0887	28.1497	27.924	27.9377	27.8382
Q92KM2	Q92KM2_RHIME	SMc00823	HTH cro/C1-type domain-containing protein	0.000324781	7	7	7	7	7	7	7	7	7	7	7	6	25.6226	25.5013	25.6698	25.5593	25.6108	25.6299	25.7336	25.6735	25.6116	25.3855	25.5185	25.3234
Q92KM4	Q92KM4_RHIME	SMc00805	Uncharacterized protein	0.000324781	8	7	7	7	7	7	7	7	7	7	7	7	26.8449	26.7315	26.8337	26.6514	26.7604	26.5244	26.7146	26.7439	26.7104	26.5846	26.3368	26.2704
Q92KM6	Q92KM6_RHIME	SMc00800	Hypothetical transmembrane protein	0.000324781	7	7	7	7	7	7	7	7	7	7	7	7	29.2814	29.8854	29.743	29.3674	29.4727	28.767	29.7914	29.4277	29.1573	29.1869	29.1302	29.4103
Q92KM7	Q92KM7_RHIME	SMc00838	Hypothetical transmembrane protein	0.000324781	9	10	9	10	9	9	9	10	10	10	10	7	24.2408	24.4488	24.3997	24.6255	24.6709	24.5587	24.3957	24.4823	24.0541	24.6403	24.6083	23.9435
Q92KN5	Q92KN5_RHIME	SMc04432	Uncharacterized protein	0.000615006	2	2	2	2	2	2	2	2	2	2	2	2	23.6579	23.4654	23.5888	23.3778	23.0096	23.7287	23.5483	23.4363	23.4977	22.3929	22.8529	22.9479
Q92KN6	Q92KN6_RHIME	SMc02306	Uncharacterized protein	0.000324781	3	3	3	3	3	3	3	3	3	3	3	2	24.9401	24.9695	24.9987	25.0341	24.9847	24.8194	24.9462	24.8069	24.8028	24.751	24.9721	24.6091
Q92KP0	Q92KP0_RHIME	SMc02243	Hypothetical transmembrane protein	0.000324781	2	2	2	2	2	2	2	2	2	2	2	2	22.7679	23.1418	22.9429	23.5873	23.7028	23.6995	23.0789	22.9849	23.1646	23.1654	23.1959	23.3895
Q92KP3	Q92KP3_RHIME	SMc02234	Hypothetical transmembrane protein	0.000324781	8	8	8	9	8	8	9	9	9	9	9	9	25.6184	25.7054	25.8222	25.8976	26.0227	25.9482	25.7556	25.4496	25.6973	25.6371	25.8035	25.6499
Q92KP5	Q92KP5_RHIME	SMc02230	Hypothetical transmembrane protein	0.000324781	11	11	10	9	8	8	10	10	9	12	10	11	24.7129	24.7727	24.9038	24.1281	23.8921	24.1721	24.6008	24.7897	24.7343	25.2471	24.7379	25.1163
Q92KP6	Q92KP6_RHIME	SMc02225	Hypothetical transmembrane protein	0.000324781	4	4	4	4	4	4	3	3	3	4	3	4	24.7745	24.8119	24.7862	24.5716	24.6671	24.6255	24.5421	24.3076	24.4761	24.6281	24.3042	24.5083
Q92KP7	Q92KP7_RHIME	SMc02222	Hypothetical transmembrane protein	0.000324781	6	6	7	7	7	7	6	7	7	6	7	6	24.7127	24.7232	24.829	24.9802	24.8959	24.8744	24.8304	24.8277	24.7548	24.6267	24.574	24.4971
Q92KP9	Q92KP9_RHIME	SMc02139	Uncharacterized protein	0.000324781	3	3	2	3	3	3	2	3	3	3	3	3	23.9357	23.9385	24.015	24.6718	24.7378	24.685	23.4466	23.7208	23.9989	24.0539	23.267	24.2871
Q92KQ0	Q92KQ0_RHIME	SMc02145	Truncated pstC	0.000324781	7	7	7	7	7	7	7	7	7	7	7	7	28.5727	28.3574	28.3861	28.9174	28.8056	28.7175	28.4091	28.3257	28.4781	28.5865	28.5624	28.9529
Q92KQ1	Q92KQ1_RHIME	SMc02149	Hypothetical transmembrane protein	0.000324781	21	20	21	20	20	19	20	21	20	20	21	21	29.1197	29.0036	29.0506	29.059	29.172	29.0757	29.0953	29.0499	29.0621	28.9831	28.8589	29.2383
Q92KQ3	Q92KQ3_RHIME	SMc02154	DUF1156 domain-containing protein	0.000324781	10	12	12	12	12	12	10	11	11	11	10	9	24.8887	24.979	24.9939	25.5329	25.2142	25.3158	24.5115	24.8372	24.7896	24.3984	24.4268	24.3411
Q92KQ4	Q92KQ4_RHIME	SMc02155	Uncharacterized protein	0.000324781	19	18	18	19	17	18	16	16	16	16	16	16	26.3067	26.2806	26.3312	26.5806	26.1136	26.2459	25.7627	25.9003	25.9742	25.7352	25.8417	25.8609
Q92KR1	Q92KR1_RHIME	SMc01731	AMP nucleosidase	0.000324781	9	9	10	10	9	9	10	9	9	10	10	10	26.0118	26.0314	26.078	26.3567	26.2367	26.1696	26.0308	25.9599	26.0915	26.0878	26.1036	26.3148
Q92KR5	Q92KR5_RHIME	tlyC	CBS domain-containing protein	0.000324781	19	19	18	18	18	17	15	15	13	14	12	12	26.9997	27.2059	27.1746	26.9507	27.109	27.0174	26.6036	26.5332	25.2996	25.1661	25.1444	24.9399
Q92KR6	Q92KR6_RHIME	SMc01120	Usp domain-containing protein	0.000324781	8	8	8	8	9	9	8	7	7	9	9	9	27.074	26.999	26.876	27.0313	27.1142	27.2355	27.0556	27.3081	27.2103	27.1931	27.1069	27.2955
Q92KR7	Q92KR7_RHIME	SMc01131	Probable SAM dependent methyltransferase	0.000324781	8	8	8	8	8	8	8	8	7	8	8	8	24.8901	24.9241	24.8862	25.1628	24.599	24.7184	24.6854	24.3715	24.7183	24.6557	24.7229	24.6683
Q92KR8	Q92KR8_RHIME	SMc01136	Hypothetical transmembrane protein	0.000324781	8	7	8	7	8	8	8	7	8	7	7	7	25.1649	25.0924	25.1011	25.2555	25.4502	25.2727	25.0501	25.0196	25.0996	25.021	25.0348	25.3349
Q92KR9	Q92KR9_RHIME	SMc01148	VOC domain-containing protein	0.000324781	6	5	3	4	4	4	4	5	6	4	4	3	25.1898	25.0149	25.0663	24.2559	24.8769	24.8794	24.9051	24.9093	25.0571	24.89	24.8847	24.6211
Q92KS0	Q92KS0_RHIME	SMc00413	Uncharacterized protein	0.000324781	6	7	7	8	7	8	7	8	8	8	8	6	25.536	25.5044	25.0553	25.1602	25.3928	24.9084	25.0285	25.5799	25.4767	25.455	25.4261	25.5166
Q92KS2	Q92KS2_RHIME	SMc00402	Hypothetical signal peptide protein	0.000324781	10	10	11	10	10	10	11	11	10	10	10	11	27.4817	27.2694	27.4274	26.6302	26.9113	26.8933	27.5965	27.4305	27.3487	27.1036	27.2446	27.2341
Q92KS3	Q92KS3_RHIME	SMc00400	Hypothetical signal peptide protein	0.000324781	8	9	10	10	10	10	9	9	10	10	10	10	25.4785	25.5628	25.3746	25.5534	25.7702	25.8068	25.7095	25.4774	25.5	25.5693	25.6808	25.8496
Q92KS5	Q92KS5_RHIME	SMc00361	AB hydrolase-1 domain-containing protein	0.000324781	16	16	13	14	16	15	14	15	16	15	15	12	27.3145	27.1758	27.0725	27.2471	27.2745	27.2007	27.2358	27.0732	27.3242	27.2322	26.8676	27.3427
Q92KS6	Q92KS6_RHIME	SMc00359	Hypothetical transmembrane protein	0.000324781	2	4	5	5	5	5	5	4	5	4	5	4	20.4318	23.2218	23.0674	23.9397	23.5265	23.3638	27.6503	23.533	28.093	24.0136	28.0383	23.8393
Q92KS8	Q92KS8_RHIME	SMc00332	Uncharacterized protein	0.000324781	7	7	6	6	6	6	6	7	7	7	6	7	29.3529	29.3125	29.3148	29.2585	29.331	29.2599	29.3941	29.3404	29.3049	29.2517	29.2178	29.1895
Q92KS9	Q92KS9_RHIME	SMc00331	Hypothetical transmembrane protein	0.000324781	2	2	2	2	2	2	2	2	2	2	2	2	21.0694	20.7734	21.0617	22.264	21.2187	21.6778	20.8092	21.1841	21.1534	21.5238	20.8131	22.3632
Q92KT0	Q92KT0_RHIME	rsmC	Probable ribosomal RNA small subunit methyltransferase C	0.000324781	8	8	8	10	10	10	7	6	9	8	7	8	25.667	25.8334	25.3565	26.3288	26.0924	26.4414	25.4436	24.4375	25.9292	26.1604	25.171	25.9062
Q92KT1	Q92KT1_RHIME	SMc00322	Probable sensor histidine kinase	0.000324781	14	15	15	15	16	15	15	14	14	12	13	14	25.6345	25.6884	25.8103	25.9144	26.0671	25.8423	25.5952	25.4968	25.7366	25.3442	25.4702	25.8401
Q92KT2	Q92KT2_RHIME	SMc02913	YlxR domain-containing protein	0.000324781	11	10	10	10	11	10	10	10	11	9	10	9	25.4152	25.4002	25.3315	25.7043	25.9765	25.9106	25.443	25.4593	25.5649	25.5276	25.6632	25.7204
Q92KT3	Q92KT3_RHIME	SMc02904	HIT domain-containing protein	0.000324781	5	5	5	5	5	5	5	5	5	5	5	5	25.8211	25.8391	25.9312	25.8673	25.9846	26.0114	25.9211	25.6807	25.7708	25.8792	25.8007	25.9458
Q92KT4	Q92KT4_RHIME	SMc02903	NAD(+) diphosphatase	0.000324781	22	19	22	23	23	23	21	21	21	20	21	21	27.9942	27.7315	27.9017	28.0837	28.1679	28.1587	27.9552	27.8901	28.0252	27.9894	27.9087	28.2186
Q92KT6	Q92KT6_RHIME	SMc02894	BON domain-containing protein	0.000324781	1	2	2	1	2	1	2	2	1	1	2	2	20.8288	21.1579	20.6238	20.6807	20.7404	19.9511	20.9061	20.6137	20.455	20.6025	20.3861	20.995
Q92KT8	SLYX_RHIME	slyX	Protein SlyX homolog	0.000324781	8	8	8	8	8	8	8	8	8	8	8	8	27.0562	27.0725	27.1394	27.2369	27.4285	27.2398	27.2552	27.1748	27.0347	27.1192	27.0553	27.1048
Q92KU2	Q92KU2_RHIME	SMc02827	Putative gamma-D-glutamyl-L-diamino acid endopeptidase II, NlpC/P60 family	0.000324781	13	14	13	16	15	16	14	14	15	15	14	14	26.7256	26.5204	26.4941	27.7118	28.938	28.0367	26.6492	26.7031	26.6446	27.0645	26.9934	26.9735
Q92KU3	Q92KU3_RHIME	SMc02824	Hypothetical transmembrane protein	0.000324781	4	5	4	5	6	5	6	5	4	5	5	5	22.8378	22.8345	22.3115	23.5388	23.6938	23.6369	23.0241	22.6495	22.5999	22.9217	22.8256	23.2546
Q92KU4	Q92KU4_RHIME	cpaD1	Pilus assembly protein cpaD	0.000324781	8	8	10	9	7	8	10	9	9	9	9	9	26.2922	26.2954	26.4337	26.2264	26.1991	26.1995	26.4212	26.4246	26.394	26.2821	26.2179	26.4039
Q92KU5	Q92KU5_RHIME	SMc04115	T2SS-T3SS_pil_N domain-containing protein	0.000324781	4	4	4	4	4	4	4	4	4	4	4	3	25.439	25.4291	25.3569	24.8084	25.0163	25.0066	25.4339	25.2836	25.2515	25.1509	24.981	25.3151
Q92KU8	Q92KU8_RHIME	SMc02593	Hypothetical transmembrane protein	0.000324781	4	4	4	4	3	3	4	3	4	4	3	4	24.1997	24.132	24.1678	24.1482	23.6618	23.3092	24.1809	23.5115	24.04	23.9415	23.4547	24.1816
Q92KU9	Q92KU9_RHIME	SMc02592	Uncharacterized protein	0.000324781	3	3	4	4	4	4	3	3	3	4	4	3	23.4855	23.5957	23.5811	23.8633	23.9084	24.0705	23.7733	23.81	23.7649	23.5219	23.3446	23.8759
Q92KV0	Q92KV0_RHIME	SMc02580	Uncharacterized protein	0.000324781	11	11	10	12	11	12	11	11	11	11	11	12	24.7995	24.2561	24.2319	24.856	24.5522	24.8924	24.6563	24.5417	24.7258	24.5337	24.4214	24.5426
Q92KV1	Q92KV1_RHIME	SMc02573	Hypothetical transmembrane protein	0.000324781	2	2	2	2	2	2	2	2	2	2	2	2	23.2214	23.1729	23.1773	23.5615	23.693	23.6633	23.2313	23.0469	23.0983	23.0184	23.0698	23.2825
Q92KV2	Q92KV2_RHIME	SMc02752	Hpr_kinase_C domain-containing protein	0.000324781	3	2	2	3	2	3	3	2	2	3	2	2	23.7033	23.8265	23.9402	23.9962	24.0822	24.2063	23.6896	23.4894	23.443	24.0411	23.8305	24.078
Q92KV3	Q92KV3_RHIME	SMc02757	tRNA threonylcarbamoyladenosine biosynthesis protein TsaE	0.000324781	15	13	12	17	14	15	13	15	15	16	16	15	25.5939	25.3569	25.3562	25.9858	25.4585	25.7761	25.1406	25.4957	25.627	25.896	25.9258	25.7099
Q92KV4	Q92KV4_RHIME	SMc02759	PDDEXK_1 domain-containing protein	0.000324781	15	15	14	14	15	15	13	14	14	15	15	13	24.9774	24.9449	24.4826	24.9479	24.7299	24.746	24.5359	24.4392	24.6078	24.3301	24.2979	24.1355
Q92KV5	Q92KV5_RHIME	SMc02783	Putative HTH-type transcriptional regulator	0.000324781	3	3	3	2	3	3	3	3	2	2	2	2	23.4433	23.7327	23.5048	22.9195	23.5445	23.8662	23.4009	23.4446	23.2267	23.0001	23.2478	22.8955
Q92KV7	Q92KV7_RHIME	SMc02787	Hypothetical transmembrane protein	0.000324781	7	6	6	8	8	9	7	7	5	6	6	5	25.4205	24.7684	25.0156	25.0951	25.1958	25.7516	24.8753	25.3916	24.4787	25.3561	24.8993	24.9617
Q92KV8	Q92KV8_RHIME	hemE	Uroporphyrinogen decarboxylase	0.000324781	7	6	5	7	8	7	6	6	5	5	6	8	27.1145	26.8304	26.7283	27.0613	27.2746	27.0865	27.1798	27.2894	27.1876	27.2623	27.3139	26.8903
Q92KW0	Q92KW0_RHIME	rho	Transcription termination factor Rho	0.000324781	35	36	36	39	38	37	34	38	36	34	39	34	29.6179	29.6484	29.8401	30.1115	30.0676	29.8702	29.5704	29.6407	29.8807	29.6144	29.869	29.96
Q92KW1	MNME_RHIME	mnmE	tRNA modification GTPase MnmE	0.000324781	6	6	6	5	6	6	5	5	5	6	6	5	23.3336	23.6608	23.3514	24.0405	23.7345	23.8489	23.1035	23.1008	23.1024	23.531	23.3884	22.9796
Q92KW3	RSMG_RHIME	rsmG	Ribosomal RNA small subunit methyltransferase G	0.000324781	2	2	2	2	2	2	2	2	2	2	2	2	22.9213	22.8531	22.4588	22.9928	22.8539	23.1431	22.5996	22.6979	22.7691	22.7259	22.9528	22.6336
Q92KW5	Q92KW5_RHIME	parB	Probable chromosome partitioning protein ParB	0.000324781	33	28	33	33	32	33	33	31	32	31	33	31	29.2826	29.2354	29.193	29.1087	29.2714	29.2152	29.2301	29.0317	29.0609	28.9781	29.063	29.142
Q92KW6	Q92KW6_RHIME	SMc02802	Putative DNA polymerase III, delta subunit	0.000324781	6	6	7	6	7	6	7	7	7	6	6	4	24.4967	24.3669	24.614	24.8339	24.6338	24.9292	24.5458	24.4878	24.6285	24.3275	24.5099	23.9944
Q92KW7	Q92KW7_RHIME	SMc02803	Uncharacterized protein	0.000324781	9	9	9	9	9	9	9	9	9	9	9	9	29.5188	29.5556	29.6123	29.4841	29.7057	29.5299	29.4844	29.4904	29.4747	29.4235	29.3381	29.1813
Q92KW8	SYL_RHIME	leuS	Leucine--tRNA ligase	0.000324781	37	37	37	42	42	42	42	44	43	43	44	40	28.2292	28.0545	27.8774	28.4525	28.1776	28.6729	28.4185	28.7005	28.6306	28.7389	28.7978	28.5176
Q92KW9	Q92KW9_RHIME	SMc02812	Pyridoxal phosphate homeostasis protein	0.000324781	12	12	13	14	13	13	12	13	14	13	13	12	26.9219	26.6758	26.8622	27.1159	26.8936	26.9021	26.8253	26.849	26.9925	26.8157	26.8339	27.0645
Q92KX1	Q92KX1_RHIME	SMc04094	Uncharacterized protein	0.000324781	14	14	15	15	15	15	14	13	13	13	14	12	28.4106	28.3235	28.4151	28.497	28.6147	28.458	28.4768	28.3579	28.4057	28.319	28.2841	28.6534
Q92KX2	ACSA_RHIME	acsA1	Acetyl-coenzyme A synthetase	0.000324781	19	18	16	18	15	19	20	20	19	21	22	19	27.3422	27.0797	26.7302	26.9871	26.542	26.9592	27.6962	27.7737	27.6793	27.6308	27.7194	27.5561
Q92KX3	HTPX_RHIME	htpX	Protease HtpX homolog	0.000324781	11	9	10	10	10	11	11	9	9	10	11	11	26.6332	26.6284	26.7633	26.7656	26.8692	26.6736	27.175	26.745	26.3803	26.3752	26.4636	26.9194
Q92KX4	Q92KX4_RHIME	sun	Hypothetical Sun protein	0.000324781	6	4	5	5	5	4	6	6	5	5	6	5	23.8824	24.0163	24.26	23.6747	23.5739	23.3599	23.8213	23.5356	23.2041	23.1598	24.1319	23.4051
Q92KX5	Q92KX5_RHIME	SMc04089	Uncharacterized protein	0.000324781	7	5	8	8	9	9	8	8	8	9	8	5	21.9989	22.2981	23.4581	23.4617	23.4543	23.273	22.8413	22.8765	23.1449	22.7502	22.8861	21.0279
Q92KX6	PUR9_RHIME	purH	Bifunctional purine biosynthesis protein PurH	0.000324781	43	43	45	46	46	46	46	46	46	46	46	44	29.803	29.5271	29.5433	29.9428	29.9347	30.1731	29.8214	29.7991	29.9218	30.0097	29.9505	30.1083
Q92KX8	Q92KX8_RHIME	SMc04085	Glutamate dehydrogenase	0.000324781	68	72	72	79	78	79	70	74	73	74	74	69	29.0231	29.1513	29.1644	29.7006	29.5879	29.616	28.9984	29.0171	29.1526	28.9417	28.9348	29.021
Q92KX9	Q92KX9_RHIME	pdxK	Pyridoxal kinase	0.000324781	10	10	10	11	10	10	10	10	10	10	10	9	25.758	25.8277	25.8251	25.925	25.8598	25.88	25.6774	25.6998	25.7271	25.6505	25.7618	25.8708
Q92KY0	Q92KY0_RHIME	cynT	Carbonic anhydrase	0.000324781	19	18	19	19	20	20	20	19	19	20	20	20	29.117	28.9858	28.9604	29.4257	29.3324	29.5067	29.2905	29.2605	29.3333	29.6635	29.6256	29.6443
Q92KY1	Q92KY1_RHIME	SMc04411	Membrane-bound lytic murein transglycosylase	0.000324781	20	21	20	21	22	21	20	23	22	21	22	21	28.119	28.0513	28.1517	28.551	28.5454	28.5924	28.6515	28.6544	28.6611	28.6706	28.8438	28.8118
Q92KY2	Q92KY2_RHIME	asd	Aspartate-semialdehyde dehydrogenase	0.000324781	25	25	23	24	25	23	27	28	26	26	27	25	29.1634	28.9149	28.8644	29.2671	29.1959	29.3031	29.9024	29.9474	29.9861	30.1032	30.0929	30.2348
Q92KY4	Q92KY4_RHIME	SMc04408	Virulence-associated protein homologue	0.000615006	2	2	2	2	2	2	2	2	2	2	2	2	21.3275	20.2043	21.2999	21.1984	21.0732	21.3665	21.5491	21.6261	21.309	20.7158	20.4285	21.8009
Q92KY5	Q92KY5_RHIME	vapC	Ribonuclease VapC	0.000324781	3	3	3	3	3	3	3	3	3	2	3	3	24.3537	24.2787	24.2775	23.9857	23.9842	23.7732	24.1555	23.9797	24.1385	23.9435	23.818	24.1618
Q92KY8	LEU3_RHIME	leuB	3-isopropylmalate dehydrogenase	0.000324781	35	35	35	35	31	31	35	32	35	37	38	35	31.3662	31.2664	31.2522	31.0511	31.1013	31.0881	31.2444	31.2783	31.3612	31.4228	31.4334	31.439
Q92KZ0	Q92KZ0_RHIME	dcp	Probable Peptidyl-dipeptidase Dcp	0.000324781	11	11	10	11	9	11	12	11	11	11	12	12	24.7038	24.013	24.3393	26.0644	24.5714	26.267	26.136	26.1571	26.0689	25.1102	26.1806	26.2411
Q92KZ1	Q92KZ1_RHIME	SMc04402	Uncharacterized protein	0.000324781	7	6	6	5	6	5	6	6	6	4	6	3	24.0791	24.0773	23.7658	23.9014	23.4745	23.3692	23.9129	24.1112	24.3239	23.9723	24.1534	23.3333
Q92KZ3	AFR_RHIME	afr	1,5-anhydro-D-fructose reductase	0.000324781	4	4	4	3	3	4	4	5	4	5	4	3	23.9287	23.915	23.8304	24.182	24.0819	24.168	24.0975	24.246	24.2443	24.2343	24.4179	23.9983
Q92KZ4	Q92KZ4_RHIME	SMc04399	Acetate CoA-transferase YdiF	0.000324781	7	7	8	8	7	8	8	8	8	8	8	8	24.0517	24.0145	24.2836	24.1268	24.002	24.554	24.1586	24.1552	24.4063	24.3903	24.4901	24.5336
Q92KZ5	Q92KZ5_RHIME	SMc04398	Enoyl-CoA hydratase	0.000324781	2	2	3	2	3	3	3	3	2	2	3	2	21.4603	20.7918	22.7533	21.2722	23.7076	22.4887	21.9334	22.7674	21.2046	20.963	23.0506	20.792
Q92KZ6	Q92KZ6_RHIME	SMc04397	Putative L-sorbosone dehydrogenase, NADP dependent protein	0.000324781	2	1	1	2	2	2	1	1	1	2	2	2	21.678	21.2118	21.2993	22.1014	21.5997	21.9382	20.8442	21.1283	21.1958	21.3923	21.5728	21.5778
Q92KZ7	SP39_RHIME	R03301	Probable sugar-binding periplasmic protein	0.000324781	7	8	8	7	6	7	8	8	8	8	8	7	23.9492	25.1042	25.0422	23.1981	23.1126	23.8392	24.5953	24.5253	24.6654	24.4664	24.368	23.3434
Q92L04	Q92L04_RHIME	ttuD1	Putative hydroxypyruvate reductase	0.000324781	12	11	10	12	12	12	11	11	12	12	13	12	26.3539	26.4499	26.1085	26.6613	26.5758	26.621	26.1698	26.1657	26.3336	26.4673	26.4628	26.6231
Q92L05	Q92L05_RHIME	SMc04388	Probable omega-amino acid--pyruvate aminotransferase	0.000324781	8	11	14	17	17	17	9	12	16	16	16	12	24.5142	24.5786	24.8743	25.9689	25.9963	26.0504	24.2767	24.7891	25.0859	25.1795	25.2509	25.2386
Q92L07	Q92L07_RHIME	SMc04385	Aldehyde dehydrogenase (NAD(+))	0.000324781	23	25	25	26	25	25	22	24	26	25	25	26	27.6347	27.4073	27.3797	28.1249	27.8799	28.0939	27.3352	27.5058	27.5592	27.5367	27.5314	27.566
Q92L08	Q92L08_RHIME	SMc04384	Putative oxidoreductase	0.000324781	6	6	7	7	7	8	5	7	5	6	7	5	23.7367	23.8435	24.7263	24.8682	24.312	24.6029	24.2975	24.5311	24.4705	23.4038	24.4271	23.6532
Q92L10	Q92L10_RHIME	SMc04882	Transcription regulator LysR family	0.000324781	10	9	10	9	10	10	7	7	7	8	8	6	26.7433	26.8429	26.6588	26.5575	26.6164	26.8175	26.7617	26.7618	26.7807	26.7244	26.5558	26.501
Q92L13	Q92L13_RHIME	pyc	Pyruvate carboxylase	0.000324781	42	43	41	38	36	37	42	42	43	41	43	40	28.4489	28.4203	28.3112	27.764	27.368	27.6522	28.554	28.8732	28.735	28.4788	28.6582	28.5972
Q92L14	Q92L14_RHIME	SMc03894	Putative amino-acid ABC transporter ATP-binding protein	0.000324781	8	9	10	9	9	8	8	9	9	9	9	9	24.8599	24.9601	24.9547	25.2002	25.085	25.3555	24.8378	24.876	25.0275	25.0103	25.0931	25.0654
Q92L16	Q92L16_RHIME	SMc03891	Putative amino acid-binding periplasmic ABC transporter	0.000324781	31	31	31	30	31	31	30	31	31	31	31	30	30.3351	30.423	30.4216	30.1909	30.2756	30.3011	30.2564	30.2125	30.2197	29.9945	30.0412	30.2116
Q92L17	Q92L17_RHIME	SMc03890	Transcription regulator DeoR family	0.00548564	2	2	2	2	2	2	2	2	2	2	2	2	22.3798	22.1236	21.9303	22.8463	22.8372	22.8941	22.2401	22.2263	22.3039	22.1462	22.2558	22.0758
Q92L19	ISPG_RHIME	ispG	4-hydroxy-3-methylbut-2-en-1-yl diphosphate synthase (flavodoxin)	0.000324781	16	12	11	16	15	16	13	14	13	15	16	13	26.2178	25.6843	25.444	26.2897	26.2872	26.4591	25.9993	26.0982	26.1595	26.2552	26.4385	25.9008
Q92L21	HIS82_RHIME	hisC2	Histidinol-phosphate aminotransferase 2	0.000324781	15	16	16	16	17	17	18	17	17	18	17	16	29.0809	28.8838	28.9516	29.0435	29.4727	29.2546	29.4065	29.4019	29.2226	29.4139	29.5471	28.7678
Q92L22	Q92L22_RHIME	ispA	Probable geranyltranstransferase	0.000324781	15	14	15	14	15	15	14	15	15	15	14	14	26.5052	26.3147	26.4023	26.1304	26.6503	26.4773	26.4262	26.6127	26.4805	26.406	26.7139	26.1517
Q92L23	MTGA_RHIME	mtgA	Biosynthetic peptidoglycan transglycosylase	0.000615006	2	2	2	2	2	2	2	2	2	2	2	2	24.0883	24.369	24.267	24.423	24.3377	24.7606	24.1383	24.3278	24.5658	24.2644	24.4062	24.3628
Q92L24	Q92L24_RHIME	gst8	Putative glutathione S-transferase	0.000324781	11	11	11	11	11	11	11	10	11	11	11	10	26.0831	26.039	26.1102	26.9413	26.7731	27.1107	26.0062	26.131	26.2945	26.3609	26.2056	26.4334
Q92L25	RL32_RHIME	rpmF	50S ribosomal protein L32	0.000324781	10	8	10	8	8	7	9	10	9	9	9	10	26.4398	26.3197	26.3784	26.2411	26.3857	26.1496	26.8039	26.6407	26.671	26.6059	26.5223	27.0267
Q92L26	Q92L26_RHIME	SMc03877	ATP-dependent RNA helicase	0.000324781	18	17	19	21	22	21	19	17	18	19	18	16	28.7971	28.8894	28.9632	29.028	28.9224	28.8961	28.8914	28.7892	28.8086	28.6466	28.779	28.7562
Q92L27	Q92L27_RHIME	SMc03876	Heat shock protein 15 (HSP15)	0.000324781	4	4	4	4	4	4	3	3	4	3	3	3	25.9924	26.0391	26.0739	25.885	25.799	25.7645	25.7222	25.5138	25.8955	25.4494	25.5192	25.4927
Q92L28	Q92L28_RHIME	SMc03875	Ferredoxin	0.000324781	6	7	6	8	8	8	7	7	7	7	8	8	28.3548	28.2362	28.3342	28.3807	28.5299	28.448	28.3825	28.3561	28.3456	28.2766	28.2184	28.3928
Q92L29	Q92L29_RHIME	SMc03874	CarD_TRCF domain-containing protein	0.000324781	11	10	11	12	12	12	11	12	12	12	12	11	25.068	24.1518	24.7981	25.1153	25.2662	25.1321	24.952	24.7951	25.004	24.8026	25.1493	25.3006
Q92L31	THIQ_RHIME	thiQ	Thiamine import ATP-binding protein ThiQ	0.000324781	3	3	3	3	3	3	3	3	3	2	3	2	23.8472	24.0307	23.784	24.3864	24.3697	24.3547	23.5683	24.0937	23.783	23.5223	24.093	23.2532
Q92L33	Q92L33_RHIME	thiB	Thiamine-binding periplasmic protein	0.000324781	19	19	18	19	18	18	16	17	17	17	18	18	29.7055	29.5922	29.671	30.1134	30.2286	30.0311	29.5376	29.5256	29.5451	29.4965	29.5932	29.7026
Q92L34	Q92L34_RHIME	SMc03868	N-acetyltransferase domain-containing protein	0.000324781	7	7	7	7	7	7	7	7	7	7	7	7	25.7509	25.299	25.3962	26.1103	26.0043	26.0041	25.6621	25.6676	25.8255	25.8339	25.8038	25.7152
Q92L35	Q92L35_RHIME	SMc03867	TPK_B1_binding domain-containing protein	0.000324781	5	6	5	6	6	6	6	6	6	6	6	6	25.5142	25.6701	25.7846	25.9672	26.0624	26.0474	25.73	25.8227	25.59	25.8994	26.0151	26.0352
Q92L36	Q92L36_RHIME	uup	ATP-binding protein Uup	0.000324781	15	15	13	16	16	16	13	14	14	16	16	16	26.6125	26.6161	26.5341	26.6696	26.7874	26.8563	26.5565	26.6789	26.2987	26.4897	26.5022	26.5212
Q92L37	Q92L37_RHIME	SMc03865	Putative amino-acid transport system permease ABC transporter	0.000324781	2	2	3	3	3	3	2	2	2	2	2	1	20.4736	21.5727	21.5809	21.7912	21.5468	22.1905	20.7134	20.5757	21.0499	20.9241	20.9865	21.0105
Q92L38	Q92L38_RHIME	SMc03864	Putative amino acid-binding periplasmic (Signal peptide) ABC transporter	0.000324781	21	20	21	21	21	21	21	19	21	21	20	21	30.165	30.222	30.165	29.8774	30.0258	29.772	30.0783	29.9948	30.0083	29.856	29.8805	29.7995
Q92L39	RL19_RHIME	rplS	50S ribosomal protein L19	0.000324781	18	17	20	20	20	21	20	20	20	20	21	20	29.6977	29.6796	29.668	29.8707	29.9369	29.8502	30.112	30.0206	29.9774	30.1303	30.1254	30.184
Q92L41	TRMD_RHIME	trmD	tRNA (guanine-N(1)-)-methyltransferase	0.000324781	6	6	6	6	6	6	6	6	6	6	6	6	24.4692	24.5123	24.6902	24.8577	24.8289	24.7914	24.3889	24.3175	24.5417	24.4229	24.4876	24.7302
Q92L42	RIMM_RHIME	rimM	Ribosome maturation factor RimM	0.000324781	8	9	9	9	9	9	8	8	8	8	8	8	26.8092	26.8146	26.7768	27.0974	27.2497	27.1868	26.5042	26.4675	26.4545	26.3284	26.3815	26.2707
Q92L43	RS16_RHIME	rpsP	30S ribosomal protein S16	0.000324781	15	15	16	15	16	16	17	17	15	17	16	14	28.6207	28.4108	28.4837	28.7273	28.9472	28.1999	28.5484	28.8865	28.8374	28.7193	28.7107	28.6226
Q92L44	Q92L44_RHIME	pheAa	Chorismate mutase	0.000324781	9	10	10	10	10	10	10	9	10	10	10	8	25.9054	26.2947	26.3041	26.2784	26.412	26.1618	26.2487	25.9919	26.3322	26.145	26.153	26.1267
Q92L45	Q92L45_RHIME	ffh	Signal recognition particle protein	0.000324781	26	28	30	31	30	29	28	29	31	28	30	28	27.9177	28.1993	28.1461	28.649	28.7046	28.5199	28.2883	28.169	28.0342	28.067	28.2187	28.2183
Q92L46	DAPF_RHIME	dapF	Diaminopimelate epimerase	0.000324781	8	9	10	9	11	10	8	9	11	8	10	8	25.8888	25.9432	25.9918	26.0513	26.1442	26.2528	25.933	25.8763	26.0697	25.9381	25.9386	25.8799
Q92L48	Q92L48_RHIME	ftsY	Signal recognition particle receptor FtsY	0.000324781	16	16	14	16	18	16	16	15	15	16	16	16	27.2299	27.2143	27.1872	27.2828	27.4922	27.276	27.261	27.2192	27.1183	27.0783	27.329	27.3367
Q92L51	Q92L51_RHIME	ccmG	Putative thiol:disulfide interchange protein (Cytochrome C biogenesis protein)	0.000324781	3	4	2	3	5	5	3	3	3	4	4	4	23.5597	23.8071	23.7295	23.6418	24.2334	23.9032	23.7469	23.5182	23.9511	23.345	23.675	23.8058
Q92L55	CCMA_RHIME	ccmA	Cytochrome c biogenesis ATP-binding export protein CcmA	0.000324781	2	2	3	3	3	3	3	2	2	4	2	4	21.4404	21.2717	23.3467	23.6303	22.6852	22.4688	22.2626	23.1714	22.1419	23.7639	22.1874	22.7921
Q92L56	Q92L56_RHIME	acnA	Aconitate hydratase	0.000324781	45	48	47	47	47	46	46	49	49	49	50	44	29.896	29.9474	29.8108	30.2569	29.9758	30.1844	29.9074	30.4573	30.1452	30.1401	30.2058	29.8047
Q92L60	Q92L60_RHIME	SMc03840	Acetyltransferase	0.000324781	8	10	10	9	11	11	9	11	9	9	10	9	26.132	26.1231	26.2028	26.3825	26.4277	26.5246	26.1621	26.1505	26.2159	26.1145	26.3894	26.3178
Q92L61	Q92L61_RHIME	SMc03839	Hypothetical transmembrane protein	0.000324781	7	8	8	8	7	8	6	6	6	7	9	7	26.7967	26.8523	26.8454	27.0354	27.2359	27.4257	26.373	26.5764	26.5491	26.5979	27.1878	27.2896
Q92L62	Q92L62_RHIME	SMc03838	Hypothetical transmembrane protein	0.000324781	8	9	9	9	9	9	9	9	9	9	9	9	24.373	24.6402	24.6241	25.2553	25.0636	25.2216	24.7924	24.7059	24.7093	24.6889	24.8081	24.5096
Q92L63	Q92L63_RHIME	SMc03837	Putative ATP-binding ABC transporter	0.000324781	13	12	13	13	13	13	12	13	13	13	13	13	27.6468	27.4603	27.5754	28.1932	28.3479	28.2715	27.9439	27.9474	27.4992	27.6929	27.92	27.6249
Q92L64	Q92L64_RHIME	SMc03836	Putative arylesterase	0.000324781	8	8	8	7	7	8	7	8	6	5	8	8	26.3979	26.738	26.7375	26.6233	26.7498	26.4283	26.7774	26.5849	26.4765	26.3681	26.5143	26.1978
Q92L65	Q92L65_RHIME	ligT	RNA 2',3'-cyclic phosphodiesterase	0.000324781	6	6	7	7	7	7	6	6	7	6	6	6	23.5487	23.3196	23.4484	23.9594	24.0132	24.2355	23.1362	23.3506	23.4545	23.6188	23.5718	23.5917
Q92L66	PHS_RHIME	pcbD	Putative pterin-4-alpha-carbinolamine dehydratase	0.000324781	2	2	2	2	2	2	2	2	2	2	2	2	22.8945	23.0094	22.9059	22.2374	22.1083	21.6164	22.4748	22.4059	22.5107	21.8272	22.0303	21.8453
Q92L67	Q92L67_RHIME	SMc03832	Conserved hypothetical signal peptide protein	0.000324781	11	10	10	11	11	11	11	11	10	11	11	11	27.7744	27.4875	27.429	27.7113	27.6663	27.8035	27.7847	27.4544	27.8214	27.7186	27.7484	27.9066
Q92L69	Q92L69_RHIME	SMc03830	Uncharacterized protein	0.000324781	27	27	28	28	28	28	28	28	27	28	27	26	31.0468	31.0609	31.0343	31.0293	31.1351	31.1579	30.8618	30.8098	30.8022	30.7007	30.6236	30.8781
Q92L71	Q92L71_RHIME	SMc03828	Putative ATP-binding ABC transporter	0.000324781	10	11	11	11	11	10	11	10	11	10	10	9	26.5795	26.4788	26.7698	26.8198	26.9163	26.8463	26.5373	26.5489	26.7464	26.6704	26.7497	26.7286
Q92L73	ASSY_RHIME	argG	Argininosuccinate synthase	0.000324781	53	53	55	54	54	55	54	52	54	54	53	54	30.5658	30.6001	30.6564	30.8185	30.9297	30.8396	30.5325	30.4512	30.6014	30.5007	30.566	30.7613
Q92L75	Q92L75_RHIME	SMc03824	Transcription regulator, MarR family	0.000324781	2	1	2	2	2	2	2	2	2	2	2	2	21.5873	19.4739	21.2675	23.0064	22.175	22.6524	20.2335	21.6675	21.9898	22.8674	23.0823	23.6995
Q92L76	LEUC_RHIME	leuC	3-isopropylmalate dehydratase large subunit	0.000324781	31	28	31	31	29	31	31	31	32	31	32	29	28.4225	28.2807	28.2253	28.541	28.087	28.3694	28.4748	28.5688	28.5981	28.6031	28.4674	28.5149
Q92L77	Q92L77_RHIME	SMc03822	Uncharacterized protein	0.000324781	8	8	8	8	8	7	6	8	8	7	8	6	26.1149	26.0119	26.246	25.87	25.9425	25.8887	25.9309	25.9546	26.0965	26.0439	25.9971	25.9129
Q92L78	Q92L78_RHIME	SMc03820	Putative transcription regulator	0.000324781	11	11	11	12	12	11	12	13	13	12	12	12	26.6681	26.7593	26.7461	26.7412	26.9772	26.7014	26.7973	26.854	26.8645	26.9093	27.1009	26.8651
Q92L79	Q92L79_RHIME	SMc03819	Cyclic nucleotide-binding domain-containing protein	0.000324781	7	7	8	7	8	8	8	7	8	7	8	7	29.27	29.0797	29.3826	28.92	29.0571	28.852	29.0096	28.841	29.3185	29.3484	29.0904	29.6672
Q92L80	Q92L80_RHIME	xthA3	Putative exodeoxyribonuclease III	0.000324781	9	10	11	13	13	13	8	9	8	10	10	7	23.7986	23.7283	23.7781	24.6395	24.5631	24.7611	23.4016	23.515	23.3307	23.7141	23.7986	23.603
Q92L83	Q92L83_RHIME	SMc03815	Putative ATP binding ABC transporter	0.000324781	2	1	1	5	4	5	0	1	1	1	2	1	18.1294	17.926	17.4732	22.3103	22.1655	22.4934	19.3512	17.4345	17.1672	20.1106	20.0537	20.0491
Q92L85	Q92L85_RHIME	SMc03813	Putative periplasmic binding ABC transporter	0.000324781	8	8	9	9	9	9	9	7	8	8	6	5	26.0002	25.845	25.9024	26.2012	26.2618	26.0826	25.4606	25.5569	25.5043	25.405	25.2368	25.3083
Q92L86	Q92L86_RHIME	SMc03812	Oxidoreductase	0.000324781	6	5	5	6	5	6	5	5	6	4	3	5	22.4823	22.2093	22.1265	22.9736	22.8766	23.1485	21.981	22.3196	22.7036	21.6218	21.1819	22.1721
Q92L87	Q92L87_RHIME	SMc03810	Putative non-heme chloroperoxidase	0.000324781	2	2	2	2	2	2	2	2	2	2	2	2	20.8717	20.8749	21.0538	21.7208	21.63	21.8704	20.4364	20.6598	20.6332	20.8935	20.863	21.0165
Q92L88	Q92L88_RHIME	SMc03809	Hypothetical transmembrane protein	0.000324781	20	20	20	20	18	19	19	19	17	18	19	19	27.8969	28.0845	28.1162	28.2753	28.3995	28.2917	27.9434	27.8669	27.9192	28.1796	28.2374	28.316
Q92L90	Q92L90_RHIME	amtB	Ammonium transporter	0.000324781	4	4	4	5	4	5	4	3	5	5	4	4	23.6909	24.2928	23.7368	24.8877	24.1823	24.8832	23.1936	23.4484	24.028	24.4004	24.1787	24.0286
Q92L91	Q92L91_RHIME	glnK	Nitrogen regulatory protein P-II	0.000324781	7	7	7	7	7	7	7	7	7	6	7	7	28.944	29.1001	29.1542	29.1423	29.2362	29.2259	28.8785	28.829	28.9218	28.6541	28.715	28.7575
Q92L92	Q92L92_RHIME	tesB	Probable acyl-CoA thioesterase II	0.000324781	11	12	12	13	12	11	11	12	10	10	11	9	27.1724	27.2504	27.356	27.4354	27.4672	27.3141	27.0342	27.0422	27.037	26.9888	27.097	27.4105
Q92L93	Q92L93_RHIME	ubiH	2-octaprenyl-6-methoxyphenol hydroxylase	0.000324781	18	18	18	18	19	19	18	18	17	18	18	16	27.7335	27.6172	27.6279	27.481	27.8197	27.678	27.7682	27.8231	27.6385	27.648	27.7272	27.3333
Q92L94	Y3186_RHIME	R03186	UPF0434 protein R03186	0.000324781	5	6	6	6	6	6	6	6	6	6	6	6	26.3721	26.6072	26.5627	26.4464	26.5777	26.3682	26.7126	26.403	26.3359	26.3241	26.4237	26.368
Q92L95	Q92L95_RHIME	SMc03802	ATP-dependent protease	0.000324781	11	12	11	13	13	12	11	11	10	12	13	11	26.4008	26.6569	26.4465	26.931	26.8549	26.7202	26.6749	26.5619	26.5273	26.6185	26.5805	26.6041
Q92L96	Q92L96_RHIME	SMc03801	Putative thioredoxin protein	0.000324781	22	20	21	23	22	21	23	21	24	23	22	23	29.0758	28.9505	29.0285	29.0324	29.1003	28.9669	28.8593	28.8626	28.902	28.8403	28.7524	28.9909
Q92L98	Q92L98_RHIME	galM	Aldose 1-epimerase	0.000324781	16	15	15	16	16	16	15	15	15	16	16	16	28.4823	28.3752	28.3343	28.5337	28.5372	28.5441	28.5196	28.4371	28.4885	28.4876	28.4275	28.5757
Q92L99	METAA_RHIME	metAA	Homoserine O-acetyltransferase	0.000324781	11	10	11	12	11	12	10	10	11	12	11	10	25.5217	25.2962	25.3929	26.0384	26.1062	26.3004	25.677	25.8179	25.6693	25.6487	25.7829	25.0689
Q92LA1	LEUD_RHIME	leuD	3-isopropylmalate dehydratase small subunit	0.000324781	16	17	16	16	17	17	16	16	16	16	16	14	28.5771	28.578	28.691	28.6358	28.668	28.5983	28.7211	28.7932	28.6952	28.6151	28.6603	28.541
Q92LA2	Q92LA2_RHIME	citE	Probable citrate lyase beta chain (Citrase) (Citryl-CoA lyase subunit)	0.000324781	21	22	22	21	19	19	21	20	22	22	19	18	27.5337	27.3926	27.3229	27.3652	27.3473	27.3506	27.4057	27.359	27.5757	27.523	27.4146	27.43
Q92LA3	Q92LA3_RHIME	SMc03792	DUF1737 domain-containing protein	0.000324781	5	5	5	4	6	5	6	4	6	5	5	5	24.0413	24.132	24.1286	23.9375	23.8361	23.8628	24.2931	24.1536	24.4556	24.1772	24.1506	24.4194
Q92LA4	Q92LA4_RHIME	SMc03791	Uncharacterized protein	0.000324781	5	6	7	6	6	7	7	5	6	7	7	5	25.0193	25.0635	25.1694	24.9361	25.2531	25.0577	25.267	25.092	25.1029	25.018	24.849	25.1532
Q92LA7	Q92LA7_RHIME	bfr	Bacterioferritin	0.000324781	31	30	29	28	29	29	29	29	29	29	29	29	32.6568	32.5652	32.5755	32.2978	32.4241	32.2782	32.7066	32.6762	32.6636	32.5132	32.3056	32.3456
Q92LA8	RPPH_RHIME	rppH	RNA pyrophosphohydrolase	0.000324781	9	9	9	9	9	8	9	9	8	8	9	8	27.4064	27.21	27.3317	27.5473	27.6351	26.7767	27.0663	27.3331	26.7504	27.2499	27.3067	26.2516
Q92LA9	Q92LA9_RHIME	SMc03782	Hypothetical signal peptide protein	0.000324781	10	9	10	10	10	10	10	10	9	9	10	10	25.7639	25.7094	26.1035	25.6916	25.8633	25.7669	25.8369	25.6903	25.932	25.6336	25.6863	25.7188
Q92LB0	RLMH_RHIME	rlmH	Ribosomal RNA large subunit methyltransferase H	0.000324781	11	11	11	11	11	10	10	10	10	11	11	9	25.8925	25.895	26.1057	25.7089	25.9058	25.9486	25.8077	25.6804	25.8878	25.6625	25.6245	25.7892
Q92LB1	NADD_RHIME	nadD	Probable nicotinate-nucleotide adenylyltransferase	0.000324781	6	7	7	7	5	6	6	7	7	7	7	5	23.5577	23.4824	23.66	23.8009	23.7385	23.699	23.6974	23.6535	23.6732	23.7437	23.577	23.7207
Q92LB2	PROA_RHIME	proA	Gamma-glutamyl phosphate reductase	0.000324781	20	20	21	23	21	23	22	21	20	20	21	16	26.9314	26.8333	26.9571	27.3509	26.9768	27.3936	26.9001	26.7077	26.7876	26.8612	26.9551	26.7139
Q92LB3	PROB1_RHIME	proB1	Glutamate 5-kinase 1	0.000324781	3	3	4	5	5	5	3	3	3	3	3	4	22.7254	22.9145	23.4412	24.2836	24.2341	24.1255	22.5072	23.1593	23.221	23.4716	23.3862	23.5774
Q92LB4	OBG_RHIME	obg	GTPase Obg	0.000324781	15	15	14	15	15	15	15	15	15	15	15	14	26.5037	26.5562	26.4761	26.8299	26.6292	26.8548	26.4254	26.5009	26.5493	26.4204	26.6032	26.4983
Q92LB7	RL27_RHIME	rpmA	50S ribosomal protein L27	0.000324781	9	9	9	9	9	9	9	9	9	9	9	9	28.7616	28.819	28.8452	28.8033	28.9542	28.8455	29.2397	29.0215	29.0273	28.9795	28.9967	29.1034
Q92LB8	RL21_RHIME	rplU	50S ribosomal protein L21	0.000324781	3	3	3	3	3	3	3	3	3	3	3	3	26.9216	27.125	27.0878	27.1194	27.2872	26.9536	27.4659	27.1918	27.3619	27.1248	27.2719	27.5998
Q92LC4	Q92LC4_RHIME	SMc03762	Hypothetical transmembrane protein	0.000615006	2	2	2	2	2	2	1	2	2	1	2	0	20.9647	21.0405	21.7167	21.449	21.1945	22.0053	21.5681	21.5164	21.9876	16.6723	21.2838	20.1081
Q92LD5	Q92LD5_RHIME	SMc03285	Hypothetical lipopotein protein	0.000324781	4	4	4	2	2	2	2	3	3	3	2	4	21.7021	21.8461	21.7281	21.0055	21.1322	20.9088	21.1314	21.5644	21.4946	21.4089	21.3352	21.9553
Q92LE5	Q92LE5_RHIME	SMc03269	Periplasmic dipeptide transport protein	0.000324781	5	6	5	6	6	6	6	5	6	6	6	6	25.5799	25.5314	25.3711	25.2737	24.8943	24.9777	25.4377	25.6147	25.7311	25.8282	25.8197	25.2002
Q92LE8	Q92LE8_RHIME	SMc03265	D-amino acid dehydrogenase	0.000324781	6	6	7	7	7	7	8	7	7	6	5	5	24.3855	24.3463	24.5653	24.0489	24.3358	24.3248	24.5902	24.3448	24.4267	24.3581	23.8993	23.6303
Q92LF3	Q92LF3_RHIME	SMc03258	Transcription regulator GntR family	0.000324781	7	7	6	8	6	7	6	6	6	6	6	7	25.1413	25.2762	24.9047	25.4561	25.2033	25.2431	25.1312	25.1046	25.1383	24.9255	25.0981	24.6897
Q92LG6	Q92LG6_RHIME	SMc03245	Putative amidase	0.000324781	10	10	11	11	11	11	10	11	10	10	10	6	24.1704	24.1611	24.3506	24.5828	24.3786	24.6115	23.8699	23.88	23.9147	24.0351	23.945	23.8573
Q92LG7	Q92LG7_RHIME	SMc03243	Putative alkaline phosphatase transmembrane protein	0.000324781	3	5	3	5	3	5	5	3	5	5	5	5	22.74	23.601	22.2578	23.5905	22.7675	23.8313	23.2023	22.7023	22.7901	23.2225	23.2903	23.0095
Q92LG8	Q92LG8_RHIME	typA	50S ribosomal subunit assembly factor BipA	0.000324781	46	47	49	49	52	48	45	48	45	46	47	44	29.1569	29.1492	29.1988	29.6281	29.6581	29.5643	29.1282	29.0548	29.2032	29.0066	29.0636	29.2078
Q92LH0	Q92LH0_RHIME	SMc03240	Conserved hypothetical signal peptide protein	0.000324781	7	7	6	6	6	6	5	6	6	6	4	4	24.6927	24.7245	24.7124	24.3261	24.3162	24.8103	24.3815	24.5734	24.5535	24.671	24.2966	24.4315
Q92LH1	IPYR_RHIME	ppa	Inorganic pyrophosphatase	0.000324781	17	18	18	16	17	19	17	19	19	18	18	17	30.134	30.2159	30.2311	29.4621	29.6632	29.5193	30.2079	30.2069	30.3042	30.2313	30.1466	30.4178
Q92LH2	Q92LH2_RHIME	SMc03238	Hypothetical transmembrane protein	0.000324781	3	3	3	3	3	3	3	3	3	3	3	3	22.4826	22.8105	22.4277	23.0861	23.4762	23.5177	22.3761	22.1701	22.6326	21.976	22.7368	19.7607
Q92LH4	Q92LH4_RHIME	SMc03236	Glutamine amidotransferase	0.000324781	2	2	2	2	2	2	1	1	2	2	2	2	22.3164	22.2435	22.0387	22.441	22.3765	22.4004	21.8082	21.852	22.103	22.3439	22.1975	22.3083
Q92LH5	Q92LH5_RHIME	SMc03235	TerB domain-containing protein	0.000324781	3	4	4	4	4	4	4	4	4	3	4	3	23.4113	23.3544	23.5733	23.4013	23.6537	23.7467	23.3861	23.6216	23.3243	22.9672	23.4333	23.253
Q92LH6	Q92LH6_RHIME	hemD	Uroporphyrinogen-III synthase	0.000324781	6	6	6	7	7	7	6	6	6	7	7	6	24.832	24.8014	24.8123	25.0693	25.1625	25.2204	24.5247	24.6681	24.7456	24.7113	24.9807	24.5233
Q92LH7	HEM3_RHIME	hemC	Porphobilinogen deaminase	0.000324781	20	20	20	22	22	22	21	22	21	21	21	19	27.9049	27.8065	27.737	27.9579	28.1017	28.0661	27.8883	27.9738	27.9448	27.9077	27.907	27.8666
Q92LH8	TSAD_RHIME	tsaD	tRNA N6-adenosine threonylcarbamoyltransferase	0.000324781	8	9	9	9	9	9	7	8	8	9	9	9	25.657	25.5601	25.4564	26.0172	25.8082	26.0832	25.1991	25.3954	25.5438	25.6757	25.6282	25.6338
Q92LH9	Q92LH9_RHIME	SMc03228	YCII domain-containing protein	0.000324781	9	9	9	9	9	9	9	9	9	9	9	8	28.5416	28.5333	28.5198	28.6269	28.6555	28.6504	28.4692	28.4309	28.5303	28.6416	28.5852	28.6009
Q92LI0	Q92LI0_RHIME	SMc03227	EVE domain-containing protein	0.000324781	12	12	12	13	13	13	12	13	11	13	12	13	28.4332	28.4966	28.536	28.5289	28.6792	28.3593	28.2736	28.2875	28.509	28.3591	28.2975	28.5915
Q92LI3	Q92LI3_RHIME	sdhA	Succinate dehydrogenase flavoprotein subunit	0.000324781	45	44	44	47	47	48	47	45	48	48	46	45	29.9286	29.7519	29.6021	30.1659	30.0213	30.2643	30.2247	30.4307	30.3958	30.5726	30.5395	30.42
Q92LI4	Q92LI4_RHIME	sdhB	Succinate dehydrogenase iron-sulfur subunit	0.000324781	23	23	23	25	23	22	24	21	22	25	23	25	28.8794	28.9238	28.9311	28.976	28.7689	29.0037	28.7587	28.8503	29.0005	29.2651	29.27	29.3361
Q92LI5	MSRA2_RHIME	msrA2	Peptide methionine sulfoxide reductase MsrA 2	0.000324781	6	6	6	5	5	5	6	6	5	6	5	6	23.9711	24.0443	23.9058	23.0113	23.0625	23.1039	23.8287	23.7709	23.3921	23.4004	23.0404	23.1429
Q92LI6	Q92LI6_RHIME	SMc02469	Oxidoreductase	0.000324781	7	6	7	6	6	5	6	6	7	7	7	8	24.0015	23.7334	23.6674	23.3169	23.2482	23.1667	23.8455	23.7692	23.9048	24.3305	24.149	24.5257
Q92LJ4	Q92LJ4_RHIME	SMc02478	Uncharacterized protein	0.000324781	8	8	9	9	10	10	9	8	8	7	8	5	24.2841	24.1522	24.132	24.1862	24.2646	24.3789	24.1111	23.6588	23.8613	23.7233	24.2485	23.8738
Q92LJ5	Q92LJ5_RHIME	sucD	Succinate--CoA ligase [ADP-forming] subunit alpha	0.000324781	44	46	45	52	52	51	46	46	45	48	48	47	31.7221	31.6542	31.67	32.9575	32.9768	33.0603	31.6887	31.6152	31.6873	32.0446	32.0299	32.1757
Q92LJ6	Q92LJ6_RHIME	sucB	Dihydrolipoyllysine-residue succinyltransferase component of 2-oxoglutarate dehydrogenase complex	0.000324781	42	42	44	44	44	44	42	43	42	43	44	43	30.8755	30.8539	30.895	32.072	32.0856	32.1151	30.9606	30.8946	30.9228	31.2231	31.277	31.377
Q92LJ8	Q92LJ8_RHIME	SMc02485	Uncharacterized protein	0.000324781	6	5	6	6	6	6	6	6	6	6	6	6	27.4992	27.5082	27.5546	28.2167	28.3228	28.331	27.5317	27.4514	27.4336	27.5603	27.6176	27.5143
Q92LJ9	Q92LJ9_RHIME	SMc02486	Putative oxidoreductase	0.000324781	18	17	17	20	20	19	17	16	17	19	20	18	27.5739	27.5009	27.5767	28.5254	28.4544	28.4139	27.3723	27.4173	27.4769	27.7054	27.7497	27.7718
Q92LK0	Q92LK0_RHIME	lpdA2	Dihydrolipoyl dehydrogenase	0.000324781	47	45	46	48	49	49	47	48	48	49	47	46	30.6161	30.4559	30.427	31.6055	31.6101	31.618	30.5072	30.4842	30.5799	30.9226	30.9134	30.9963
Q92LK2	Q92LK2_RHIME	SMc02490	Putative acyltransferase	0.00122549	0	1	1	2	2	2	1	1	1	2	2	0	21.2928	15.6553	19.4747	20.0453	20.5881	20.2608	15.4567	16.446	13.0681	17.2552	16.679	19.2781
Q92LK3	TAL_RHIME	tal	Probable transaldolase	0.000324781	37	39	38	39	39	39	38	39	38	38	37	35	31.9237	31.8777	31.7573	31.9678	31.9545	32.0948	31.8655	31.8634	31.9167	31.7405	31.7257	31.8204
Q92LK4	Q92LK4_RHIME	priA	Primosomal protein N'	0.000324781	4	3	3	4	4	4	2	3	4	2	4	3	22.3581	22.033	21.7084	23.2101	22.8499	22.9547	21.8238	21.5629	22.318	21.4154	22.3098	21.5406
Q92LK5	ATPD_RHIME	atpH	ATP synthase subunit delta	0.000324781	17	17	17	18	17	17	17	18	18	16	17	15	28.4697	28.5453	28.5893	28.4667	28.6721	28.4081	28.3262	28.2951	28.3647	28.2858	28.4258	28.3543
Q92LK6	ATPA_RHIME	atpA	ATP synthase subunit alpha	0.000324781	61	62	64	65	64	64	64	62	60	63	64	59	33.1772	33.1009	33.0776	33.2779	33.3252	33.3361	33.239	33.2408	33.1879	33.2299	33.3347	33.2477
Q92LK7	ATPG_RHIME	atpG	ATP synthase gamma chain	0.000324781	21	22	21	24	24	24	21	21	22	22	24	20	30.429	30.3358	30.306	30.4921	30.5494	30.4862	30.4621	30.4133	30.3762	30.3415	30.4929	30.4571
Q92LK8	ATPB_RHIME	atpD	ATP synthase subunit beta	0.000324781	76	75	74	75	77	76	73	73	70	70	74	74	34.14	34.0765	34.1114	34.1493	34.3766	34.2937	34.2107	34.1597	34.077	34.1189	34.1546	34.2139
Q92LK9	ATPE_RHIME	atpC	ATP synthase epsilon chain	0.000324781	4	4	4	4	4	4	3	4	4	4	4	3	29.6562	29.6811	29.728	29.6033	29.887	29.7343	29.7753	29.7245	29.6204	29.5866	29.5427	29.5906
Q92LL0	Q92LL0_RHIME	SMc02503	Uncharacterized protein	0.000324781	0	0	0	7	8	7	1	0	0	1	1	0	20.148	20.2865	21.6466	26.4165	26.0176	26.0004	18.601	19.9784	20.6802	19.0069	20.376	18.9637
Q92LL1	Q92LL1_RHIME	SMc02504	Transcription regulator AsnC family	0.000615006	2	2	2	2	2	2	2	2	2	2	2	2	22.9052	22.5285	23.0173	22.6366	22.9827	22.7282	22.9243	22.9627	22.6998	22.7186	22.8493	23.0177
Q92LL4	Q92LL4_RHIME	sitB	Manganese ABC transporter ATPase	0.000324781	9	9	9	9	9	9	9	9	9	9	9	9	25.5035	25.7614	25.6888	25.7636	25.7745	25.5756	25.9764	25.7991	25.6559	25.7912	25.7108	25.8867
Q92LL5	Q92LL5_RHIME	sitA	Manganese ABC transporter periplasmic substrate binding protein	0.000324781	6	6	5	5	6	5	6	6	7	6	6	6	25.526	25.6058	25.4323	25.1282	25.1662	24.929	25.9986	25.9225	25.9472	25.6703	25.6351	25.6873
Q92LL6	Q92LL6_RHIME	fur	Ferric uptake regulation protein	0.000324781	7	4	6	7	7	8	6	6	6	6	7	6	25.0987	25.0875	24.9048	25.2588	25.2715	25.2062	24.9233	24.9313	24.8857	24.8588	24.7708	25.0512
Q92LM0	Q92LM0_RHIME	SMc02514	Putative glycerol-3-phosphate and glycerol ABC transporter, periplasmic solute-binding component	0.000324781	43	41	41	36	37	35	42	42	44	40	42	36	29.4816	29.4351	29.4691	28.2207	28.3198	28.2289	29.2405	29.2309	29.2315	29.0965	29.1162	29.1582
Q92LM3	Q92LM3_RHIME	SMc02518	Putative glycerol-3-phosphate and glycerol ABC transporter, ATP-binding component	0.000324781	8	9	9	8	8	9	9	8	9	9	9	8	25.2064	25.3263	25.3513	25.111	24.9664	25.0806	25.3442	25.2831	25.3655	25.1638	25.3916	24.9598
Q92LM4	Q92LM4_RHIME	SMc02519	Putative glycerol-3-phosphate and glycerol ABC transporter, ATP-binding component	0.000324781	9	9	9	9	9	9	8	8	9	9	9	8	24.4153	24.6283	24.8364	24.3228	24.0568	24.1884	24.4684	24.4021	24.6194	24.2943	24.5615	24.3874
Q92LM5	Q92LM5_RHIME	glpD	Glycerol-3-phosphate dehydrogenase	0.000324781	4	4	4	3	4	3	3	4	3	3	4	3	22.8567	22.5501	22.2541	22.2645	21.9653	22.2138	22.0595	22.6196	21.9523	22.1741	22.4807	22.3791
Q92LM6	Q92LM6_RHIME	glpR	Glycerol-3-phosphate regulon repressor	0.000324781	5	5	5	5	3	5	4	5	5	5	6	6	23.9903	23.3181	23.8549	23.881	21.6805	24.0591	22.3613	23.3195	23.7057	23.3385	23.7397	24.3157
Q92LM7	Q92LM7_RHIME	SMc02522	Short-chain type dehydrogenase/reductase	0.000324781	10	11	10	12	11	11	11	10	11	12	12	12	26.0474	26.0778	25.9133	26.4508	27.3435	27.2887	26.0331	26.0243	26.262	27.1326	28.1067	28.2947
Q92LM8	Q92LM8_RHIME	SMc02523	Transcription regulator LysR family	0.000324781	2	2	2	2	2	2	2	2	2	2	2	1	21.4918	21.6592	21.2893	21.7828	22.0389	22.1459	21.8005	22.1757	21.9371	22.1282	21.9127	22.0043
Q92LM9	Q92LM9_RHIME	fdsG	Putative NAD-dependent formate dehydrogenase gamma subunit	0.000324781	3	3	3	3	3	3	3	3	3	3	3	3	24.2731	24.0429	24.1272	23.9962	24.0245	23.9993	24.0358	23.8988	23.8911	24.038	24.0463	23.9606
Q92LN0	Q92LN0_RHIME	fdsB	Putative NAD-dependent formate dehydrogenase beta subunit	0.000324781	3	3	3	4	4	4	4	4	4	4	4	3	22.2615	21.5025	24.1	25.146	24.2	25.0077	23.2659	24.2728	24.7177	24.696	24.772	24.8187
Q92LN1	Q92LN1_RHIME	fdsA	Formate dehydrogenase	0.000324781	13	12	12	14	13	14	13	14	14	13	14	13	23.8606	23.3882	23.6821	23.7202	23.4657	23.8768	23.6175	23.8945	23.9149	23.7197	24.0131	23.7296
Q92LN4	Q92LN4_RHIME	argI1	Arginase	0.000324781	23	24	24	24	23	23	24	24	25	25	24	24	28.4679	28.4324	28.416	28.4094	28.4981	28.476	29.4213	29.4347	29.5294	29.3774	29.2949	29.4343
Q92LN5	Q92LN5_RHIME	SMc03092	Transcription regulator AsnC family	0.000324781	5	5	5	5	4	5	4	4	4	4	4	5	24.8947	24.9817	25.0027	24.7868	24.3809	24.5235	24.4023	24.1185	24.2711	23.953	24.2384	24.7198
Q92LN7	Q92LN7_RHIME	SMc03094	Aminoglycoside 3'-phosphotransferase	0.000324781	4	6	4	6	6	7	5	6	6	6	7	5	23.5046	24.1792	23.4309	24.2243	24.1543	24.6154	23.7702	23.7976	24.1364	23.934	24.3562	23.8098
Q92LN9	Q92LN9_RHIME	SMc03097	Uncharacterized protein	0.000324781	15	15	15	16	16	14	15	13	13	14	15	15	27.7414	27.7069	27.6873	27.7869	27.8677	27.74	27.3977	27.3903	27.4196	27.3361	27.1608	27.5039
Q92LP2	Q92LP2_RHIME	SMc03100	Gly-zipper_Omp domain-containing protein	0.000324781	4	4	4	4	4	4	4	4	4	4	4	4	29.7682	29.7015	29.5133	29.1721	29.1564	29.1911	29.2426	29.4818	29.5841	29.0207	29.142	29.2529
Q92LP3	Q92LP3_RHIME	SMc03101	Putative carbon monoxide dehydrogenase small subunit	0.000324781	3	3	3	2	3	2	3	3	3	3	3	1	21.8522	21.5715	22.1148	20.1769	19.8435	20.2268	21.5887	21.7363	21.3789	20.7692	19.9826	18.6046
Q92LP4	Q92LP4_RHIME	SMc03102	Putative carbon monoxide dehydrogenase large subunit transmembrane protein	0.000324781	13	10	12	4	5	5	9	11	12	10	8	9	25.1277	25.0965	25.1925	21.8611	22.4595	22.5294	23.7239	24.1842	24.5823	24.0233	23.7355	24.3452
Q92LP5	Q92LP5_RHIME	SMc03103	Putative carbon monoxide dehydrogenase medium subunit transmembrane protein	0.000324781	5	4	3	4	3	3	3	4	4	4	4	4	24.7207	24.6503	24.4613	23.7371	23.9363	23.8106	24.126	24.1374	24.2284	24.3648	24.1006	24.1994
Q92LP6	DXR_RHIME	dxr	1-deoxy-D-xylulose 5-phosphate reductoisomerase	0.000324781	11	11	11	11	11	12	12	12	12	12	11	11	25.972	25.8807	25.9968	25.9152	25.834	27.2987	27.2548	27.307	27.338	27.1861	25.8339	25.929
Q92LP7	Q92LP7_RHIME	SMc03107	N-acetyltransferase domain-containing protein	0.000324781	2	2	2	3	2	3	2	2	1	2	3	3	22.8738	22.9613	22.8279	23.5094	23.2921	23.3155	22.7811	22.8253	22.4597	22.78	22.9562	23.2019
Q92LP8	Q92LP8_RHIME	SMc03108	Calcium-binding protein	0.000324781	4	4	4	3	1	1	3	5	3	5	3	3	24.5889	24.6275	24.5995	23.055	22.5509	22.3631	23.548	25.0001	24.6026	24.821	23.7985	23.2282
Q92LP9	Q92LP9_RHIME	mak	Probable manno(Fructo)kinase	0.000324781	6	7	8	10	9	10	7	8	9	9	9	9	24.9	25.0026	25.1477	25.5659	25.2259	25.59	24.8615	24.9938	25.1079	25.5274	25.4633	25.4169
Q92LQ0	Q92LQ0_RHIME	metH	Methionine synthase	0.000324781	7	7	6	6	6	5	5	6	6	5	5	2	23.9099	23.9742	23.0998	23.7934	24.1273	23.4866	21.9257	23.8668	23.0156	22.3437	22.2021	21.9788
Q92LQ6	Q92LQ6_RHIME	SMc03119	Putative methionine ABC transporter, ATP-binding component	0.000324781	2	1	2	2	2	2	2	1	0	2	2	2	20.8468	20.044	20.4095	22.228	22.3768	21.4544	22.2382	16.5839	18.6286	21.8598	21.7218	22.1322
Q92LQ7	Q92LQ7_RHIME	SMc03120	Putative methionine ABC transporter, ATP-binding component	0.000324781	1	1	1	2	3	3	2	3	1	2	3	2	19.7629	20.0076	20.4532	21.6402	22.1491	21.9127	21.4488	21.3131	19.3061	21.1486	21.3245	21.4207
Q92LQ8	Q92LQ8_RHIME	SMc03121	Putative methionine ABC transporter, periplasmic solute-binding component	0.000324781	24	26	26	25	26	25	25	26	23	25	24	25	27.453	27.7239	27.6992	27.6781	27.866	27.723	27.5303	27.3756	27.1847	27.6119	27.6554	27.7198
Q92LR1	Q92LR1_RHIME	SMc03124	Putative arginine ABC transporter, periplasmic solute-binding component	0.000324781	67	67	67	76	76	76	67	67	68	75	73	71	33.8785	33.703	33.7434	34.7055	34.529	34.7249	33.8576	33.8971	34.0707	34.591	34.491	34.7334
Q92LR2	Q92LR2_RHIME	SMc03125	Putative arginine ABC transporter, ATP-binding component	0.000324781	23	22	21	25	25	25	21	21	21	23	24	22	28.7367	28.6619	28.5702	29.0814	28.8676	29.0678	28.5606	28.6228	28.623	28.649	28.7018	28.6559
Q92LR3	Q92LR3_RHIME	SMc03126	Putative arginine ABC transporter, ATP-binding component	0.000324781	32	31	32	32	32	31	32	31	32	28	30	29	29.5333	29.3367	29.5959	29.6766	29.5787	29.7162	29.4216	29.2634	29.2157	29.2348	29.2855	29.4533
Q92LR4	Q92LR4_RHIME	SMc03127	Putative arginine ABC transporter, permease component	0.000324781	2	4	4	4	4	4	3	3	4	3	4	3	24.059	24.1949	24.2752	24.529	24.4755	24.6065	24.2464	24.1711	24.1573	24.1968	24.228	24.1797
Q92LR6	Q92LR6_RHIME	SMc03129	GP-PDE domain-containing protein	0.000324781	14	14	14	14	14	14	13	12	13	14	14	14	29.6535	29.5675	29.5528	29.902	29.8147	29.9156	29.2626	29.1727	29.4585	29.3914	29.371	29.2039
Q92LR7	Q92LR7_RHIME	SMc03130	AP_endonuc_2 domain-containing protein	0.000324781	29	29	29	30	30	29	29	29	32	31	29	31	31.6038	31.4135	31.3659	31.9235	31.7378	31.8707	31.1764	31.2436	31.4388	31.5341	31.5359	31.5691
Q92LR8	Q92LR8_RHIME	SMc03131	Putative DL-2-aminoadipic acid ABC transporter, periplasmic solute-binding component	0.000324781	7	7	7	7	7	7	7	7	7	7	7	7	27.2192	27.2582	27.2478	26.9821	27.107	27.0991	27.1679	27.15	27.0655	26.7226	26.7854	26.8485
Q92LR9	Q92LR9_RHIME	SMc03132	Oxidoreductase	0.000324781	5	5	5	5	4	4	3	5	4	3	4	4	23.0961	23.151	23.1019	22.8358	22.6368	22.8547	22.157	22.279	21.9	20.2133	22.1517	22.245
Q92LS3	Q92LS3_RHIME	SMc03137	PINc domain-containing protein	0.000324781	3	3	3	3	3	3	3	3	3	3	3	3	24.2273	24.1471	23.9378	23.5091	23.73	24.1268	23.9389	23.882	23.8253	23.7916	23.9245	23.8467
Q92LS4	Q92LS4_RHIME	SMc03138	Sugar kinase	0.000324781	4	4	5	5	5	5	5	5	5	5	5	4	23.5483	23.1698	23.5404	23.6149	23.4351	23.4273	23.2869	23.2273	23.499	23.1118	23.1709	23.0589
Q92LS6	Q92LS6_RHIME	SMc03140	Transcription regulator GntR family	0.000324781	4	4	5	5	5	5	4	5	3	4	3	3	21.8295	21.6785	22.8865	22.8133	22.56	22.5181	22.6721	22.7861	22.0668	22.003	22.505	22.048
Q92LT2	Q92LT2_RHIME	SMc03210	Transcription regulator, AsnC family	0.000324781	8	8	8	8	8	8	8	7	8	8	8	8	23.6093	23.7271	23.92	24.0259	24.2927	24.3441	23.849	23.8561	23.7004	24.1771	24.0457	24.2043
Q92LT3	Q92LT3_RHIME	SMc03209	Putative transcription regulator	0.000324781	2	2	2	3	2	3	2	2	3	2	2	3	20.9284	20.4336	20.582	22.1361	21.3916	21.0931	21.1353	21.2007	22.3306	21.7172	21.6309	21.7433
Q92LT4	Q92LT4_RHIME	SMc03207	Fumarylacetoacetate hydrolase family protein	0.000324781	21	22	21	20	21	21	22	22	21	21	21	20	28.0878	28.0356	27.9075	27.8014	27.9089	27.9576	28.2185	28.2593	28.2513	28.1129	28.0674	28.097
Q92LT6	Q92LT6_RHIME	lpdA3	Dihydrolipoyl dehydrogenase	0.000324781	8	7	9	19	19	19	7	7	8	12	10	8	24.7257	24.7732	24.793	27.4328	27.2854	27.4901	24.7678	24.8226	24.6882	25.0333	25.0658	24.4837
Q92LT7	Q92LT7_RHIME	bkdB	Dihydrolipoamide acetyltransferase component of pyruvate dehydrogenase complex	0.000324781	10	9	11	15	15	15	9	10	9	10	11	10	23.6223	24.3541	24.379	26.7435	26.7435	26.7645	24.0816	24.3614	24.4066	24.2036	24.2971	24.4115
Q92LT8	Q92LT8_RHIME	bkdAb	Probable 2-oxoisovalerate dehydrogenase beta subunit	0.000324781	2	2	1	5	5	6	2	1	1	2	3	2	24.6329	24.6649	24.455	25.2812	25.1937	25.1236	24.5674	24.4855	24.5694	24.3337	24.5278	24.7257
Q92LT9	Q92LT9_RHIME	bkdAa	2-oxoisovalerate dehydrogenase subunit alpha	0.000324781	2	2	3	7	7	7	3	3	3	3	3	3	21.3019	20.653	22.0795	24.942	24.9328	24.9941	21.313	21.5528	21.4346	21.1994	20.756	21.063
Q92LU0	Q92LU0_RHIME	SMc03200	Amino acid deaminase	0.000324781	7	6	7	7	7	7	7	7	7	7	7	6	26.1333	26.0407	26.1388	26.2755	26.3895	26.3901	26.2613	26.2847	26.1197	26.0746	26.1644	25.8828
Q92LU1	Q92LU1_RHIME	SMc03199	Putative molybdenum transport associated protein	0.000324781	3	4	3	5	5	5	4	4	4	4	4	3	21.8005	22.061	22.4223	22.1768	22.3655	22.1509	22.5715	22.5293	22.7355	22.4196	22.635	21.6869
Q92LU2	MODC_RHIME	modC	Molybdenum import ATP-binding protein ModC	0.000324781	3	3	5	5	5	5	4	4	4	4	4	3	21.3215	21.1737	24.9224	24.1336	24.0449	24.5571	23.3254	24.8737	24.902	24.2988	24.073	23.9933
Q92LU4	Q92LU4_RHIME	modA	Putative molybdate-binding periplasmic ABC transporter	0.000324781	10	10	11	10	10	11	9	9	9	8	10	11	27.1572	27.191	27.1543	26.916	27.0951	27.0654	26.9941	26.967	26.9313	26.744	26.7416	26.8315
Q92LU5	UNG_RHIME	ung	Uracil-DNA glycosylase	0.000324781	5	5	5	7	7	8	6	7	6	4	6	5	25.448	25.6565	25.2348	25.6059	25.4523	26.2592	25.5746	25.6743	25.2177	25.0413	25.2795	25.6999
Q92LU6	Q92LU6_RHIME	cobF	Precorrin-6A synthase [deacetylating]	0.000324781	4	5	5	6	6	6	5	6	6	6	5	5	23.7367	23.5021	23.83	24.181	24.1673	24.4563	23.6348	24.1834	24.0294	23.8082	23.7803	23.9585
Q92LU8	Q92LU8_RHIME	cobH	Probable precorrin-8X methylmutase	0.000324781	5	6	5	6	6	6	5	5	5	5	5	5	25.3195	25.4143	25.2873	25.5956	25.5103	25.557	25.1343	25.2224	25.253	25.2573	25.2902	25.2013
Q92LU9	Q92LU9_RHIME	cobI	Probable precorrin-2 C20-methyltransferase	0.000324781	3	3	3	3	3	3	3	3	3	2	2	2	24.1925	24.1413	24.226	24.3866	24.4058	24.429	24.101	24.0751	24.0801	24.0482	24.1386	24.3035
Q92LV0	Q92LV0_RHIME	cobJ	Probable precorrin-3B C17-methyltransferase	0.000324781	4	4	4	4	4	4	4	3	4	4	4	4	24.4677	24.5185	24.4853	24.9059	24.9025	25.0955	24.1965	24.1916	24.4771	24.753	24.7571	25.0979
Q92LV1	Q92LV1_RHIME	cobK	Probable precorrin-6X reductase	0.000324781	10	11	10	13	13	13	11	9	11	13	13	13	25.7388	25.6165	25.7063	26.3318	26.0949	26.3706	25.7634	25.6098	25.8934	25.8547	25.8797	26.1699
Q92LV2	Q92LV2_RHIME	cobL	Probable precorrin-6Y C5,15-methyltransferase (Decarboxylating) protein	0.000324781	9	9	10	9	9	10	9	10	10	9	10	10	25.9413	25.9631	25.7569	25.7172	25.7404	25.8746	25.6676	25.6057	25.6174	25.198	25.4339	25.6016
Q92LV3	Q92LV3_RHIME	cobM	Probable precorrin-4 C11-methyltransferase	0.000324781	5	6	7	6	6	7	6	6	7	7	6	6	25.155	25.1166	24.8371	25.3692	25.1916	25.4956	24.8137	24.9718	25.0671	25.3625	25.271	25.1059
Q92LV5	Q92LV5_RHIME	SMc03185	Putative NADPH dehydrogenase quinone reductase transmembrane protein	0.000324781	3	3	3	3	3	3	3	3	3	2	3	2	21.9061	21.6848	21.9009	22.0079	21.9195	22.3162	21.525	21.9157	21.7374	20.2376	21.6641	20.3062
Q92LV8	Q92LV8_RHIME	SMc03177	DNA ligase (ATP)	0.000324781	4	4	4	5	5	5	5	4	3	4	6	4	24.4127	24.4555	24.0014	24.7251	24.7534	24.6992	25.7509	24.6215	24.3592	24.584	25.3639	24.8352
Q92LV9	Q92LV9_RHIME	SMc03175	Inosine-uridine preferring nucleoside hydrolase family protein	0.000324781	8	8	9	8	8	8	8	9	9	9	9	9	26.7222	26.6591	26.5507	26.9027	26.8307	26.9795	26.5287	26.7068	26.8326	26.8784	26.8617	26.8829
Q92LW2	Q92LW2_RHIME	SMc03170	Transcription regulator AraC family	0.000324781	9	9	9	8	8	8	8	8	8	9	7	8	27.07	26.7923	27.1065	27.0858	27.087	27.0045	26.929	26.5207	26.8681	26.9976	26.7865	27.1082
Q92LW3	Q92LW3_RHIME	SMc03169	Transcription regulator TetR family	0.000324781	6	6	6	7	6	6	6	6	6	6	6	4	24.1023	24.0309	24.4403	24.0503	24.3794	24.5773	24.4173	24.469	24.3845	24.5066	24.2728	24.5281
Q92LW4	Q92LW4_RHIME	SMc03168	Multidrug resistance efflux system	0.000324781	12	11	12	12	12	11	10	11	11	10	10	12	27.1812	27.2411	27.2578	27.149	27.2217	27.16	27.0181	26.9985	26.9684	26.7146	26.6353	26.9598
Q92LW6	Q92LW6_RHIME	SMc03166	Conserved hypothetical transmembrane protein	0.000324781	7	7	7	7	7	7	7	6	7	7	7	7	24.2858	24.2099	24.2033	24.2341	24.2052	24.3166	23.7206	23.936	23.9777	24.2055	24.2161	23.9808
Q92LW8	Q92LW8_RHIME	xylB	Xylulose kinase	0.000324781	9	8	9	9	8	9	8	8	9	9	8	9	26.613	26.317	26.2729	26.704	26.6793	26.6606	25.9719	26.0201	26.2913	26.6352	26.5276	26.7776
Q92LW9	XYLA_RHIME	xylA	Xylose isomerase	0.000324781	22	22	22	19	19	19	21	23	21	20	21	20	28.507	28.407	28.4082	28.0493	28.0061	28.03	28.2742	28.3313	28.3589	28.4356	28.3849	28.521
Q92LX0	Q92LX0_RHIME	SMc03162	Hypothetical transmembrane protein	0.000324781	5	5	5	5	5	5	5	5	5	5	5	5	25.2595	24.9754	24.7958	24.8625	24.6797	24.82	24.8672	24.969	25.1835	25.3987	25.3112	25.4491
Q92LX1	Q92LX1_RHIME	SMc03161	Oxidoreductase	0.000324781	10	10	10	10	10	9	10	8	10	10	9	9	26.0777	26.0472	25.8439	25.4778	25.2129	25.0606	25.3442	25.0535	25.7648	25.7252	25.1879	25.1911
Q92LX2	Q92LX2_RHIME	SMc03160	Beta-glucosidase	0.000324781	20	18	19	19	20	19	17	18	19	18	19	14	28.0729	27.9078	27.9081	28.3119	28.4259	28.3833	28.0161	28.0871	28.1195	28.223	28.1998	28.2318
Q92LX3	METN_RHIME	metN	Methionine import ATP-binding protein MetN	0.000324781	14	14	17	20	19	18	16	17	16	18	16	14	25.8282	25.9692	26.1135	26.7805	26.8775	26.7657	26.207	26.2537	26.1992	26.061	26.2308	25.9657
Q92LX4	Q92LX4_RHIME	metI	Probable D-methionine transport system permease protein MetI	0.000324781	4	3	4	4	4	4	4	4	4	4	4	4	23.9866	23.9877	24.2659	24.8954	25.0473	24.8054	24.4889	24.374	24.4249	24.5884	24.5028	24.7305
Q92LX5	Q92LX5_RHIME	metQ	Probable D-methionine-binding lipoprotein MetQ	0.000324781	25	24	25	26	27	26	25	25	24	26	26	26	31.2984	31.2717	31.2771	31.5724	31.7237	31.5831	31.639	31.5254	31.558	31.442	31.4103	31.7101
Q92LX7	Q92LX7_RHIME	SMc03154	CYTH domain-containing protein	0.000324781	6	6	6	6	6	5	5	4	5	5	6	4	24.7497	24.972	24.875	25.0711	25.0828	25.0413	24.8994	24.7844	24.7882	24.6804	25.0486	24.6361
Q92LX8	Q92LX8_RHIME	eda2	2-dehydro-3-deoxy-phosphogluconate aldolase	0.000324781	10	11	10	11	12	11	9	9	9	8	9	8	28.9838	28.9957	28.9592	28.9209	28.9974	29.0137	28.7328	28.7297	28.8106	28.4896	28.4626	28.7252
Q92LX9	Q92LX9_RHIME	SMc03152	Hypothetical transmembrane protein	0.000324781	22	21	21	22	22	21	21	21	22	22	21	20	29.9439	30.0717	30.0558	30.3173	30.4576	30.2151	29.9068	29.9069	29.7983	29.9326	29.9351	29.8549
Q92LY0	Q92LY0_RHIME	SMc03151	N-acetyltransferase domain-containing protein	0.000324781	7	7	6	7	6	7	5	6	6	6	6	7	24.7738	24.7362	25.1915	25.6463	25.5164	25.7234	24.5533	24.9265	25.0705	25.1621	25.0965	25.418
Q92LY5	Q92LY5_RHIME	SMc02985	Uncharacterized protein	0.000324781	2	2	2	2	2	2	2	2	2	2	2	2	24.4449	24.239	23.983	24.2986	24.4384	24.5774	24.3328	24.3686	24.2689	24.1539	24.2222	24.5224
Q92LY6	Q92LY6_RHIME	SMc02984	Putative transcription regulator	0.000324781	17	17	17	17	17	17	16	15	16	15	16	14	26.1759	26.2057	26.1282	26.0367	26.2633	26.0987	25.9134	25.8932	26.1724	25.8952	26.1191	25.9116
Q92LZ1	Q92LZ1_RHIME	SMc02978	CobW C-terminal domain-containing protein	0.000324781	13	13	12	12	13	12	12	12	12	12	12	11	27.9387	27.828	27.7105	27.7058	27.7282	27.7884	27.8302	27.9048	27.9125	27.804	27.8406	27.8972
Q92LZ2	Q92LZ2_RHIME	SMc02977	Uncharacterized protein	0.000324781	4	4	4	4	5	5	4	4	4	5	5	5	23.733	23.699	23.6324	23.5621	24.0575	23.6264	23.5155	23.5206	23.6664	23.4167	23.6473	23.7069
Q92LZ3	Q92LZ3_RHIME	SMc02976	Transcription regulator MarR family	0.000324781	10	9	10	10	9	8	10	11	11	8	10	9	27.1142	27.0841	27.1734	26.9319	27.0185	26.7958	26.984	26.9207	26.9144	26.7287	26.9063	27.0043
Q92LZ4	Q92LZ4_RHIME	SMc04462	Putative 2-hydroxyacid dehydrogenase	0.000324781	15	16	14	15	16	16	14	14	15	15	13	14	28.2655	28.3111	28.3866	28.3042	28.4524	28.3469	28.026	27.9785	28.0617	27.9459	27.9352	27.974
Q92LZ5	Q92LZ5_RHIME	SMc03943	Uncharacterized protein	0.000324781	15	14	15	14	14	13	14	14	14	14	14	16	28.0053	27.8793	27.7479	28.2766	27.9767	28.3143	28.0128	28.2204	28.1697	28.2003	28.0978	28.1211
Q92LZ6	Q92LZ6_RHIME	SMc03941	Conserved hypothetical transmembrane protein	0.000324781	2	3	2	2	2	2	3	2	2	3	3	3	23.0252	23.3382	23.225	23.4316	23.3288	23.3347	22.865	22.8736	22.9011	22.7835	22.7557	23.3397
Q92LZ7	Q92LZ7_RHIME	pntAa	NAD(P) transhydrogenase subunit alpha part 1	0.000324781	32	30	30	22	27	24	31	32	32	29	31	24	29.027	28.9107	28.9997	27.6738	28.2095	27.8265	29.2386	29.1359	28.9592	28.9537	29.0318	28.5731
Q92LZ9	Q92LZ9_RHIME	pntB	NAD(P) transhydrogenase subunit beta	0.000324781	11	10	11	10	10	10	11	11	10	10	9	9	26.3474	26.1072	26.2627	25.2522	25.4761	25.5951	26.1721	26.4046	26.2462	26.0498	26.1529	25.5269
Q92M00	Q92M00_RHIME	cyaG1	Putative adenylate/guanylate cyclase	0.000324781	6	6	5	6	5	6	6	7	6	6	7	6	24.6305	24.5347	24.2379	24.8058	24.5962	24.8037	24.913	24.946	24.8211	24.877	25.0234	24.6227
Q92M02	Q92M02_RHIME	SMc03935	Uncharacterized protein	0.000324781	16	17	17	17	16	17	15	17	17	17	16	17	29.3038	29.1033	29.2713	28.9768	29.0706	29.0517	29.2209	29.2766	29.2449	29.1323	28.9744	29.2947
Q92M03	RS21B_RHIME	rpsU2	30S ribosomal protein S21 B	0.000324781	3	4	6	6	6	6	6	4	4	2	6	6	23.2511	23.5875	24.2245	24.7699	25.1689	24.8079	24.7623	22.7113	23.5412	22.9126	24.7571	25.1807
Q92M04	Q92M04_RHIME	soxB2	Putative sarcosine oxidase subunit B	0.000324781	17	17	16	16	18	17	17	18	18	18	18	18	26.9011	26.6854	26.5182	27.1617	27.1267	27.3434	26.9203	27.1167	27.0605	27.2268	27.2716	27.2175
Q92M05	Q92M05_RHIME	soxD2	Putative sarcosine oxidase delta subunit	0.000324781	5	5	5	5	5	5	5	5	5	5	5	3	25.7561	25.7798	25.7216	25.748	26.0454	25.8147	25.7053	25.6832	25.7913	25.5324	25.4604	25.6622
Q92M06	Q92M06_RHIME	soxA2	Putative sarcosine oxidase alpha subunit transmembrane protein	0.000324781	56	52	49	61	60	60	59	60	61	59	61	59	28.9711	28.5106	28.1326	29.283	29.3556	29.572	29.2817	29.3134	29.2832	29.4615	29.4837	29.5502
Q92M07	Q92M07_RHIME	soxG2	Putative sarcosine oxidase gamma subunit	0.000324781	9	9	8	9	8	9	7	8	8	8	8	8	27.0573	26.9327	26.7763	27.1612	27.1062	27.3259	26.7761	26.8169	26.9549	26.9742	27.0755	26.9296
Q92M08	Q92M08_RHIME	SMc03929	Putative zinc-type alcohol dehydrogenase transmembrane protein	0.000324781	5	5	5	6	6	6	6	6	6	5	5	5	24.0254	23.8978	23.4041	24.0801	24.0245	23.8653	23.7552	24.1349	24.2257	24.6403	24.377	24.5094
Q92M09	Q92M09_RHIME	SMc03928	Uncharacterized protein	0.000324781	5	5	5	5	4	5	5	4	5	5	5	3	24.3826	24.302	24.3777	24.5763	24.5271	24.4874	24.4326	24.3546	24.3618	24.6305	24.2207	24.8741
Q92M10	Q92M10_RHIME	nodN2	Putative nodulation protein	0.000324781	2	2	2	3	3	3	2	2	3	4	3	4	22.3598	22.2303	22.2022	23.6341	23.8621	23.7358	22.2457	22.3703	23.6508	23.9548	23.6624	23.7803
Q92M11	Q92M11_RHIME	glgX1	Probable glycogen debranching enzyme	0.000324781	21	19	18	21	20	23	22	22	21	23	23	20	27.7304	27.1743	26.81	27.5139	27.8693	28.2475	27.7537	27.8489	28.0001	28.0573	27.973	27.9859
Q92M12	Q92M12_RHIME	pgm	Phosphoglucomutase (alpha-D-glucose-1,6-bisphosphate-dependent)	0.000324781	31	29	27	31	32	31	29	31	28	28	29	28	30.5628	30.4325	30.4061	30.6048	30.6545	30.6572	30.4525	30.4386	30.507	30.4194	30.3841	30.4752
Q92M13	GLGC_RHIME	glgC	Glucose-1-phosphate adenylyltransferase	0.000324781	14	14	16	13	12	13	15	14	16	15	16	16	27.0295	27.3727	27.1202	26.9387	26.1948	26.4283	26.8996	26.9178	26.8744	27.8666	27.1993	27.8027
Q92M14	GLGB_RHIME	glgB	1,4-alpha-glucan branching enzyme GlgB	0.000324781	27	28	24	29	28	29	27	27	28	30	30	28	27.3844	27.2631	26.9513	27.2518	27.2421	27.3547	27.6223	27.6185	27.6014	27.6693	27.6929	27.5401
Q92M15	Q92M15_RHIME	glgP	Alpha-1,4 glucan phosphorylase	0.000324781	19	19	18	20	20	20	19	18	17	19	19	18	27.2685	27.2889	27.3253	27.7367	27.5981	27.5664	27.0203	27.0523	27.0884	26.9977	27.1865	27.1469
Q92M16	Q92M16_RHIME	SMc04058	TGc domain-containing protein	0.000324781	2	2	2	2	3	3	3	2	2	2	3	3	21.6403	21.9637	22.1144	22.736	22.6224	23.0595	21.9529	22.4085	22.2508	22.3928	22.6106	22.3288
Q92M17	Q92M17_RHIME	SMc04057	Alpha-E domain-containing protein	0.000324781	5	5	4	5	5	5	5	4	5	4	5	5	23.2178	23.0192	22.7838	23.9488	23.7114	23.6979	23.1498	23.4184	23.1445	22.6411	23.3856	23.355
Q92M18	Q92M18_RHIME	SMc04056	Putative oxidoreductase	0.000324781	10	11	11	13	12	12	12	10	12	13	13	12	26.6666	26.6432	26.682	26.8473	26.7979	27.0692	26.7287	26.7666	26.78	27.1015	27.0132	27.0448
Q92M19	Q92M19_RHIME	SMc04055	Transcription regulator LysR family	0.000324781	7	8	8	6	6	7	7	7	7	8	8	6	25.0153	25.2528	25.3997	25.3042	25.2878	25.4298	25.1649	25.2553	25.1815	25.0827	25.2716	25.2743
Q92M20	Q92M20_RHIME	SMc04054	Uncharacterized protein	0.000324781	9	9	9	9	8	8	9	9	9	9	9	7	29.373	29.4332	29.4876	27.9399	28.1138	27.8829	29.1279	29.1536	29.1969	28.9257	28.9976	28.9198
Q92M21	Q92M21_RHIME	SMc04053	Uncharacterized protein	0.000324781	3	3	3	2	3	2	2	3	3	2	2	2	25.7511	25.6961	25.7942	24.5604	24.7231	24.7044	24.8878	24.9866	24.8649	24.8572	24.9334	25.1036
Q92M22	Q92M22_RHIME	SMc04052	Transcription regulator MarR family	0.000615006	1	2	2	2	1	1	2	2	2	1	1	2	17.9405	18.9916	20.3049	20.0015	20.2595	17.823	20.2545	19.8671	20.0054	18.2516	18.6133	18.6105
Q92M24	Q92M24_RHIME	SMc04049	Putative sulfite oxidase	0.000324781	20	20	19	20	20	20	18	18	18	18	19	20	27.4075	27.3806	27.5036	27.1806	27.4457	27.3041	27.3258	27.3139	27.4476	27.5935	27.4136	27.7766
Q92M26	Q92M26_RHIME	azu2	Pseudoazurin	0.000324781	3	3	3	3	3	3	3	3	3	3	3	3	25.2829	25.2805	25.3093	24.8161	24.9073	24.9344	25.1541	25.1817	25.0942	25.223	24.828	25.3679
Q92M27	Q92M27_RHIME	SMc04046	CENP-V/GFA domain-containing protein	0.000324781	6	6	6	5	5	5	6	5	6	6	6	5	25.4006	25.9411	25.6685	25.156	25.3526	25.1843	25.9119	25.3211	25.9546	25.3048	25.4808	25.451
Q92M28	ILVD_RHIME	ilvD	Dihydroxy-acid dehydratase	0.000324781	38	37	41	42	40	40	39	41	38	40	39	39	30.1715	29.8584	29.7637	30.1578	30.0229	30.1586	29.8026	29.8981	30.1059	30.2055	30.1319	30.2968
Q92M29	Q92M29_RHIME	SMc04044	Single domain response regulator	0.000615006	2	2	2	2	2	2	2	2	2	2	2	2	22.8895	23.128	23.4505	22.8934	23.3299	22.4624	22.6941	23.1032	23.5078	22.9263	22.8801	22.1122
Q92M31	Q92M31_RHIME	SMc04042	Histidinol-phosphatase	0.000324781	13	13	13	12	12	13	13	12	13	13	12	12	27.4495	27.4289	27.4698	27.4379	27.5312	27.4676	27.4001	27.4062	27.4777	27.3706	27.3368	27.314
Q92M32	Q92M32_RHIME	pldB	Probable lysophospholipase L2 protein	0.000324781	6	7	7	6	7	6	7	7	7	7	7	7	24.8	24.9222	24.8902	25.3324	25.4296	25.1677	24.8085	24.8576	24.8534	25.1403	25.2331	24.7984
Q92M36	Q92M36_RHIME	SMc04037	Putative amino acid or peptide ABC transporter, periplasmic solute-binding component	0.000324781	37	37	37	37	36	31	36	37	37	36	37	34	28.6318	28.6329	28.6273	28.1339	28.2595	28.089	28.5483	28.5562	28.5451	28.374	28.4124	28.2743
Q92M37	Q92M37_RHIME	SMc04036	Putative amino acid or peptide ABC transporter, ATP-binding component	0.000615006	2	2	2	2	2	2	2	2	2	2	2	2	22.255	22.4163	21.887	20.6448	20.1109	20.5724	22.4638	22.1203	21.7262	20.3373	20.244	21.4275
Q92M44	Q92M44_RHIME	SMc04029	L-threonine aldolase	0.000324781	21	21	20	21	21	22	19	22	22	22	22	20	27.7026	27.4654	27.5055	28.0873	27.8795	28.0063	27.5357	27.8169	27.8729	28.1201	28.1291	28.1468
Q92M45	Q92M45_RHIME	gltB	Probable glutamate synthase NADPH large chain	0.000324781	79	79	78	81	78	82	79	81	80	76	78	75	29.6422	29.6012	29.5269	29.8517	29.488	29.725	29.5913	29.986	29.8748	29.6104	29.7112	29.6797
Q92M46	Q92M46_RHIME	gltD	Probable glutamate synthase small chain	0.000324781	40	39	39	39	39	39	39	40	40	40	41	38	29.6352	29.4749	29.4433	29.5727	29.3915	29.6772	29.7045	29.9176	29.8617	29.8202	29.8182	29.6414
Q92M47	Q92M47_RHIME	SMc04024	Membrane-bound lytic murein transglycosylase	0.000324781	5	5	5	4	5	6	5	5	5	5	5	5	24.2342	24.1122	23.8228	23.8742	24.2157	24.015	24.4088	24.3691	24.4356	24.4014	24.3731	24.3963
Q92M48	Q92M48_RHIME	exoN2	UTP--glucose-1-phosphate uridylyltransferase	0.000324781	32	31	30	33	33	33	30	30	31	32	30	32	31.2763	31.2149	31.2039	31.4581	31.3751	31.6051	31.19	31.1788	31.3059	31.3058	31.2931	31.219
Q92M50	Q92M50_RHIME	SMc04021	Hypothetical transmembrane protein	0.000324781	3	3	3	3	2	3	2	3	3	2	2	2	25.482	25.3428	25.4766	25.6892	26.0802	25.8074	25.7645	25.6792	25.5125	25.7003	25.6752	25.6113
Q92M51	Q92M51_RHIME	SMc04020	Hypothetical transmembrane protein	0.000324781	19	18	18	20	19	19	20	20	20	19	19	19	27.8687	27.8423	27.9519	28.0252	28.3935	28.0601	28.2422	28.1334	28.0713	28.1038	28.2012	27.7695
Q92M52	HEMH_RHIME	hemH	Ferrochelatase	0.000324781	10	10	10	11	11	11	10	12	10	11	12	9	25.8272	25.6012	25.8475	26.4072	26.5723	26.4144	26.0395	26.0357	26.0094	26.453	26.5535	25.6613
Q92M54	Q92M54_RHIME	hss	Probable homospermidine synthase	0.000324781	19	19	22	20	20	20	18	18	20	18	18	17	28.5238	28.357	28.3278	28.8717	28.5661	28.6727	28.5002	28.5787	28.6606	28.7576	28.681	28.9033
Q92M55	Q92M55_RHIME	SMc04014	Probable branched-chain-amino-acid aminotransferase	0.000324781	4	4	4	4	3	4	5	4	4	5	4	5	23.1389	22.8848	22.6981	23.3381	23.125	23.5165	24.014	22.8305	23.3856	23.9907	23.0331	23.9799
Q92M56	Q92M56_RHIME	pabB	Putative para-aminobenzoate synthase component 1	0.000324781	3	3	4	7	7	6	4	4	5	6	6	6	20.8848	21.1205	21.0637	23.202	22.9103	22.88	21.8106	22.069	22.1404	22.8758	22.9015	22.6678
Q92M57	Q92M57_RHIME	pepF	Putative oligoendopeptidase F	0.000324781	23	23	24	24	23	24	24	24	24	24	24	22	28.8647	28.6713	28.5162	28.819	28.681	28.9633	29.0079	29.1543	29.1038	29.0324	28.942	28.8809
Q92M59	Y2793_RHIME	R02793	UPF0335 protein R02793	0.000324781	7	8	7	8	8	8	7	7	7	8	7	7	27.438	27.41	27.394	27.1965	27.2211	27.2098	27.1736	27.1488	27.1293	26.8561	26.8803	27.072
Q92M60	Q92M60_RHIME	SMc04008	DUF1244 domain-containing protein	0.000324781	5	4	5	5	5	4	5	5	5	5	5	5	25.7767	25.7426	25.9414	25.4858	25.7046	25.4918	25.8907	25.7919	26.0656	25.8416	25.6872	25.5616
Q92M61	Q92M61_RHIME	SMc04007	Uncharacterized protein	0.000324781	10	12	10	12	13	13	12	11	12	14	14	12	26.2547	26.4071	26.2131	26.4086	26.4743	26.64	26.2768	26.4016	26.3824	26.3125	26.4095	26.4338
Q92M62	Q92M62_RHIME	SMc04006	Hypothetical transmembrane protein	0.000324781	8	8	8	8	8	8	8	8	8	8	8	8	28.8049	28.6488	28.7407	28.6214	28.7294	28.6598	28.795	28.7676	28.6909	28.5295	28.5385	28.7319
Q92M63	Q92M63_RHIME	pykA	Pyruvate kinase	0.000324781	50	48	48	49	50	50	47	48	48	48	49	45	30.7614	30.5753	30.4676	30.8788	30.7965	30.9725	30.6339	30.6649	30.7758	30.8469	30.843	30.9804
Q92M64	Q92M64_RHIME	SMc04004	Hypothetical signal peptide protein	0.000324781	11	10	10	11	12	11	11	11	10	11	10	9	25.1699	25.1626	25.2284	25.1646	25.3593	25.1564	25.3506	25.3394	25.2954	25.0988	25.1504	24.9126
Q92M65	RL36_RHIME	rpmJ	50S ribosomal protein L36	0.000324781	2	2	2	2	2	2	2	2	2	1	2	2	20.6721	20.8407	20.8592	20.8888	21.4669	20.912	21.5601	20.8861	21.0741	20.3519	21.154	21.2916
Q92M66	Q92M66_RHIME	purK	N5-carboxyaminoimidazole ribonucleotide synthase	0.000324781	13	13	14	15	14	13	13	14	14	15	14	14	27.3638	27.0999	27.1336	27.7164	27.4004	27.6467	27.0936	27.257	27.3009	27.7904	27.64	27.7496
Q92M67	Q92M67_RHIME	purE	N5-carboxyaminoimidazole ribonucleotide mutase	0.000324781	8	8	7	7	7	7	7	7	7	8	7	7	27.1856	27.1406	27.1627	26.996	27.0985	27.0018	27.0805	27.0824	27.0845	27.0897	26.9862	27.0302
Q92M68	Q92M68_RHIME	SMc03998	Hypothetical transcription regulator protein	0.000324781	12	12	12	2	4	3	12	12	12	10	10	10	28.504	28.5157	28.5562	22.2833	23.3097	23.0092	28.7209	28.7707	28.784	27.8339	27.7282	27.9597
Q92M70	Q92M70_RHIME	thiE2	Probable thiamine-phosphate pyrophosphorylase	0.000324781	11	11	11	11	11	11	11	11	11	11	11	11	28.8386	28.7841	28.7952	28.9356	29.0004	28.9383	28.7638	28.6984	28.6852	28.7305	28.6664	28.8234
Q92M71	SUHB_RHIME	suhB	Inositol-1-monophosphatase	0.000324781	26	25	24	25	26	25	24	24	23	24	26	23	27.8254	27.9073	27.941	28.0354	28.093	28.021	27.7956	27.7498	27.7565	27.7085	27.8081	27.949
Q92M72	Q92M72_RHIME	SMc03991	Probable ABC transporter ATP-binding transmembrane protein	0.000324781	8	8	8	9	9	9	9	9	9	9	9	9	25.0263	24.8661	25.226	25.8625	25.6671	25.8963	25.4969	25.479	25.03	25.4972	25.4775	25.4626
Q92M74	Q92M74_RHIME	SMc03987	MFS-type transporter	0.000324781	2	2	2	2	2	2	2	2	2	2	2	2	21.5239	21.6205	21.7017	21.9781	21.6783	21.7723	21.3937	21.5302	21.9512	21.5855	21.5119	21.3295
Q92M76	Q92M76_RHIME	cyaF2	Probable adenylate/guanylate cyclase	0.000324781	12	12	11	11	10	11	11	8	12	11	10	9	23.7115	23.8841	23.9456	24.5348	23.2964	24.7093	23.8973	23.6098	23.9984	23.9421	23.8772	24.0703
Q92M77	Q92M77_RHIME	SMc03984	Uncharacterized protein	0.000324781	10	10	10	11	10	11	10	9	9	11	11	11	26.4912	26.4068	26.4576	26.6823	26.3968	26.7114	25.8269	25.9704	26.0515	26.099	26.0775	26.0894
Q92M78	Q92M78_RHIME	fbaB	Fructose-bisphosphate aldolase	0.000324781	43	45	43	39	38	39	39	42	43	43	44	43	30.3023	30.2562	30.1804	30.0004	29.9075	30.0165	30.1284	30.2162	30.4675	30.8981	30.8968	31.1736
Q92M79	PGK_RHIME	pgk	Phosphoglycerate kinase	0.000324781	48	46	46	47	47	48	45	47	48	48	47	43	31.892	31.6242	31.4506	31.5499	31.7487	31.7916	31.9097	31.8991	31.7073	31.7641	31.7256	31.4894
Q92M80	Q92M80_RHIME	SMc03980	Uncharacterized protein	0.000324781	4	4	3	4	4	4	3	4	4	4	4	3	25.2848	25.1627	22.5581	25.301	25.4498	25.3186	22.782	25.2222	25.2126	25.409	25.4634	25.3707
Q92M81	Q92M81_RHIME	gap	Glyceraldehyde-3-phosphate dehydrogenase	0.000324781	71	72	71	72	70	73	74	72	73	74	74	70	33.0498	32.8707	32.8585	32.471	32.7676	32.705	33.1967	33.2763	33.1138	33.25	33.2935	32.8195
Q92M82	Q92M82_RHIME	tkt2	Transketolase	0.000324781	46	43	42	49	46	48	49	47	54	53	54	50	31.8162	31.2765	30.9491	31.7917	32.1334	32.0906	32.1713	32.2013	32.0901	32.2983	32.2512	32.0433
Q92M84	Q92M84_RHIME	SMc03974	5-formyltetrahydrofolate cyclo-ligase	0.000324781	3	3	3	3	3	3	3	3	3	3	2	3	23.7552	23.913	23.875	24.3098	24.1549	23.6666	23.7872	23.7854	23.85	23.6853	23.4971	23.5581
Q92M85	Q92M85_RHIME	SMc03973	Uncharacterized protein	0.000324781	11	12	12	13	13	13	13	13	13	13	13	12	27.1132	27.1616	27.0313	27.3546	27.4439	27.34	27.2326	27.3032	27.3503	27.4307	27.277	27.3173
Q92M86	Q92M86_RHIME	mexE2	Putative multidrug efflux system transmembrane protein	0.000324781	44	43	43	43	43	43	43	43	42	42	43	42	31.3278	31.3155	31.3955	31.1455	31.2363	31.2425	31.2655	31.2419	31.286	31.1978	31.1759	31.3228
Q92M87	Q92M87_RHIME	mexF2	Efflux pump membrane transporter	0.000324781	12	12	11	11	11	13	12	11	11	10	10	11	26.6027	26.563	26.6882	26.8372	26.5376	26.8472	26.5859	26.5189	26.6523	26.4271	26.4423	26.6919
Q92M88	Y2753_RHIME	R02753	Probable transcriptional regulatory protein R02753	0.000324781	14	14	14	14	15	14	14	14	14	15	14	14	28.8295	28.6697	28.7704	28.6866	28.7965	28.6167	28.6558	28.5704	28.573	28.55	28.4909	28.8138
Q92M89	Q92M89_RHIME	SMc03968	Oxidoreductase	0.000324781	8	7	7	8	8	7	7	7	8	7	7	7	27.0402	26.9787	27.145	26.9267	27.0365	26.8336	26.8391	26.9176	26.9333	26.6957	26.7634	26.9068
Q92M91	RUVA_RHIME	ruvA	Holliday junction ATP-dependent DNA helicase RuvA	0.000324781	3	4	4	4	4	4	3	2	3	3	3	3	22.3331	22.6541	22.4043	22.6345	22.4185	22.9571	22.005	22.001	22.2085	22.2399	22.4662	21.6697
Q92M92	RUVB_RHIME	ruvB	Holliday junction ATP-dependent DNA helicase RuvB	0.000324781	8	8	8	7	8	8	8	8	8	8	8	8	25.4916	25.61	25.5232	25.9877	25.6157	25.8295	25.2153	25.5314	25.6325	25.7907	25.4036	25.9714
Q92M94	Q92M94_RHIME	SMc03960	4HBT domain-containing protein	0.000324781	7	7	7	8	8	8	6	6	6	7	7	6	26.7151	26.7526	26.8323	26.7519	26.8855	26.8985	26.692	26.5795	26.5948	26.5335	26.6603	26.7772
Q92M95	Q92M95_RHIME	SMc03959	DNA ligase (ATP)	0.000324781	9	10	10	13	11	13	11	11	12	11	12	13	25.811	26.3169	26.083	25.7783	25.7492	25.6176	26.1646	26.0026	25.9542	25.8381	25.841	26.1235
Q92M96	Q92M96_RHIME	tolQ	Tol-Pal system protein TolQ	0.000324781	4	4	4	4	4	4	4	4	4	4	4	4	27.9935	27.9656	28.1058	27.9829	28.1086	27.933	27.9222	27.8815	28.0113	27.9912	28.0014	28.2355
Q92M97	Q92M97_RHIME	tolR	Putative transport transmembrane protein	0.000324781	3	3	3	3	3	3	3	3	3	3	3	3	26.598	26.4787	26.5612	26.3456	26.4663	26.3536	26.4326	26.443	26.5023	26.3653	26.3299	26.6445
Q92M98	Q92M98_RHIME	ftsH	ATP-dependent zinc metalloprotease FtsH	0.000324781	24	23	24	24	24	24	23	24	24	23	24	23	28.4223	28.3728	28.4284	28.3901	28.5104	28.4079	28.5649	28.538	28.4618	28.4569	28.4856	28.4791
Q92M99	GLMM_RHIME	glmM	Phosphoglucosamine mutase	0.000324781	12	12	10	11	10	12	12	12	12	11	11	12	26.3151	26.3005	26.169	26.3663	26.2482	26.4322	26.3527	26.3402	26.3568	26.1748	26.1625	26.1795
Q92MA1	Q92MA1_RHIME	SMc00639	Putative heat resistant agglutinin 1 signal peptide protein	0.000324781	3	3	3	3	3	3	3	3	3	3	3	3	21.3744	21.3473	21.5062	21.2803	21.502	21.6273	20.9164	21.1677	21.0997	20.9757	20.8853	21.4288
Q92MA2	Q92MA2_RHIME	serC	Phosphoserine transaminase	0.000324781	23	24	24	24	24	24	23	23	23	24	23	23	28.6421	28.7169	28.5687	29.1806	28.8628	29.3058	28.3597	28.5265	28.6614	28.6437	28.6476	28.4665
Q92MA3	Q92MA3_RHIME	serA	D-3-phosphoglycerate dehydrogenase	0.000324781	45	48	49	49	48	48	48	46	49	47	47	46	30.0304	30.0976	30.0815	30.6233	30.4484	30.5342	29.7863	29.8247	29.8911	29.6784	29.8573	29.7807
Q92MA5	PURA_RHIME	purA	Adenylosuccinate synthetase	0.000324781	35	36	37	36	35	35	35	34	37	34	36	34	29.5284	29.5196	29.4563	29.6223	29.5455	29.6491	29.3683	29.4238	29.5501	29.4977	29.4819	29.61
Q92MA6	Q92MA6_RHIME	rpoH1	RNA polymerase sigma factor RpoH	0.000324781	14	14	14	14	14	14	14	13	13	13	12	12	27.0528	27.2274	27.2433	27.1311	27.305	27.1358	27.0455	26.9857	26.9969	26.7823	26.8819	26.9454
Q92MA7	Q92MA7_RHIME	rluD	Pseudouridine synthase	0.000324781	9	9	9	9	9	9	9	7	8	9	9	9	25.9453	25.674	25.748	25.8947	26.0566	26.0451	25.6869	25.7296	25.7303	25.9495	25.8747	26.0631
Q92MA8	Q92MA8_RHIME	SMc00648	Conserved hypothetical transmembrane protein	0.000324781	3	3	4	4	4	4	3	4	4	4	4	4	26.1613	26.1381	26.281	26.4149	26.5578	26.3611	26.24	26.2373	26.2268	26.2085	26.2987	26.4019
Q92MA9	Q92MA9_RHIME	SMc00649	tRNA/rRNA methyltransferase	0.000324781	2	2	2	2	2	2	2	2	2	2	2	2	21.0968	20.8006	20.9593	21.7015	21.7173	21.9457	20.8101	20.5787	20.8303	21.2778	21.4429	21.3113
Q92MB0	Q92MB0_RHIME	chpT	ChpT histidine phosphotransferase	0.000324781	2	3	4	3	3	3	3	3	4	4	3	4	25.032	24.8774	24.9149	24.8736	24.9611	24.8954	25.1262	25.0865	25.0634	25.1106	24.5672	25.465
Q92MB2	Q92MB2_RHIME	SMc00656	N-acetyltransferase domain-containing protein	0.000324781	12	12	11	10	10	11	11	10	11	11	10	11	26.7186	26.9206	26.9671	26.8363	26.9224	26.8302	26.8948	26.825	26.84	26.6641	26.6148	26.8134
Q92MB4	Q92MB4_RHIME	SMc00658	Transcription regulator LuxR family	0.000324781	2	2	2	2	2	2	2	2	2	2	2	2	22.3417	22.6654	22.4999	23.0577	22.7299	22.8815	22.083	22.1794	22.0718	22.1294	22.2921	22.1874
Q92MB5	MNMA_RHIME	mnmA	tRNA-specific 2-thiouridylase MnmA	0.000324781	6	5	6	10	8	9	7	8	9	10	8	10	22.968	21.9847	22.4242	23.9874	23.3169	23.9445	22.9679	22.9935	23.3768	23.9375	23.186	23.7643
Q92MB6	Q92MB6_RHIME	SMc00660	Hypothetical signal peptide protein	0.0021348	1	3	3	0	0	0	2	2	1	3	2	1	22.0384	22.3908	22.3614	20.7294	18.0429	20.3932	22.1624	21.2584	22.3792	22.6944	21.5006	22.511
Q92MB8	Q92MB8_RHIME	SMc00662	Uncharacterized protein	0.000324781	5	6	5	5	5	5	5	6	6	6	6	5	27.7667	27.7857	27.7986	27.108	27.2234	27.111	27.8405	27.7566	27.7294	27.657	27.5296	27.596
Q92MC2	Q92MC2_RHIME	SMc00667	Uncharacterized protein	0.000324781	7	6	6	8	8	8	7	7	7	8	7	7	24.7329	24.4043	24.8017	24.9424	24.9265	24.8485	24.4608	24.8298	24.7501	25.1437	24.4717	24.9192
Q92MC4	Q92MC4_RHIME	hutH2	Histidine ammonia-lyase	0.000324781	5	4	2	3	4	4	4	2	3	5	4	5	23.1722	23.1459	21.1738	21.6477	24.105	24.9471	23.1691	21.0988	22.5974	23.6766	22.9967	25.6664
Q92MC6	Q92MC6_RHIME	hisX	Histidine ABC transporter, periplasmic solute-binding protein	0.000324781	5	5	5	6	6	6	6	5	5	6	6	6	26.7388	26.9346	27.0762	26.7535	26.8277	26.6261	27.2901	27.1618	27.2079	27.1228	27.0893	27.0616
Q92MC7	Q92MC7_RHIME	SMc00673	Hydrolase	0.000324781	8	10	9	10	10	10	10	10	10	9	10	10	25.354	25.4716	25.0767	25.6804	25.5701	25.6411	25.267	25.413	25.6138	25.6565	25.4682	25.6647
Q92MC8	Q92MC8_RHIME	hutC	Putative histidine utilization repressor transcription regulator	0.000324781	4	5	4	4	3	3	4	2	3	3	2	2	27.6009	27.7185	27.7665	27.2731	27.331	27.002	27.8223	27.8272	28.1292	27.7971	27.6584	26.7877
Q92MC9	Q92MC9_RHIME	SMc00675	Aminotransferase, class III	0.000324781	13	13	13	14	13	14	12	12	13	14	13	12	25.7786	25.7238	25.7302	25.8763	25.7456	25.8686	24.8201	25.7887	25.768	25.5572	25.7017	25.232
Q92MD1	Q92MD1_RHIME	SMc00677	Putative aminotransferase	0.000324781	7	8	3	8	6	11	10	11	10	11	11	9	22.7659	23.6655	21.7346	23.7916	23.6617	24.5932	24.0811	24.7902	24.4011	24.358	24.3328	23.9934
Q92MD2	Q92MD2_RHIME	SMc00678	Transcription regulator AsnC family	0.000324781	2	2	2	2	2	2	2	2	2	2	2	2	22.5527	22.4146	22.5158	22.3946	22.6184	22.6556	22.1953	20.6228	22.2601	22.0378	22.1858	21.9923
Q92MD3	Q92MD3_RHIME	SMc00679	Transcription regulator AraC family	0.000324781	6	5	5	5	5	5	4	4	5	3	5	4	24.0947	24.3383	23.6617	23.8875	23.979	24.1759	23.447	23.8905	23.8845	23.0002	23.4572	23.2923
Q92MD4	Q92MD4_RHIME	SMc00680	NADP-dependent alcohol dehydrogenase	0.000324781	22	19	21	23	23	24	19	20	21	23	21	20	27.6766	27.4669	27.5867	28.4224	28.4338	28.6269	27.8589	27.8628	27.8684	27.9778	28.002	28.0371
Q92MD5	Q92MD5_RHIME	lrp1	Probable leucine-responsive regulatory protein	0.000324781	3	3	3	3	3	3	3	3	3	3	3	3	24.9098	24.7957	24.7971	24.8357	25.0592	24.961	24.8126	24.9409	24.9612	24.793	25.0032	25.1182
Q92MD6	Q92MD6_RHIME	hipO1	Putative hippurate hydrolase	0.000324781	9	10	10	12	9	9	10	12	10	8	9	9	26.7101	26.7594	26.7218	26.6874	26.6241	26.6627	26.8331	26.9172	26.8997	26.3598	26.3404	26.4211
Q92MD7	Q92MD7_RHIME	SMc00683	Putative penicillin-binding protein	0.000324781	4	4	4	4	4	4	4	4	4	4	4	4	23.4637	23.2565	23.0402	23.8345	23.6443	24.0033	22.9079	22.984	23.1461	23.5717	23.4673	23.7272
Q92MD8	Q92MD8_RHIME	SMc00684	CobW C-terminal domain-containing protein	0.000324781	12	13	13	13	13	13	12	13	14	14	14	11	26.6211	26.6143	26.6136	26.795	26.798	26.7656	26.6424	26.6946	26.765	26.634	26.6354	26.4497
Q92MD9	Q92MD9_RHIME	SMc00686	SpoVT-AbrB domain-containing protein	0.000324781	4	4	4	4	4	4	4	3	4	4	4	3	24.03	24.3568	24.2272	24.2741	24.3059	24.4368	24.2823	24.1535	24.1627	24.0676	24.1325	23.9834
Q92ME1	Q92ME1_RHIME	SMc00688	UPF0033 domain-containing protein	0.000615006	2	2	2	1	2	1	2	2	2	2	2	2	21.6026	20.7687	21.3099	19.5757	21.467	18.4628	20.7694	20.7649	21.464	20.8684	20.6308	21.4585
Q92ME2	ACCA_RHIME	accA	Acetyl-coenzyme A carboxylase carboxyl transferase subunit alpha	0.000324781	34	35	38	38	37	39	38	36	36	36	36	33	29.873	29.8098	29.9203	30.1028	30.1603	30.1224	29.7385	29.7794	29.8106	29.8613	29.838	29.6774
Q92ME3	XERD_RHIME	xerD	Tyrosine recombinase XerD	0.000324781	3	5	5	5	5	4	4	4	4	4	4	3	24.7833	25.0458	25.0095	24.9245	24.8516	25.0425	24.6133	24.4804	24.5311	24.8033	24.7999	25.0637
Q92ME4	Q92ME4_RHIME	SMc00693	Uncharacterized protein	0.000324781	4	4	3	3	3	3	4	4	3	3	3	3	24.7955	24.9999	24.8571	25.0427	25.0869	25.1337	25.2685	25.0124	25.1444	24.958	24.918	25.0849
Q92ME6	AROK_RHIME	aroK	Shikimate kinase	0.000324781	6	6	6	6	6	6	5	6	6	6	6	4	25.0395	25.0632	25.2262	25.3052	25.4124	25.3556	25.045	24.9423	25.159	24.9096	25.0411	25.1998
Q92ME7	AROB_RHIME	aroB	3-dehydroquinate synthase	0.000324781	21	21	22	25	24	24	21	19	21	18	20	18	26.7725	26.7301	26.7721	27.2951	27.4727	27.5809	27.0988	27.0022	27.1823	27.2292	27.331	27.3847
Q92ME8	Q92ME8_RHIME	SMc00697	Hypothetical transmembrane protein	0.000324781	7	7	8	8	8	8	7	7	6	8	7	7	24.9501	24.9533	24.8236	25.3305	25.2106	25.2374	24.74	24.7962	24.7822	24.8044	24.8266	24.9755
Q92ME9	Q92ME9_RHIME	SMc00698	Transcription regulator, BolA/YrbA family	0.000324781	8	6	7	7	8	8	8	8	7	9	6	8	27.1059	26.9835	27.0745	27.0466	27.2049	27.0198	27.1909	27.1199	27.185	27.1634	26.9741	27.3882
Q92MF0	Q92MF0_RHIME	SMc00699	J domain-containing protein	0.000324781	1	2	2	2	2	2	2	1	1	1	1	1	21.8558	21.7557	21.7954	22.6066	22.3085	22.3036	21.7073	22.2706	21.6943	21.5171	21.6052	21.9764
Q92MF1	Q92MF1_RHIME	SMc00700	Probable Aerobic cobaltochelatase CobS subunit	0.000324781	20	20	21	24	23	22	21	19	24	24	23	26	27.887	28.0786	27.9448	28.4879	28.1888	28.4811	27.8507	27.7954	28.0434	28.0533	28.0154	28.0578
Q92MF2	Q92MF2_RHIME	cobT	Probable Aerobic cobaltochelatase CobT subunit	0.000324781	24	26	26	27	25	26	25	24	25	24	25	23	27.0048	26.9873	27.0759	27.0756	27.0375	27.1222	26.8715	26.9277	26.9775	26.6979	26.6399	26.5987
Q92MF4	RL28_RHIME	rpmB	50S ribosomal protein L28	0.000324781	7	8	8	8	8	8	7	8	8	7	7	6	26.5058	26.5789	26.3955	26.9575	26.9384	26.9094	27.0759	26.9347	26.9693	27.2508	27.1969	27.1086
Q92MF5	Q92MF5_RHIME	SMc00705	Conserved hypothetical signal peptide protein	0.000324781	14	15	14	15	14	14	13	13	14	15	16	15	27.1656	27.1575	27.1831	27.5451	27.5549	27.4749	27.0341	27.0923	27.1927	27.1402	27.1456	27.2699
Q92MF7	Q92MF7_RHIME	SMc00707	Cupin_5 domain-containing protein	0.000324781	7	8	8	8	8	8	8	8	8	8	7	6	26.1999	26.2655	26.5002	26.3836	26.6779	26.2869	26.311	26.4426	26.3438	26.3618	26.3796	25.6426
Q92MF8	GLO2_RHIME	gloB	Hydroxyacylglutathione hydrolase	0.000324781	21	20	20	21	18	20	20	19	19	18	21	19	29.2621	29.333	29.288	29.0841	29.1075	29.0462	29.2836	29.2141	29.1931	29.0254	29.0168	28.9505
Q92MF9	Q92MF9_RHIME	SMc00709	Methyltransf_11 domain-containing protein	0.000324781	6	6	9	8	9	9	7	8	7	6	7	6	24.1403	24.0943	24.9064	24.6717	25.0927	24.8674	24.3598	24.6095	24.2952	24.038	24.6217	24.2798
Q92MG0	HIS81_RHIME	hisC1	Histidinol-phosphate aminotransferase 1	0.000324781	10	10	11	11	11	11	11	11	10	11	11	9	24.7449	24.5256	24.7354	24.9265	25.2379	25.2473	24.862	24.9427	24.6033	24.9213	25.0825	24.8026
Q92MG1	Q92MG1_RHIME	tyrC	Putative cyclohexadienyl dehydrogenase and ADH prephenate dehydrogenase	0.000324781	5	5	6	6	5	5	4	6	5	5	6	3	24.1863	24.1779	24.2293	24.3984	24.1893	24.3126	24.1134	24.2526	23.995	23.9934	24.1603	24.0106
Q92MG2	Q92MG2_RHIME	SMc00712	Conserved hypothetical transmembrane protein	0.000324781	8	7	9	8	10	8	7	8	10	8	9	8	25.3573	25.018	25.6791	25.6814	25.9325	25.6254	25.0006	24.7823	25.4082	25.6755	25.8427	25.3516
Q92MG3	Q92MG3_RHIME	chaC	Gamma-glutamylcyclotransferase	0.000324781	5	5	5	5	5	6	5	4	4	5	5	5	24.0525	23.7507	24.0258	24.274	24.4702	24.4432	23.8944	23.5756	23.8939	23.9271	23.9094	24.2039
Q92MG4	Q92MG4_RHIME	SMc00714	Putative 1-acyl-SN-glycerol-3-phosphate acyltransferase (Plsc) protein	0.000324781	5	4	4	4	6	4	4	4	5	6	6	5	25.7811	26.0669	26.0603	26.4307	26.5013	26.2085	25.9977	25.8663	25.9294	26.1366	26.215	26.0793
Q92MG5	Q92MG5_RHIME	ftsE	Cell division ATP-binding protein FtsE	0.000324781	9	9	10	10	11	11	10	9	11	9	10	9	25.7084	25.8025	25.905	25.7433	25.938	25.8177	25.8529	25.7566	25.8213	25.6163	25.6102	25.5509
Q92MG7	Q92MG7_RHIME	hpt	Hypoxanthine phosphoribosyltransferase	0.000324781	13	13	13	13	13	13	13	13	13	13	13	13	26.9223	26.8767	26.7908	27.1318	27.1267	27.2529	26.8716	26.9306	26.9479	26.8407	27.1029	26.9812
Q92MG8	Q92MG8_RHIME	SMc00720	Putative 2-component receiver domain protein	0.000324781	2	2	2	2	1	1	2	2	2	2	2	2	22.1335	22.2157	22.391	21.6401	21.1006	20.2076	22.181	22.604	22.5293	22.0424	22.1088	22.4802
Q92MG9	Q92MG9_RHIME	lysA	Diaminopimelate decarboxylase	0.000324781	10	9	10	12	12	12	10	11	12	11	12	11	26.691	26.6816	26.6469	27.2042	26.9012	27.1764	26.4604	26.6884	26.8058	26.7339	26.8311	26.7727
Q92MH0	Q92MH0_RHIME	SMc00724	Uncharacterized protein	0.000324781	5	5	5	4	5	4	5	5	5	5	4	4	26.6721	26.797	26.8075	26.7184	26.8983	26.4762	26.8347	26.7986	26.9561	26.7657	26.7377	26.0145
Q92MH1	ARLY1_RHIME	argH1	Argininosuccinate lyase 1	0.000324781	21	21	19	21	20	21	20	20	18	21	22	20	27.9514	27.7237	27.2811	27.8433	27.8099	28.1579	27.9439	28.1282	28.0238	28.0091	28.0556	27.9243
Q92MH2	Q92MH2_RHIME	tlpA	Putative thiol:disulfide interchange redox-active center transmembrane protein	0.000324781	4	4	4	4	4	4	4	4	4	4	4	4	25.4877	25.3243	25.3758	25.437	25.7499	25.2793	25.7671	25.7566	25.7198	25.7318	25.7549	25.0496
Q92MH3	Q92MH3_RHIME	hbdA	Probable 3-hydroxybutyryl-CoA dehydrogenase	0.000324781	11	11	11	9	10	11	10	11	12	11	11	9	27.8207	27.5498	27.6182	27.9624	27.9269	28.1028	27.8	27.8748	27.8791	28.2284	28.3188	27.9681
Q92MH4	Q92MH4_RHIME	etfA1	Putative electron transfer flavoprotein alpha-subunit alpha-ETF flavoprotein	0.000324781	2	2	2	2	2	2	2	1	2	2	2	2	26.4552	26.4917	26.4172	26.0448	26.2	26.074	26.3799	26.537	26.5437	26.2718	26.3529	26.4282
Q92MH5	Q92MH5_RHIME	etfB1	Putative electron transfer flavoprotein beta-subunit beta-ETF flavoprotein small subunit	0.000324781	28	28	28	29	28	29	28	28	28	29	29	27	31.3754	31.2704	31.3177	31.0372	31.1854	31.1283	31.2985	31.2966	31.3126	31.1842	31.201	31.3945
Q92MH6	Q92MH6_RHIME	SMc00731	Corrinoid adenosyltransferase	0.000324781	16	16	16	17	15	16	14	16	15	15	15	16	27.285	27.351	27.4285	27.4078	27.3786	27.416	27.2443	27.175	27.2868	27.0938	27.1191	27.3559
Q92MH8	Q92MH8_RHIME	SMc00733	Probable short chain dehydrogenase	0.000324781	4	4	4	4	4	3	4	4	4	3	3	3	22.6336	22.1911	22.9256	22.9777	22.9764	22.9608	22.5412	22.8371	22.5769	22.6264	22.6305	22.0561
Q92MI3	Q92MI3_RHIME	SMc00739	N-acetyltransferase domain-containing protein	0.000615006	1	2	2	2	2	2	2	2	2	2	2	2	22.2833	22.5051	22.32	22.423	22.6141	22.1371	22.1989	23.0215	22.7319	22.6108	23.0974	22.0175
Q92MI4	Q92MI4_RHIME	SMc00740	Uncharacterized protein	0.000324781	2	2	2	3	4	4	3	3	2	3	3	3	24.4695	24.2589	24.4807	24.1312	24.5463	24.5934	24.5767	24.4169	24.1481	24.3103	24.386	24.5745
Q92MI5	Q92MI5_RHIME	acsA3	Probable acetyl-CoA synthetase	0.000324781	5	4	6	6	4	5	4	7	5	6	6	7	23.3472	23.1323	23.7789	23.8083	22.7193	23.9415	22.7083	23.8722	23.3409	23.5358	23.9064	24.0694
Q92MI9	SECA_RHIME	secA	Protein translocase subunit SecA	0.000324781	39	36	40	43	40	40	38	39	40	41	41	39	28.963	28.911	28.9264	29.3059	29.1457	29.1437	28.7861	28.8393	28.8848	28.8265	28.8972	28.9044
Q92MJ0	Q92MJ0_RHIME	SMc02451	Parvulin-like PPIase	0.000324781	61	63	62	65	63	63	62	61	62	63	63	62	31.7291	31.7167	31.7591	31.7457	31.9066	31.7846	31.7462	31.732	31.7206	31.6072	31.6141	31.789
Q92MJ1	ARGJ_RHIME	argJ	Arginine biosynthesis bifunctional protein ArgJ	0.000324781	29	28	29	30	29	30	29	28	30	30	30	30	29.3398	29.2706	29.3275	29.3729	29.4506	29.3598	29.2358	29.2512	29.3175	29.2552	29.2295	29.4042
Q92MJ2	Q92MJ2_RHIME	SMc02449	Putative acetyltransferase	0.000324781	5	5	6	7	6	7	6	3	4	6	6	4	24.668	24.4994	24.4193	25.2208	25.0138	25.298	24.5402	24.1958	24.4698	25.2476	24.0723	24.615
Q92MJ3	Q92MJ3_RHIME	mutT	Putative mutator protein 7,8-dihydro-8-oxoguanine-triphosphatase	0.000324781	3	3	4	4	4	4	4	4	4	4	4	3	23.3269	23.2329	23.2927	23.8346	23.8255	23.8698	23.3592	23.3214	23.1758	23.1604	23.2973	23.2343
Q92MJ4	Q92MJ4_RHIME	SMc02447	Conserved hypothetical transmembrane protein	0.000324781	3	2	2	4	3	4	3	3	2	3	3	3	21.5306	21.1282	21.1351	22.3389	22.2789	22.4142	21.5652	21.9478	21.3326	22.1109	21.9903	22.2243
Q92MJ6	Q92MJ6_RHIME	SMc02445	Methyltransf_11 domain-containing protein	0.000324781	11	14	12	13	13	13	13	13	14	14	13	11	25.923	25.9163	26.0455	26.0821	26.2613	26.0279	25.9133	26.0055	25.8821	25.9373	25.9214	25.8998
Q92MJ8	Q92MJ8_RHIME	grxC	Glutaredoxin	0.000324781	2	3	3	3	3	3	3	3	3	3	3	3	24.7721	25.3475	25.4526	25.3763	25.567	25.5608	25.8576	25.5265	25.6654	25.7468	25.7027	25.5283
Q92MJ9	Q92MJ9_RHIME	SMc02442	Putative hydrolase	0.000324781	4	5	4	5	5	5	5	4	3	5	5	4	22.6413	22.7835	23.0096	23.9179	23.6212	23.7817	23.0191	23.0617	22.7814	23.0761	23.1238	23.0768
Q92MK0	Q92MK0_RHIME	SMc02441	Uncharacterized protein	0.00394089	2	2	2	1	2	2	2	2	2	2	2	2	18.8181	18.6979	19.1807	16.6499	19.1856	18.9142	18.962	18.8549	19.3095	18.5465	19.1653	19.6658
Q92MK1	UBIG_RHIME	ubiG	Ubiquinone biosynthesis O-methyltransferase	0.000324781	13	13	14	14	14	12	14	13	13	13	13	12	27.1034	26.7494	26.7686	26.87	26.9153	26.7223	27.2079	27.2487	27.2463	27.1963	27.3478	27.127
Q92MK2	Q92MK2_RHIME	SMc02439	RibD_C domain-containing protein	0.000324781	4	4	4	4	4	4	4	4	4	4	4	4	24.9957	25.0279	25.1564	24.5291	24.251	24.2526	24.7939	24.7335	24.5708	24.3714	24.505	24.6196
Q92MK3	Q92MK3_RHIME	lysC	Aspartokinase	0.000324781	38	38	36	38	37	37	36	37	38	38	38	36	29.4792	29.6127	29.4902	29.6173	29.7502	29.7604	29.6291	29.872	29.8036	29.5801	29.8091	29.6703
Q92MK4	Q92MK4_RHIME	ptsP	Phosphoenolpyruvate--protein phosphotransferase	0.000324781	22	23	22	23	23	23	23	21	23	22	24	23	27.0433	26.9985	27.116	27.1192	27.3179	27.3553	26.9438	27.0399	27.0613	26.9881	27.2013	27.165
Q92MK5	RF1_RHIME	prfA	Peptide chain release factor 1	0.000324781	16	16	16	17	17	16	17	17	17	17	17	17	26.9574	26.9276	26.9802	26.9153	26.9753	26.8438	27.0051	26.958	26.8931	26.9014	26.7711	26.9645
Q92MK6	Q92MK6_RHIME	hemK1	Release factor glutamine methyltransferase	0.000324781	6	6	6	6	6	6	6	5	6	6	6	4	25.3836	25.3512	25.2587	25.4995	25.3609	25.5052	25.1787	25.0876	25.2199	25.0266	25.1265	25.0868
Q92MK7	CLPB_RHIME	clpB	Chaperone protein ClpB	0.000324781	54	57	55	59	58	57	55	56	56	57	56	56	29.0181	29.0812	29.0437	29.1912	29.2647	29.0981	29.2008	29.1351	29.007	29.0348	29.0167	28.8585
Q92MK8	Q92MK8_RHIME	SMc02431	Lactamase_B domain-containing protein	0.000324781	16	16	16	16	16	16	16	15	16	16	15	14	28.098	28.0844	28.1379	27.925	28.0268	27.9148	27.9025	27.817	27.8461	27.7832	27.8108	27.8376
Q92ML0	Q92ML0_RHIME	SMc02428	Putative oxidoreductase	0.000324781	11	11	12	12	11	10	12	12	11	12	12	10	24.7899	25.4243	24.9149	24.9924	25.1546	24.5209	25.0037	24.7017	24.1757	24.6665	24.8103	24.6786
Q92ML2	Q92ML2_RHIME	SMc02426	Flavin_Reduct domain-containing protein	0.000324781	2	2	2	2	1	2	3	2	2	2	2	2	21.3392	21.2568	21.3086	21.1627	20.2357	21.609	21.6104	21.2081	20.8451	21.1426	21.0461	21.1838
Q92ML3	Q92ML3_RHIME	SMc02425	Transcription regulator GntR family	0.000324781	5	5	5	5	5	5	4	5	5	5	5	5	22.2991	22.6098	22.4578	22.3775	22.6891	22.8243	21.8448	22.317	22.5358	22.5417	22.5942	22.6178
Q92ML6	Q92ML6_RHIME	SMc02421	Hydrolase	0.000324781	6	6	7	9	8	9	8	8	8	10	10	7	23.2871	22.9939	23.5339	24.3325	24.052	24.3758	24.141	24.2754	24.1675	24.2106	24.4447	23.8677
Q92ML7	Q92ML7_RHIME	SMc02420	Cytosine deaminase and related metal-dependent hydrolase family protein	0.000324781	3	3	4	3	4	4	4	3	4	4	4	3	21.6846	22.3205	21.8071	22.0885	23.1028	23.8051	22.6983	22.3642	23.0217	23.181	22.9719	22.2388
Q92MM0	Q92MM0_RHIME	SMc02417	Putative allantoin and other purine derivative ABC transporter, periplasmic solute-binding component	0.000324781	15	15	13	10	9	12	10	10	10	11	12	13	26.5478	26.3611	26.2158	25.8767	25.9072	25.9161	25.8012	25.7975	25.9936	25.8516	25.9619	26.2084
Q92MM2	Q92MM2_RHIME	SMc02415	Putative allantoin ABC transporter, periplasmic solute-binding component	0.000324781	20	20	21	23	21	21	21	21	21	21	21	20	26.8689	26.8817	26.925	26.7642	26.8123	26.9366	26.6906	26.5198	26.6817	26.6699	26.5946	26.645
Q92MM5	Q92MM5_RHIME	SMc02412	Isochorismatase domain-containing protein	0.000324781	7	6	6	7	6	6	6	7	7	7	7	6	25.5182	25.2403	24.9927	25.3911	24.8657	25.216	25.1548	25.3177	25.5597	25.5156	25.3819	25.4827
Q92MM9	Q92MM9_RHIME	SMc02357	Putative high-affinity branched-chain amino acid transport ATP-binding ABC transporter	0.000324781	5	5	5	5	4	5	4	5	5	5	4	4	22.9761	23.1025	23.3079	23.5474	23.6176	23.5876	23.129	22.7844	23.0139	22.6806	22.9847	23.0209
Q92MN0	Q92MN0_RHIME	SMc02356	Putative branched chain amino acid binding periplasmic ABC transporter	0.000324781	9	10	9	12	9	10	11	11	10	10	11	12	26.9622	27.3252	27.0119	26.9221	26.8788	26.6344	27.6396	27.4204	27.2116	27.2412	27.1716	27.6469
Q92MN1	Q92MN1_RHIME	SMc02355	Putative isochorismatase family protein	0.000324781	5	4	4	5	4	5	4	4	4	4	4	5	25.5051	25.2113	25.4421	25.6273	25.3666	25.3208	25.1304	25.409	25.4782	25.3519	25.3282	25.2837
Q92MN2	Q92MN2_RHIME	SMc02354	Uncharacterized protein	0.000324781	4	4	3	4	4	4	4	4	4	4	4	4	22.1624	21.7705	21.8688	22.0964	22.0281	22.4311	21.7483	22.1295	22.0169	21.8588	21.8516	22.0931
Q92MN4	Q92MN4_RHIME	SMc02352	Putative glutamine synthetase	0.000324781	7	7	7	8	9	8	7	7	7	9	9	9	25.2108	25.3299	25.0546	25.3142	25.3137	25.1959	25.1543	25.3358	25.0327	25.4633	25.4658	25.7124
Q92MN5	Q92MN5_RHIME	SMc02351	Uncharacterized protein	0.000324781	4	4	4	4	5	5	5	5	4	5	5	4	23.4406	23.4573	24.0382	23.9214	24.3873	24.0543	24.512	24.1484	23.9401	23.9896	24.1777	23.7711
Q92MN6	Q92MN6_RHIME	SMc02350	Thioredoxin domain-containing protein	0.000324781	4	4	4	3	2	3	1	3	3	3	3	3	24.5686	24.1616	24.3977	23.2379	21.7576	22.6735	21.57	21.7133	23.1159	22.7197	22.6119	22.8537
Q92MN9	Q92MN9_RHIME	SMc02346	Putative glycine-betaine and choline ABC transporter, ATP-binding component	0.000324781	4	4	4	3	2	4	1	2	2	2	2	2	22.3153	22.4462	22.5267	21.6194	21.6625	22.0713	16.9141	20.3601	21.1157	20.943	20.8568	21.1876
Q92MP1	Q92MP1_RHIME	SMc02344	Putative glycine-betaine and choline ABC transporter, periplasmic solute-binding component	0.000324781	21	19	19	20	17	19	16	19	20	19	17	17	28.6291	28.5782	28.6908	28.0135	27.8367	28.0342	27.5587	27.7253	28.1261	27.7839	27.627	28.1705
Q92MP4	Q92MP4_RHIME	SMc02341	Carbohydrate kinase	0.000324781	2	2	2	2	2	2	2	2	2	2	2	2	24.518	24.2908	24.0356	24.8374	24.6265	24.8471	24.6472	24.7719	24.5636	24.668	24.7359	24.9251
Q92MP5	Q92MP5_RHIME	SMc02340	Transcription regulator GntR family	0.000324781	10	8	8	10	10	10	9	9	8	9	9	7	25.223	25.1246	25.2035	25.3593	25.2874	25.3424	25.3594	25.2799	25.0997	25.1141	25.0864	24.8541
Q92MP7	Q92MP7_RHIME	SMc02338	Sugar-binding periplasmic protein	0.000324781	11	11	11	7	6	8	9	10	10	10	10	9	24.7741	24.9969	24.663	23.0425	23.2302	23.4946	24.2022	24.3198	24.3331	24.7156	24.7895	24.6795
Q92MQ0	Q92MQ0_RHIME	kduD	2-deoxy-D-gluconate 3-dehydrogenase	0.000324781	13	14	13	12	13	13	14	14	14	14	14	13	26.9741	27.1707	27.0786	26.2163	26.488	26.34	27.1403	27.0989	27.0572	27.0852	27.1265	27.1151
Q92MQ1	Q92MQ1_RHIME	SMc02335	Putative carbohydrate kinase	0.000324781	5	5	5	7	7	7	6	6	6	7	7	6	24.3016	24.2945	24.2963	24.5815	24.7222	24.7754	24.7291	24.7574	24.7177	24.7447	24.8612	24.8199
Q92MQ2	Q92MQ2_RHIME	SMc02334	Putative carbohydrate kinase	0.000324781	9	11	10	11	11	11	11	11	9	11	11	11	25.1126	25.3706	25.3144	25.3154	25.2354	25.3925	25.3541	25.2507	25.2017	25.3697	25.2006	25.4796
Q92MQ3	DEOC_RHIME	deoC	Deoxyribose-phosphate aldolase	0.000324781	3	3	3	3	3	3	3	3	3	2	3	3	22.7236	22.8224	22.4438	23.1101	22.8518	23.114	21.3743	21.3475	22.1684	22.1693	22.6783	21.8981
Q92MQ4	Q92MQ4_RHIME	SMc02460	Uncharacterized protein	0.000324781	4	4	5	6	6	5	5	5	5	6	6	5	22.4185	22.2103	22.7498	22.7745	22.9988	22.5908	22.146	22.6037	22.9099	22.5952	22.8995	22.3299
Q92MQ7	Q92MQ7_RHIME	eda1	2-dehydro-3-deoxy-phosphogluconate aldolase	0.000324781	4	4	4	4	4	4	4	4	4	4	4	4	24.6323	24.8463	24.7962	24.5717	24.7241	24.5905	24.4336	24.4664	24.5826	24.365	24.5006	24.2613
Q92MQ9	Q92MQ9_RHIME	SMc02041	Oxidoreductase, short-chain dehydrogenase/reductase family	0.000615006	2	2	1	2	1	2	2	2	2	1	2	2	17.3462	17.3489	15.7737	18.7144	18.2247	19.0456	19.4273	18.8092	19.4345	18.8062	19.7512	18.8983
Q92MR2	Q92MR2_RHIME	gldA	Probable glycerol dehydrogenase	0.000324781	5	5	4	4	3	3	4	3	3	4	4	4	27.6131	27.3073	27.2488	27.699	22.283	22.5092	27.6803	22.3893	22.7374	27.8128	27.6589	28.0076
Q92MR4	Q92MR4_RHIME	SMc02036	Putative transcription regulator	0.000324781	8	9	9	9	9	9	8	9	9	9	9	9	25.4527	25.2891	25.4382	25.1831	25.1562	25.1895	25.3913	25.2612	25.3495	25.0985	25.2717	25.2877
Q92MR6	Q92MR6_RHIME	SMc02034	Putative oxidoreductase	0.000324781	1	2	2	2	2	2	2	2	2	2	2	1	21.8588	21.3266	21.4811	22.4275	22.3656	22.8983	21.8366	22.1911	21.1135	22.3158	22.0087	21.7686
Q92MR7	Q92MR7_RHIME	SMc02033	Sugar-binding periplasmic protein	0.000324781	1	2	2	2	2	1	2	2	2	2	2	2	20.4152	20.6227	20.6319	20.2013	20.3781	20.3969	20.2067	20.2103	20.2993	20.2184	20.0038	18.4245
Q92MS0	Q92MS0_RHIME	SMc02030	Transcription regulator LysR family	0.000324781	6	5	6	6	6	6	6	6	6	6	6	6	24.5316	25.2568	25.0845	24.8436	24.8475	24.6346	24.8912	24.6871	24.6464	23.832	24.702	24.5315
Q92MS4	Q92MS4_RHIME	SMc02025	Periplasmic dipeptide transport protein	0.000324781	16	15	18	15	17	17	16	17	17	17	16	17	26.5936	26.4197	26.4908	26.3734	26.6082	26.4867	26.5501	26.5884	26.6958	26.8004	26.707	26.8591
Q92MT4	XYLD_RHIME	R02526	Putative D-xylulose reductase	0.000324781	12	12	12	12	11	10	11	11	12	11	12	11	26.737	26.5431	26.3778	26.7836	26.5914	27.0102	26.5706	26.7817	26.8232	27.1308	27.1983	27.0553
Q92MT5	Q92MT5_RHIME	SMc01991	Dicarbonyl/L-xylulose reductase	0.000324781	2	2	2	2	2	2	2	2	2	2	2	2	21.7806	21.4266	21.7022	21.689	21.8075	22.1405	21.5732	21.6653	21.7135	21.9766	21.7149	21.424
Q92MT6	Q92MT6_RHIME	SMc01990	Putative ferredoxin reductase	0.000615006	1	2	2	2	2	2	2	2	2	2	2	2	19.2045	19.3761	19.0576	19.8341	19.5539	19.2321	19.5057	19.5759	20.1342	19.5833	18.9352	20.7193
Q92MT7	Q92MT7_RHIME	SMc01989	VOC domain-containing protein	0.000324781	6	6	6	5	5	6	6	5	6	5	5	4	24.6616	24.8324	24.9049	24.6121	24.958	24.9754	24.7803	24.7755	24.8846	24.594	24.0315	24.5725
Q92MT8	Q92MT8_RHIME	SMc01988	Uncharacterized protein	0.000324781	5	5	6	7	7	7	6	6	7	7	6	6	25.9478	25.8537	25.8502	25.7695	25.9878	26.1059	25.8643	25.8248	25.8555	25.8426	25.781	25.9994
Q92MT9	Q92MT9_RHIME	SMc01987	Dimethylglycine dehydrogenase	0.000324781	37	35	37	38	34	38	37	36	38	38	38	37	28.41	28.2523	28.242	28.5492	28.6125	28.6406	28.3116	28.4038	28.5402	28.6119	28.4556	28.4277
Q92MU4	Q92MU4_RHIME	SMc01981	Putative cytochrome C transmembrane protein	0.000324781	9	10	9	9	9	9	10	9	9	10	10	8	28.6832	28.8354	28.8259	28.6659	28.6787	28.652	28.6374	28.492	28.5338	28.4491	28.5404	28.6584
Q92MU8	Q92MU8_RHIME	SMc01977	Sugar-binding periplasmic protein	0.000324781	7	8	8	8	8	8	7	7	7	7	7	7	26.3976	26.3283	26.3333	26.3221	26.3355	26.3636	26.3555	26.3719	26.4242	26.4877	26.4069	26.491
Q92MV0	Q92MV0_RHIME	SMc01975	Transcription regulator GntR family	0.000324781	2	1	1	2	2	2	2	2	2	2	2	2	22.629	22.2442	22.7632	22.6219	23.2455	23.2747	22.7244	22.8767	22.3499	22.6675	22.3417	22.2427
Q92MV2	Q92MV2_RHIME	puuA	Putative gamma-glutamylputrescine synthetase	0.000615006	1	2	2	2	2	1	2	2	2	2	2	2	20.3223	21.8637	21.8598	22.0044	22.3033	21.7605	22.059	22.2324	22.3862	22.4548	21.7012	21.6962
Q92MV3	Q92MV3_RHIME	puuB	Putative gamma-glutamylputrescine oxidoreductase	0.000324781	6	6	6	7	7	7	7	6	7	7	7	6	24.0226	24.1607	24.1146	24.6632	24.4966	24.6259	24.3803	24.0163	24.427	24.3149	24.3324	24.221
Q92MV4	Q92MV4_RHIME	puuC	Putative gamma-glutamyl-gamma-aminobutyraldehyde dehydrogenase	0.000324781	13	13	13	11	12	14	13	12	13	14	13	13	27.746	27.6416	27.7091	27.2636	27.4186	27.4475	27.7232	27.615	28.0266	28.026	27.8737	28.1686
Q92MV6	Q92MV6_RHIME	SMc01969	Aminotransferase	0.000324781	7	8	6	8	8	8	7	7	8	8	8	7	25.8147	25.462	25.2919	25.8208	25.5028	25.8172	25.5475	25.8561	25.9275	25.967	26.0001	25.5932
Q92MV8	Q92MV8_RHIME	speB2	Putative agmatinase	0.000324781	5	5	5	5	5	5	5	5	5	5	5	5	24.5259	24.4737	24.5439	24.9062	24.5396	24.7811	24.9102	24.9946	24.9688	25.1486	25.1991	25.1742
Q92MV9	Q92MV9_RHIME	SMc01966	Putative spermidine/putrescine-binding periplasmic ABC transporter	0.000324781	30	29	29	29	29	29	29	30	29	29	29	29	29.9199	29.8666	29.899	29.4874	29.5912	29.5344	30.0063	29.9895	29.9888	29.8977	29.8832	29.9303
Q92MW0	Q92MW0_RHIME	SMc01965	Spermidine/putrescine ABC transporter ATP-binding subunit	0.000324781	9	10	9	9	9	8	8	8	8	8	10	9	26.2158	25.6681	25.3892	25.8873	25.9076	25.5148	24.9684	25.1175	24.9078	25.1125	25.3679	25.0328
Q92MW3	Q92MW3_RHIME	SMc01962	CN hydrolase domain-containing protein	0.000324781	4	4	4	5	5	5	5	5	5	5	5	5	24.8322	24.7254	24.5967	25.1288	24.8915	25.0035	24.9663	25.2013	25.2021	25.1176	25.3857	25.3214
Q92MW4	Q92MW4_RHIME	SMc01961	Uncharacterized protein	0.000324781	17	18	18	18	18	18	18	17	17	17	18	18	29.0468	29.2028	29.1963	28.9726	29.0762	28.8514	29.0419	28.9198	28.7984	28.7237	28.7449	28.8565
Q92MW5	Q92MW5_RHIME	SMc01960	Oxidoreductase	0.000324781	8	10	10	12	12	12	10	10	10	10	12	11	26.8625	27.0179	26.9136	27.0307	27.0905	26.961	27.0564	26.9914	26.9013	26.8497	26.8627	26.8043
Q92MW7	Q92MW7_RHIME	SMc01955	Putative oxidoreductase	0.000324781	20	21	21	21	21	21	20	21	20	20	19	19	28.557	28.7894	28.7471	29.1565	29.1663	29.1	28.8154	28.7629	28.7795	28.9565	28.9799	28.8172
Q92MX0	Q92MX0_RHIME	cysQ	3'(2'),5'-bisphosphate nucleotidase CysQ	0.000324781	11	11	11	10	11	11	10	11	11	10	10	10	25.4408	25.3647	25.4604	25.3608	25.3978	25.5301	25.2871	25.3514	25.2126	25.1692	25.2786	24.9386
Q92MX2	Q92MX2_RHIME	livM	ABC-type branched-chain amino acid transport system, permease component	0.000324781	3	3	3	3	3	3	3	3	3	2	3	3	23.794	23.1624	22.9074	24.1149	23.7068	24.2036	23.6718	23.4137	23.7166	23.4998	23.7308	23.8291
Q92MX3	Q92MX3_RHIME	livG	Probable high-affinity branched-chain amino acid transport ATP-binding ABC transporter	0.000324781	17	17	15	18	16	16	15	16	15	16	15	14	27.558	27.5139	27.5173	27.7094	27.614	27.5609	27.5482	27.4934	27.5377	27.4552	27.5177	27.3307
Q92MX4	Q92MX4_RHIME	livF	Probable high-affinity branched-chain amino acid transport ATP-binding ABC transporter	0.000324781	11	10	12	13	13	13	11	12	12	11	11	13	27.3488	27.2307	27.3537	27.3256	27.3351	27.2843	27.3036	27.2448	27.3749	26.882	27.1889	27.4596
Q92MX7	Q92MX7_RHIME	cpo	Non-heme chloroperoxidase F (Chloride peroxidase, CPO-F)	0.000324781	14	14	14	16	17	17	12	14	14	12	13	11	26.8084	26.8176	26.8656	27.5148	27.5519	27.494	26.6852	26.6123	26.6404	26.4399	26.4006	26.5347
Q92MX8	Q92MX8_RHIME	SMc01943	D-isomer specific 2-hydroxyacid dehydrogenase family protein	0.000324781	25	24	24	24	23	25	23	24	23	24	25	24	27.783	27.8251	27.7245	27.7062	27.571	27.7446	27.635	27.8375	27.883	27.9862	27.9607	27.8359
Q92MX9	Q92MX9_RHIME	SMc01836	Putative DNA-binding protein	0.000324781	4	3	4	4	4	4	3	2	3	3	3	3	23.5984	23.8875	24.4542	24.2036	24.3478	24.2128	24.3437	23.9051	24.4057	24.414	23.2036	24.1057
Q92MY0	Q92MY0_RHIME	SMc01995	Uncharacterized protein	0.000324781	4	3	4	4	4	4	4	4	3	3	4	4	22.5629	22.2181	22.6847	22.638	22.8658	22.8791	22.5121	22.7004	22.1637	22.1674	22.7005	22.3814
Q92MY2	Q92MY2_RHIME	SMc01833	ABM domain-containing protein	0.000324781	14	14	14	14	13	12	13	13	14	14	14	14	27.596	27.8163	27.7414	27.4879	27.6087	27.5515	27.5446	27.6499	27.7281	27.4227	27.5693	27.4526
Q92MY3	UREE_RHIME	ureE	Urease accessory protein UreE	0.000324781	3	3	4	4	5	5	4	4	4	5	4	4	26.1482	25.8413	26.1662	26.6811	26.7981	26.653	26.1476	26.0179	26.0548	26.7768	26.61	27.0029
Q92MY4	UREF_RHIME	ureF	Urease accessory protein UreF	0.000324781	4	4	4	5	5	5	4	5	4	5	5	5	22.1484	22.0741	22.3819	22.7811	22.5739	22.6274	22.1012	22.3239	22.4298	22.7063	22.6092	21.6847
Q92MY5	UREG_RHIME	ureG	Urease accessory protein UreG	0.000324781	11	15	13	13	13	14	15	15	15	15	14	12	27.384	27.5539	27.6104	27.3477	27.5691	27.4545	27.5762	27.5	27.7602	27.5831	27.4102	27.4265
Q92MY6	Q92MY6_RHIME	SMc01829	Multidrug resistance protein	0.000324781	19	18	21	17	18	19	21	22	19	19	19	14	27.0525	26.8313	27.2113	26.5229	26.6359	26.8128	27.2236	27.1895	26.5862	26.7026	26.937	26.1523
Q92MY7	Q92MY7_RHIME	SMc01828	Multidrug resistance protein	0.000324781	25	24	25	22	24	23	24	25	24	25	25	23	30.1466	29.8268	29.9252	28.9656	29.5321	29.2459	30.1435	30.06	29.7374	29.8058	29.7762	29.2992
Q92MZ0	Q92MZ0_RHIME	SMc01824	N-acetyltransferase domain-containing protein	0.000324781	5	5	5	5	5	5	6	5	6	5	6	6	24.6016	24.5589	24.4817	24.1861	24.0699	24.1412	24.4205	24.1615	24.4131	24.3292	24.3867	24.0368
Q92MZ1	Q92MZ1_RHIME	SMc01823	Putative uracil and uridine ABC transporter, ATP-binding component	0.000324781	6	6	6	6	6	6	5	5	6	6	6	6	23.9703	24.1071	24.0472	24.1747	24.208	24.2395	23.5647	23.601	23.9378	24.0695	24.159	24.2055
Q92MZ2	Q92MZ2_RHIME	SMc01822	Cupin_2 domain-containing protein	0.000324781	2	2	2	2	2	2	2	2	2	2	2	2	22.6335	22.473	22.2837	22.3866	22.1969	22.0153	22.2469	22.1532	22.4861	22.556	21.9646	22.6781
Q92MZ3	Q92MZ3_RHIME	dht	Putative D-hydantoinase (Dihydropyrimidinase)	0.000324781	14	14	14	15	15	15	15	14	15	15	15	14	27.2906	27.0642	26.9771	27.3326	27.2138	27.3686	26.7949	26.5762	26.8586	27.4331	27.3843	27.5088
Q92MZ4	Q92MZ4_RHIME	SMc01820	Putative N-carbamyl-L-amino acid amidohydrolase	0.000324781	18	21	18	21	18	19	18	16	19	17	20	16	27.4596	27.5644	27.361	27.2098	27.1711	27.236	27.6859	27.3949	27.6433	27.5496	27.4863	27.592
Q92MZ5	Q92MZ5_RHIME	SMc01819	Transcription regulator TetR family	0.000324781	5	5	5	4	4	3	5	4	5	4	5	5	24.3639	22.9638	24.4278	22.3321	22.1923	21.6505	24.1182	24.0156	24.2367	23.2149	23.9633	24.5187
Q92MZ9	Q92MZ9_RHIME	SMc01815	Dihydrothymine dehydrogenase	0.000324781	6	4	6	5	6	6	7	7	7	7	7	7	24.9495	24.3896	24.8837	23.9436	24.1609	24.278	25.0272	24.8674	24.9366	24.9539	25.0267	25.2255
Q92N00	Q92N00_RHIME	SMc01814	Probable glutamate synthase small chain	0.000324781	13	13	11	11	10	10	13	15	15	15	15	14	25.6774	25.5145	25.5258	24.4629	24.7424	24.7019	25.7706	26.2116	26.1431	25.8661	25.8817	25.8972
Q92N01	Q92N01_RHIME	smoC	Probable transcription regulator	0.000324781	6	8	7	8	8	8	7	7	8	8	8	7	24.7875	24.6046	24.5358	25.3637	25.0221	25.3034	24.8763	24.9515	25.0432	25.369	25.5098	25.3505
Q92N02	Q92N02_RHIME	smoE	Putative C6 polyol ABC transporter, periplasmic solute-binding component	0.000324781	33	31	32	31	30	31	31	32	34	34	33	33	31.493	31.4026	31.4728	30.3654	30.4247	30.3344	30.9589	30.9607	31.0779	31.3469	31.273	31.3218
Q92N03	Q92N03_RHIME	smoF	Putative C6 polyol ABC transporter, permease component	0.000324781	2	2	2	2	2	2	2	2	2	2	2	1	20.4851	21.0703	21.565	19.8813	19.4697	19.28	20.4646	20.3929	20.7728	21.0203	20.7618	20.176
Q92N04	Q92N04_RHIME	smoG	Putative C6 polyol ABC transporter, permease component	0.000324781	5	5	5	5	5	5	5	4	4	4	5	5	25.3622	25.4146	25.5791	24.7716	24.9209	24.7242	25.4905	25.4201	25.4931	25.5634	25.8273	25.6293
Q92N05	Q92N05_RHIME	smoK	Putative C6 polyol ABC transporter, ATP-binding component	0.000324781	24	26	26	25	25	24	26	23	25	24	25	25	30.0097	30.1391	30.179	28.9703	29.0284	28.9894	30.0086	30.0209	30.0255	29.7967	29.9829	29.8434
Q92N06	Q92N06_RHIME	smoS	Probable sorbitol dehydrogenase (L-iditol 2-dehydrogenase)	0.000324781	9	10	9	8	8	9	7	8	10	9	10	10	30.3153	30.212	30.2445	29.2229	29.2926	29.2764	30.1887	30.1969	30.1922	30.176	30.0926	30.2844
Q92N07	Q92N07_RHIME	mtlK	Probable mannitol 2-dehydrogenase	0.000324781	32	32	32	30	27	29	32	33	32	33	33	33	29.9355	29.8545	29.7426	28.7646	28.6714	28.955	30.0947	30.3734	30.2149	30.1254	30.1561	29.8231
Q92N08	Q92N08_RHIME	SMc01502	Hydrolase phosphatase	0.000324781	8	8	9	7	8	9	8	7	7	9	8	8	26.7505	26.6342	26.811	25.9696	25.8111	25.9965	26.6626	26.8521	26.8272	26.7843	26.6357	26.6209
Q92N09	Q92N09_RHIME	SMc01503	Carbohydrate kinase	0.000324781	21	21	23	23	21	23	23	24	23	24	24	21	27.9308	27.5649	27.2418	27.4455	26.7242	27.381	28.0938	28.6853	28.3468	28.5208	28.2364	27.8369
Q92N10	Q92N10_RHIME	SMc01504	Receiver domain	0.000324781	19	19	19	19	19	19	18	19	19	18	19	17	30.9068	31.261	31.1724	30.6656	30.8492	30.3916	31.2403	31.0494	30.9591	31.0328	31.1214	30.9817
Q92N11	Q92N11_RHIME	rpoE2	RNA polymerase sigma factor	0.000324781	7	7	7	7	7	6	7	8	7	8	8	7	26.6446	26.759	26.8862	26.6225	26.6371	26.2767	27.0165	26.8166	26.6612	26.7259	26.7367	26.9514
Q92N12	Q92N12_RHIME	SMc01509	Hypothetical transmembrane protein	0.000324781	8	9	8	8	8	5	8	7	8	9	8	7	25.9753	26.3199	26.2388	25.7476	25.0865	24.1882	26.069	25.5925	26.1936	25.787	25.6534	26.6227
Q92N15	Q92N15_RHIME	hmuT	Putative hemin binding periplasmic transmembrane protein	0.000324781	6	6	6	5	5	5	6	6	6	6	6	5	23.7694	23.8895	24.0182	23.5113	23.6576	22.8183	24.0648	23.6286	23.7804	23.8675	23.8732	23.7725
Q92N17	Q92N17_RHIME	SMc01514	Uncharacterized protein	0.000324781	3	3	3	3	3	3	3	3	3	3	3	3	22.313	22.4094	22.3282	22.1221	22.4057	22.4287	22.09	21.9301	21.9168	21.8208	22.0893	21.6597
Q92N21	Q92N21_RHIME	SMc01518	ABM domain-containing protein	0.000324781	8	8	8	9	7	8	9	9	9	8	9	9	26.6604	26.7131	26.9727	26.7802	26.6932	26.7193	26.9144	26.8588	26.912	26.6456	26.917	26.7843
Q92N25	Q92N25_RHIME	SMc01524	Putative dipeptidase	0.000324781	17	17	17	17	17	17	16	17	16	16	16	15	28.5674	28.5628	28.6353	28.4927	28.6128	28.5001	28.3782	28.4471	28.4547	28.2148	28.3599	28.5246
Q92N26	Q92N26_RHIME	dppA2	Putative dipeptide binding periplasmic protein	0.000324781	46	45	46	45	44	45	46	45	46	47	45	42	31.9042	31.7801	31.8343	31.4315	31.4966	31.4105	31.9117	31.8494	31.8609	31.7	31.6877	31.884
Q92N29	Q92N29_RHIME	dppD2	Putative dipeptide transport ATP-binding ABC transporter	0.000324781	10	9	10	10	10	10	9	10	10	9	9	7	24.648	24.6725	24.575	24.4544	24.56	24.5348	24.3117	24.1974	24.2481	23.951	24.2103	23.9459
Q92N30	Q92N30_RHIME	dppF2	Putative dipeptide transport ATP-binding ABC transporter	0.000324781	11	12	11	12	12	13	10	11	12	12	12	10	26.3806	26.4663	26.3326	26.164	26.0847	26.3117	25.9457	26.5993	26.6706	25.9734	26.0443	25.7426
Q92N31	Q92N31_RHIME	kdgK	Putative 2-dehydro-3-deoxygluconokinase	0.000324781	12	11	11	8	10	10	9	10	10	12	10	9	25.6007	25.4174	25.2443	24.9602	24.873	25.2027	24.8649	25.0495	25.0074	25.5189	25.3904	25.2667
Q92N32	Q92N32_RHIME	SMc01532	Putative alpha-glycosylase	0.000324781	12	13	13	14	13	14	12	13	13	13	14	12	25.9233	25.8076	25.743	26.2513	25.9621	26.0986	25.6235	26.0464	25.9637	26.1356	26.1092	26.183
Q92N33	ADEC1_RHIME	ade1	Adenine deaminase 1	0.000324781	21	18	18	20	20	22	19	20	20	21	21	19	26.5553	26.0676	25.8362	26.1227	25.9296	26.4345	25.8285	26.2098	26.2744	26.3656	26.3722	26.2583
Q92N34	Q92N34_RHIME	SMc01534	Omega-amino acid--pyruvate aminotransferase	0.000324781	25	28	28	27	25	29	28	28	29	29	30	27	27.8174	27.7939	27.702	27.5499	27.5372	27.7478	27.5919	27.7488	27.7215	28.1313	28.1844	27.9951
Q92N35	Q92N35_RHIME	choV	Putative choline ABC transporter, ATP-binding component	0.000324781	14	14	14	13	14	12	13	12	12	14	14	11	25.7772	25.7541	25.7512	25.7999	26.0443	25.9059	25.6633	25.6511	25.7615	25.7528	25.8591	25.9628
Q92N37	Q92N37_RHIME	choX	Putative choline ABC transporter, periplasmic solute-binding component	0.000324781	28	28	28	27	29	29	28	28	28	30	30	30	30.0847	30.1477	30.1596	29.6272	29.7141	29.6363	30.2297	30.1855	30.2237	30.0743	30.0575	30.1719
Q92N38	KITH_RHIME	tdk	Thymidine kinase	0.000324781	3	3	3	3	3	3	3	3	3	3	3	3	22.9067	22.8826	22.3819	23.019	23.3036	23.066	22.637	23.1822	22.8336	22.5418	22.8653	22.0252
Q92N39	Q92N39_RHIME	SMc02734	Uncharacterized protein	0.000324781	7	7	8	8	8	6	6	7	7	7	8	6	24.6146	24.7532	25.2351	24.8778	24.9807	24.8108	24.6386	24.8858	24.6056	24.258	24.9531	24.2289
Q92N41	Q92N41_RHIME	SMc02730	Uncharacterized protein	0.000324781	13	13	13	13	13	13	12	13	12	12	13	12	26.3075	26.5994	26.3853	26.3851	26.6223	26.5395	26.3114	26.3907	26.3016	26.3123	26.6136	26.2116
Q92N42	FTHS_RHIME	fhs	Formate--tetrahydrofolate ligase	0.000324781	5	3	3	2	4	4	4	5	3	4	3	3	22.4618	22.5374	21.589	21.4267	21.262	22.2874	22.1853	22.8	21.7072	22.4324	22.1887	21.8977
Q92N45	QUEF_RHIME	queF	NADPH-dependent 7-cyano-7-deazaguanine reductase	0.000324781	8	8	7	9	9	9	8	8	9	9	9	9	26.9979	26.9669	26.6755	27.5049	27.4639	27.5787	27.133	27.1759	27.291	27.5089	27.4961	27.5792
Q92N50	Q92N50_RHIME	SMc02714	Hypothetical transmembrane protein	0.000324781	6	6	5	6	5	5	6	5	6	5	5	5	24.3352	24.1365	24.2182	23.9348	24.424	24.4463	24.3288	24.5098	24.456	24.1328	24.3542	24.3914
Q92N51	Q92N51_RHIME	rpoE3	RNA polymerase sigma-E factor (Sigma-24)	0.000324781	4	4	4	4	4	4	3	4	4	4	4	4	23.6448	23.597	23.6035	23.6689	23.6602	23.6966	23.4474	23.4757	23.6157	23.4982	23.5128	23.7025
Q92N54	Q92N54_RHIME	SMc02708	GST C-terminal domain-containing protein	0.000324781	12	12	11	13	13	12	10	10	9	12	12	11	26.5044	26.5521	26.4328	27.4025	27.2122	27.4362	26.6111	26.6368	26.5936	27.1363	27.1211	27.0968
Q92N55	Q92N55_RHIME	SMc02707	Acetyltransferase	0.000324781	8	8	7	8	6	7	9	9	9	9	9	9	24.4708	24.4879	24.5038	24.5378	24.4977	24.8914	26.1167	26.2653	26.3734	26.4844	26.4851	26.5063
Q92N56	Q92N56_RHIME	SMc02706	Conserved hypothetical transmembrane protein	0.000324781	29	29	29	29	27	28	28	27	28	27	26	26	27.389	27.422	27.4229	27.3534	27.4363	27.3847	27.3946	27.3361	27.2755	27.166	27.2461	27.2637
Q92N57	Q92N57_RHIME	SMc02703	ATPase	0.000324781	25	24	27	24	25	26	25	23	25	23	25	23	28.58	28.6731	28.6769	28.793	28.8504	28.6151	28.5824	28.562	28.5164	28.5954	28.6048	28.3048
Q92N58	Q92N58_RHIME	SMc02702	Uncharacterized protein	0.000324781	7	7	7	8	7	7	7	8	7	7	7	6	24.6281	24.7908	24.7459	25.0505	24.9334	24.9074	24.8532	25.1375	24.9242	24.9061	24.9155	24.6193
Q92N59	Q92N59_RHIME	SMc02701	Nudix hydrolase	0.000324781	8	10	10	11	10	11	10	9	9	9	10	8	25.0068	25.4048	24.9953	25.6333	25.4122	25.7273	25.2077	25.067	25.1168	24.8681	24.9711	24.7617
Q92N60	Q92N60_RHIME	SMc02700	tRNA-nucleotidyltransferase/poly(A) polymerase	0.000324781	13	16	16	16	17	16	15	14	17	16	16	13	26.8666	26.9749	26.9936	27.1871	27.1822	27.0622	26.6458	26.7575	26.665	26.8755	26.8303	26.603
Q92N61	Q92N61_RHIME	SMc02699	Uncharacterized protein	0.000324781	5	4	5	5	5	5	5	5	5	5	5	5	26.7171	27.1881	27.2842	26.32	26.3655	26.4347	27.3598	27.3061	27.2554	27.1047	27.1911	26.8708
Q92N62	APT_RHIME	apt	Adenine phosphoribosyltransferase	0.000324781	19	17	20	20	20	20	20	17	20	17	18	18	27.1184	27.1926	27.2027	27.4706	27.5767	27.6106	27.3224	27.3071	27.4008	27.2625	27.3349	27.4855
Q92N63	Q92N63_RHIME	SMc02697	MaoC-like domain-containing protein	0.000324781	8	9	9	9	8	9	5	7	7	7	7	7	27.8846	27.7122	27.5729	28.2557	28.2935	28.2825	25.5438	24.8848	25.6805	25.7597	25.8915	25.9768
Q92N64	Q92N64_RHIME	SMc02696	MaoC-like domain-containing protein	0.000324781	5	5	5	5	5	5	5	6	5	5	5	4	25.9939	25.9303	26.1068	26.397	26.5067	26.4841	25.6358	26.3995	26.0166	26.11	25.9982	26.1372
Q92N65	Q92N65_RHIME	engD	Ribosome-binding ATPase YchF	0.000324781	27	29	28	30	28	28	27	26	27	29	28	27	27.7547	27.8293	27.8188	27.9023	27.8782	27.9136	27.6799	27.7947	27.8438	27.7052	27.7228	27.7143
Q92N67	PTH_RHIME	pth	Peptidyl-tRNA hydrolase	0.000324781	12	12	12	13	11	12	12	12	13	11	13	12	26.0084	26.151	26.2785	26.2651	26.3367	26.3969	26.0657	26.0828	26.1463	26.0105	26.2287	26.1933
Q92N68	RL25_RHIME	rplY	50S ribosomal protein L25	0.000324781	26	28	29	30	29	30	29	29	28	28	28	28	30.1043	30.0784	30.147	30.1165	30.259	30.1384	30.3315	30.231	30.2443	30.1563	30.2292	30.3708
Q92N70	Q92N70_RHIME	SMc02689	Probable aldehyde dehydrogenase	0.000324781	4	5	3	4	3	3	6	6	4	4	5	2	22.7821	23.314	22.233	23.3265	22.5772	22.8742	23.4615	23.3469	22.7435	22.5662	22.7644	21.8155
Q92N71	Q92N71_RHIME	SMc02688	Uncharacterized protein	0.000324781	2	2	2	2	2	2	2	2	2	2	2	2	22.1601	22.434	22.0923	22.7494	22.7253	22.5617	22.7144	22.73	22.1065	22.3037	21.9003	20.3696
Q92N72	Q92N72_RHIME	SMc02687	Uncharacterized protein	0.000324781	8	8	7	6	7	6	8	7	7	7	7	6	25.3062	25.4723	24.9822	25.0155	25.4305	25.2967	25.1479	25.0826	25.2086	25.2689	25.1314	25.0404
Q92N73	KPRS_RHIME	prs	Ribose-phosphate pyrophosphokinase	0.000324781	19	19	19	19	17	18	17	17	17	16	17	17	28.5394	28.6336	28.4959	28.5994	28.4734	28.6652	28.4849	28.641	28.5639	28.4179	28.5469	28.387
Q92N74	Q92N74_RHIME	SMc02684	Hydrolase/peptidase	0.000324781	18	18	18	18	15	15	17	18	18	16	16	16	27.0961	27.2525	26.9667	27.2438	26.9668	26.7291	26.9419	27.2926	27.1906	26.8482	26.7802	26.7002
Q92N75	Q92N75_RHIME	SMc02683	Purine nucleoside phosphorylase	0.000324781	13	13	14	15	14	15	13	15	15	15	15	15	27.3096	27.2661	27.1687	27.6441	27.4931	27.6739	27.2529	27.3588	27.4076	27.5612	27.4787	27.5174
Q92N76	Q92N76_RHIME	SMc02682	Uncharacterized protein	0.000324781	11	11	11	12	11	12	10	11	10	11	12	11	25.7733	25.7533	25.6785	25.9639	25.8002	25.9398	25.5455	25.4192	25.4342	25.7434	25.9878	25.9424
Q92N78	Q92N78_RHIME	proC	Pyrroline-5-carboxylate reductase	0.000324781	12	12	12	12	12	12	12	12	12	12	12	12	27.4387	27.4198	27.3682	27.5623	27.5876	27.5876	27.1993	27.216	27.2849	27.4746	27.4568	27.6556
Q92N79	Q92N79_RHIME	csaA	Putative chaperone protein	0.000324781	11	11	11	11	12	12	11	10	10	10	10	10	27.0044	26.9856	27.0274	26.715	26.9374	26.914	26.8736	26.8433	26.7927	26.6271	26.637	26.708
Q92N80	Q92N80_RHIME	SMc01595	Histidine kinase	0.000324781	10	10	9	10	10	10	10	10	9	9	9	7	24.9561	25.019	25.1329	25.5326	25.7068	25.5919	25.1756	24.8726	24.9934	24.5808	24.8336	25.0623
Q92N81	Q92N81_RHIME	SMc01593	Two-component response regulator	0.000324781	20	20	20	21	21	21	19	20	20	20	21	17	27.6135	27.6769	27.7567	28.2373	28.3474	28.1615	27.8507	27.8359	27.5945	27.5611	27.6977	27.6862
Q92N82	Q92N82_RHIME	SMc01592	Transcription regulator MarR family	0.000324781	3	3	2	3	3	3	3	3	3	3	3	3	25.1014	25.1233	25.1913	26.2822	26.3757	26.4922	25.3329	25.3339	25.3138	25.0809	25.1154	25.3549
Q92N83	Q92N83_RHIME	SMc01591	Hypothetical transmembrane protein	0.000324781	3	5	4	4	3	4	4	5	4	2	4	3	26.1773	26.2614	26.402	25.3362	25.6913	25.5804	25.8318	26.0037	26.2042	25.7975	25.9412	25.9271
Q92N85	Q92N85_RHIME	SMc01587	Lactamase_B domain-containing protein	0.000324781	14	14	15	15	15	15	14	14	15	14	13	12	26.8199	26.866	26.8782	27.0101	27.0592	27.0013	26.8593	26.8794	26.9086	26.6475	26.7059	26.4644
Q92N86	Q92N86_RHIME	cspA3	Putative cold shock transcription regulator	0.000324781	8	8	7	8	8	7	8	8	7	8	7	8	31.1516	31.0967	31.17	30.7889	31.0363	30.8012	31.1996	31.0589	31.0627	30.9721	30.8548	31.1829
Q92N88	Q92N88_RHIME	SMc01583	GSDH domain-containing protein	0.000324781	18	19	20	20	21	19	20	19	17	19	19	19	26.4423	26.6695	26.673	26.5674	26.7624	26.4677	26.7582	26.5367	26.2936	26.6033	26.5645	26.4653
Q92N95	CARA_RHIME	carA	Carbamoyl-phosphate synthase small chain	0.000324781	7	7	7	7	7	7	7	7	7	6	7	7	26.3667	26.2904	26.2181	26.467	26.3697	26.5516	26.3097	26.4498	26.4315	26.3911	26.6015	26.4394
Q92N96	Q92N96_RHIME	SMc01568	Uncharacterized protein	0.000324781	11	11	11	10	10	10	10	10	11	11	10	11	27.1361	27.1947	27.2145	27.1431	27.3694	27.1297	27.1695	27.0042	27.1221	26.9515	26.9671	27.1668
Q92N97	Q92N97_RHIME	dnaG	DNA primase	0.000324781	5	4	6	6	6	6	6	6	5	5	6	5	25.4642	25.4938	24.2693	26.0055	26.2018	26.0152	25.4675	25.5082	21.8579	25.5716	25.5859	25.7952
Q92N98	Q92N98_RHIME	recQ	DNA helicase	0.00939518	2	2	2	2	1	1	2	2	1	2	2	2	19.7179	19.5912	20.5497	20.8885	17.7302	17.9551	20.3777	20.0246	17.7852	19.9718	20.3596	19.8511
Q92N99	Q92N99_RHIME	bioF	2-amino-3-ketobutyrate coenzyme A ligase	0.000324781	20	20	18	24	25	24	22	22	22	24	24	22	26.9716	26.7354	26.4852	27.4964	27.314	27.6435	26.771	27.1911	26.9769	27.5084	27.3899	27.2804
Q92NA1	Q92NA1_RHIME	SMc01561	SLT_4 domain-containing protein	0.000324781	3	3	3	2	3	3	3	3	3	3	3	2	21.2925	21.7378	21.7496	21.4268	21.7601	21.5131	21.2808	21.3203	21.668	20.8261	21.4184	21.1959
Q92NA2	Q92NA2_RHIME	SMc01560	Uncharacterized protein	0.000324781	2	2	2	2	2	2	2	2	2	2	2	2	22.6809	23.0957	23.4691	21.589	22.6305	21.477	22.7872	22.8062	22.9243	22.3864	22.3179	22.5225
Q92NA3	Q92NA3_RHIME	SMc01559	Uncharacterized protein	0.000324781	5	4	4	5	3	4	4	3	3	4	4	4	23.7454	24.0767	23.8674	23.5438	22.8845	23.5775	23.8383	23.8382	23.8174	23.1836	23.4745	23.4623
Q92NA4	Q92NA4_RHIME	SMc01558	SnoaL-like domain-containing protein	0.000324781	4	4	4	3	4	4	4	4	4	3	3	3	26.1194	26.128	26.1779	25.2576	25.4254	25.2865	26.1036	26.1139	25.9562	25.7234	25.8256	25.7318
Q92NA5	Q92NA5_RHIME	SMc01557	Hypothetical signal peptide protein	0.000324781	3	4	4	4	4	3	4	4	4	4	3	3	24.9145	24.9555	24.7911	24.2932	24.1633	22.8697	24.4159	25.0919	25.2949	24.6619	23.5074	24.7969
Q92NA6	Q92NA6_RHIME	SMc01556	Uncharacterized protein	0.000324781	14	14	14	14	14	14	14	13	13	14	14	14	29.3559	29.417	29.4096	29.6232	29.7572	29.6993	29.2063	29.1863	29.2039	29.0108	29.0616	29.1195
Q92NB1	Q92NB1_RHIME	SMc01550	VOC domain-containing protein	0.000324781	3	3	4	3	4	4	3	4	3	4	4	4	23.024	22.98	23.4849	23.6808	23.4197	23.7333	23.4112	23.5255	23.2825	23.3963	23.6502	23.4123
Q92NB3	Q92NB3_RHIME	SMc01548	Uncharacterized protein	0.000324781	5	5	5	5	5	4	5	5	4	4	4	3	25.5188	25.3425	25.4733	25.2643	25.7937	25.3534	25.4011	25.4776	25.1776	24.9088	25.0693	24.7673
Q92NB4	Q92NB4_RHIME	SMc04442	Putative acetyltransferase	0.000324781	5	5	5	5	5	5	5	5	5	5	5	4	24.5103	24.5912	24.1672	24.5265	23.6406	24.009	24.3311	23.8295	23.9931	24.3874	24.453	24.2293
Q92NB8	Q92NB8_RHIME	SMc01740	(S)-2-hydroxy-acid oxidase	0.000324781	5	4	5	6	6	6	6	4	6	6	6	5	23.7763	22.7786	23.3905	24.0579	24.1444	24.1266	23.2733	23.1997	23.6278	23.956	24.1021	23.7022
Q92NB9	Q92NB9_RHIME	SMc01547	Uncharacterized protein	0.000324781	3	4	3	4	5	5	4	2	5	5	5	5	22.42	23.444	23.0057	23.9364	24.5888	24.2474	23.1473	22.2291	23.3652	23.5735	23.6832	23.7581
Q92NC0	Q92NC0_RHIME	SMc01546	Uncharacterized protein	0.000324781	4	2	4	4	4	4	3	4	4	4	3	3	23.7369	23.3576	23.6305	24.1086	24.3744	24.0932	23.6288	23.6337	23.5792	25.5731	23.8311	23.9988
Q92NC1	Q92NC1_RHIME	aacC	Aminoglycoside N(3)-acetyltransferase	0.000324781	1	2	2	2	1	1	2	2	2	2	2	2	20.0381	22.9671	22.7447	23.1256	23.0855	23.1522	22.6824	22.7755	22.7579	22.7918	22.4458	22.7112
Q92NC2	Q92NC2_RHIME	SMc01543	Uncharacterized protein	0.000324781	7	6	8	9	8	8	7	7	7	8	8	9	24.2929	24.2758	24.5323	24.8724	24.534	24.8626	24.1827	24.0935	24.3493	24.2116	24.4508	24.568
Q92NC3	Q92NC3_RHIME	SMc01542	Uncharacterized protein	0.000324781	3	3	3	3	3	3	3	3	3	3	3	3	26.72	26.5801	26.5948	26.3403	26.3195	26.2735	26.4527	26.3422	26.3244	26.3872	26.4708	26.5753
Q92ND0	Q92ND0_RHIME	mdeA	Putative methionine gamma-lyase	0.000324781	16	16	16	15	14	12	14	14	15	15	16	15	27.9577	27.9844	28.0172	28.1842	28.206	28.1721	27.976	27.986	28.0064	28.1684	28.1367	28.1694
Q92ND1	Q92ND1_RHIME	SMc01665	Hypothetical transmembrane protein	0.000324781	9	8	9	9	9	9	9	9	9	9	9	9	24.912	25.1829	25.4126	25.8196	25.8629	25.6952	25.3626	25.0183	25.1149	25.4652	25.5257	25.5356
Q92ND2	Q92ND2_RHIME	SMc01664	Putative transcriptional regulator	0.000324781	4	3	3	3	3	4	4	4	4	3	4	4	22.7671	22.4833	22.5592	22.5779	22.6449	22.6158	22.3587	22.6036	22.4045	22.3717	22.6245	22.3617
Q92ND3	Q92ND3_RHIME	SMc01663	Probable dimethylglycine dehydrogenase	0.000324781	2	1	1	4	3	3	4	5	5	4	5	3	19.9897	20.5136	19.0317	21.5196	21.0563	22.096	22.6397	23.225	22.6332	22.94	23.4927	21.5964
Q92ND4	Q92ND4_RHIME	SMc01662	Probable sarcosine dehydrogenase	0.000324781	4	2	2	7	6	8	8	8	7	7	8	5	22.0326	21.2698	20.9226	23.6934	23.4476	24.3706	24.1714	24.3386	24.176	24.3102	24.3548	23.1344
Q92ND5	Q92ND5_RHIME	mttB2	Methyltransferase	0.000615006	2	2	2	2	2	2	2	2	2	2	2	1	22.3144	22.6829	21.9049	22.5653	21.8312	22.6188	21.0016	21.8663	22.15	21.3862	21.9149	20.5783
Q92ND6	Q92ND6_RHIME	SMc01660	Uncharacterized protein	0.000324781	2	2	2	2	2	2	2	2	2	2	2	1	20.6709	20.6453	20.4396	19.4207	19.9584	20.0491	20.9079	20.8359	20.65	20.6659	20.6394	20.757
Q92ND9	Q92ND9_RHIME	SMc01656	Putative aldehyde dehydrogenase	0.000324781	12	13	13	13	10	12	12	12	12	13	12	11	25.8236	25.9071	25.7178	25.4077	25.2753	25.8675	26.1576	26.3456	26.2081	26.378	26.4191	26.4462
Q92NE3	Q92NE3_RHIME	SMc01652	Putative putrescine and agmatine ABC transporter, periplasmic solute-binding component	0.000324781	9	8	10	8	9	9	10	11	10	10	10	9	25.955	25.7858	25.9786	24.9362	25.194	25.2571	26.1732	26.287	26.1392	26.0511	26.0083	25.8196
Q92NE4	Q92NE4_RHIME	SMc01651	Probable transcriptional regulator	0.000615006	2	2	2	2	3	3	2	3	3	2	3	2	21.965	21.9607	22.3907	22.3425	22.7312	22.1335	22.3223	22.5549	21.8572	21.5807	22.539	22.1651
Q92NE5	Q92NE5_RHIME	SMc01650	Putative esterase/lipase	0.000324781	5	5	5	6	4	5	5	6	6	6	6	4	24.495	24.408	24.2307	24.4568	24.2493	24.0645	24.6446	24.7461	24.6864	24.8601	24.5054	23.47
Q92NE6	Q92NE6_RHIME	SMc01648	Probable acyl esterase	0.000324781	21	21	19	22	18	21	24	25	23	25	24	21	27.3461	27.0201	26.4637	26.7884	26.6555	27.2264	28.1848	28.4502	28.0755	28.1908	28.0526	27.4771
Q92NE7	Q92NE7_RHIME	SMc01647	Probable ABC transporter	0.000324781	8	8	8	7	7	7	8	8	8	8	8	8	25.85	25.7432	25.686	25.4262	25.3845	25.4328	25.7637	25.9167	25.8957	25.8331	25.7387	26.0309
Q92NE8	Q92NE8_RHIME	prbD	PrbD ABC transporter ATP-binding protein, mediates the uptake of proline betaine at both high and low osmolarities	0.000324781	3	3	4	4	3	4	4	4	4	3	4	3	23.3613	22.3926	23.3171	24.2109	23.3061	23.801	23.7488	23.7984	24.2412	22.91	24.258	22.8231
Q92NF1	Q92NF1_RHIME	prbA	ABC transporter, periplasmic solute-binding protein, mediates the uptake of proline betaine at both high and low osmolarities	0.000324781	31	33	32	32	32	32	35	34	34	35	35	33	28.8474	28.8158	28.8005	28.4327	28.4929	28.4513	29.056	28.9451	29.0904	28.9942	28.9378	29.0336
Q92NF5	LCDH_RHIME	lcdH	L-carnitine dehydrogenase	0.000324781	3	1	2	1	2	1	3	3	3	2	3	1	21.7552	17.1175	21.3782	20.6571	21.5596	21.5553	22.1977	22.6791	22.1686	21.42	22.206	21.0993
Q92NF6	Q92NF6_RHIME	SMc01637	Uncharacterized protein	0.000324781	3	3	4	3	4	4	4	4	3	4	4	4	24.3671	23.9407	23.9016	23.5804	23.7362	23.9027	23.8807	24.2365	23.8846	24.2036	24.2537	24.2927
Q92NG1	Q92NG1_RHIME	SMc01632	Substrate-binding periplasmic protein	0.000324781	11	11	11	11	11	10	11	11	11	10	11	10	27.0551	27.151	27.1394	26.7564	27.0118	27.1351	27.2687	27.2075	27.3496	26.9768	27.3357	27.2259
Q92NG2	Q92NG2_RHIME	potA	Spermidine/putrescine import ATP-binding protein PotA	0.000615006	2	2	1	2	3	2	2	3	2	2	2	2	19.0784	20.2808	19.4705	20.2394	20.5456	19.9646	20.2673	20.6444	19.9653	20.1852	20.1277	20.8966
Q92NG4	Q92NG4_RHIME	eryD	Ery operon transcriptional repressor, DeoR family	0.000324781	6	6	7	8	9	9	6	7	6	7	7	5	24.229	24.0409	24.4065	24.6469	24.3739	24.4741	24.6153	23.5868	24.1744	24.3706	24.4276	24.3781
Q92NG5	Q92NG5_RHIME	SMc01628	Putative polyol ABC transporter, periplasmic solute-binding component	0.000324781	14	13	14	13	14	13	13	13	13	14	14	13	26.982	26.9438	27.0185	26.468	26.6322	26.4801	26.4287	26.1209	26.6226	26.7411	26.7997	26.884
Q92NG8	Q92NG8_RHIME	SMc01625	Putative polyol ABC transporter, ATP-binding component	0.000324781	3	3	3	3	3	3	3	3	3	3	3	3	20.66	21.5128	21.7121	21.4648	21.6345	20.6279	21.2707	20.8558	21.204	21.0608	21.7638	20.1599
Q92NH0	Q92NH0_RHIME	eryA	Erythritol kinase	0.000324781	3	3	3	3	3	3	3	3	3	3	3	3	22.9667	22.8879	22.7296	22.4524	22.8909	22.7528	22.4397	22.5169	22.8971	22.8325	22.916	23.1474
Q92NH1	Q92NH1_RHIME	SMc01622	Oxidoreductase	0.000324781	8	8	8	7	8	8	8	7	8	8	8	6	23.9882	24.0364	23.8668	24.1427	23.8806	24.3203	23.9287	23.7663	24.0227	24.0581	24.0925	23.7889
Q92NH6	Q92NH6_RHIME	eryC	Putative D-erythrulose-1-phosphate dehydrogenase	0.000324781	1	1	1	2	1	2	1	2	1	2	2	2	21.2389	22.0568	22.0158	21.9454	21.5035	22.4173	21.5569	22.1605	21.6458	22.1003	22.4306	22.5852
Q92NH7	Q92NH7_RHIME	SMc01615	Transcription regulator DeoR family	0.000324781	6	5	4	5	6	5	6	5	5	4	5	5	23.4348	23.5519	23.6653	24.1615	24.1523	24.1195	23.2765	23.2239	23.7665	23.104	23.6097	23.0498
Q92NH8	ERYH_RHIME	eryH	L-erythrulose-1-phosphate isomerase	0.000324781	12	11	11	12	12	11	11	12	11	11	10	11	26.9598	26.9686	26.7481	27.4473	27.227	27.4047	26.5837	26.8469	26.9173	26.908	26.8378	26.8042
Q92NH9	Q92NH9_RHIME	rpiB	Putative ribose 5-phosphate isomerase B	0.000324781	9	10	10	9	9	10	9	9	9	10	10	9	29.6344	29.6176	29.6231	29.7819	29.9554	29.7585	29.6665	29.5179	29.5592	29.2385	29.1603	29.5837
Q92NI2	Q92NI2_RHIME	SMc01608	Putative ATP-binding ABC transporter	0.000324781	15	14	17	17	17	16	15	15	16	13	13	15	28.5015	28.507	28.8607	29.3085	29.1435	29.073	28.8633	28.7548	28.559	28.4741	28.5375	29.0336
Q92NI5	Q92NI5_RHIME	SMc01605	Putative periplasmic binding ABC transporter	0.000324781	45	45	47	45	45	47	47	47	46	47	46	44	34.2156	34.1463	34.0218	34.3752	34.3403	34.4718	34.2023	34.2603	34.2422	34.1839	34.1184	34.3561
Q92NI7	Q92NI7_RHIME	SMc01600	Uncharacterized protein	0.000324781	20	19	20	20	21	20	20	20	19	19	18	17	26.8876	26.7615	27.0248	27.0752	27.1584	27.2669	26.4319	26.5162	26.6602	26.4936	26.4408	26.5643
Q92NI9	Q92NI9_RHIME	SMc01594	Putative glutamine synthetase	0.000324781	21	18	20	18	17	19	20	18	19	20	20	21	27.5939	27.3126	27.3584	26.9354	26.9728	27.03	27.2824	27.1873	27.3478	27.3361	27.3317	27.4607
Q92NJ0	Q92NJ0_RHIME	SMc01588	Putative aldehyde dehydrogenase	0.000324781	20	18	17	19	17	20	18	18	18	20	18	18	27.1018	27.0968	27.1341	27.3923	27.1305	27.4933	26.9942	27.244	27.1947	27.2647	27.2912	27.0723
Q92NJ1	Q92NJ1_RHIME	SMc01582	Putative alcohol dehydrogenase	0.000324781	12	12	13	14	14	14	10	10	13	14	14	13	26.6227	26.5596	26.6494	27.0504	26.9352	27.2425	26.398	26.1577	26.6558	27.3197	27.1182	27.3046
Q92NJ3	Q92NJ3_RHIME	SMc01576	Putative oxidoreductase	0.000324781	5	5	5	8	8	8	6	7	7	5	6	5	24.2701	24.3911	23.5845	25.6166	25.703	25.6828	24.9016	24.0832	24.2575	24.5577	24.5977	24.0435
Q92NJ4	Q92NJ4_RHIME	SMc01573	DUF442 domain-containing protein	0.000324781	11	11	11	12	13	13	11	11	11	13	13	12	28.9518	28.9413	28.9462	28.9507	29.0236	28.9788	29.0909	29.1288	29.0779	28.9293	28.9477	28.8293
Q92NJ5	Q92NJ5_RHIME	ilvG	Putative acetolactate synthase isozyme II large subunit	0.000324781	15	14	13	14	13	17	16	16	16	19	19	15	26.0536	25.6876	25.5452	25.9297	25.7485	26.073	25.8919	26.0973	25.9089	26.4108	26.3502	26.1717
Q92NJ7	Q92NJ7_RHIME	SMc02818	Hydrolase_4 domain-containing protein	0.000615006	3	3	2	3	3	3	3	2	3	2	3	2	23.3441	23.3233	20.8301	23.1527	23.2192	23.2889	23.0014	21.1364	22.8885	22.6051	22.8963	22.7923
Q92NJ8	Q92NJ8_RHIME	SMc02819	Putative ribonuclease	0.000324781	3	3	3	3	3	3	3	3	3	3	3	3	25.8405	25.8275	25.8762	24.6704	24.7731	24.8069	25.5725	25.6437	25.6071	25.5384	25.5027	25.7486
Q92NJ9	Q92NJ9_RHIME	ettA	Energy-dependent translational throttle protein EttA	0.000324781	35	36	38	39	39	38	35	36	37	37	37	35	30.015	29.9357	29.9112	30.1697	30.0046	30.1482	29.9164	29.9779	30.0146	29.9329	29.8793	29.9944
Q92NK0	Q92NK0_RHIME	SMc01842	Probable transcriptional regulator	0.000324781	9	9	10	10	10	10	10	10	10	9	10	9	25.0217	25.0184	25.1292	24.9254	24.8592	25.0538	24.9159	24.9228	24.9915	24.6172	24.6092	24.9944
Q92NK1	Q92NK1_RHIME	metF	Methylenetetrahydrofolate reductase	0.000324781	5	5	5	5	5	5	5	5	5	5	5	5	25.2208	25.414	25.2531	25.1108	25.0557	24.7276	25.2293	25.1146	25.0127	24.9547	25.0326	25.0612
Q92NK3	Q92NK3_RHIME	mltB2	Membrane-bound lytic murein transglycosylase B	0.000324781	26	24	24	26	27	27	24	23	25	26	26	25	28.9667	28.8013	28.7362	29.4094	29.2992	29.3238	29.0254	29.0422	29.1444	29.2083	29.1204	29.2622
Q92NK4	Q92NK4_RHIME	SMc01846	Putative hydrolase glycosidase	0.000324781	4	4	4	4	4	4	4	4	4	4	4	4	24.1823	24.065	24.3858	24.666	24.3625	24.5936	24.4204	24.8297	24.7129	24.6165	24.6037	24.7132
Q92NK5	Q92NK5_RHIME	btaB	S-adenosylmethionine: diacylgycerolhomoserine-N-methyltransferase	0.000324781	5	4	5	4	3	3	5	4	5	5	5	5	26.0949	26.2846	26.2729	26.4314	26.4384	26.485	26.1479	26.058	26.188	25.8849	26.01	26.0288
Q92NK6	Q92NK6_RHIME	btaA	Protein required for diacylglyceryl-N,N,N-trimethylhomoserine biosynthesis	0.000324781	9	11	11	11	10	11	10	11	11	10	11	8	23.3981	24.0032	24.0522	25.4579	25.3595	25.4346	23.8829	24.4076	24.386	24.0482	24.7657	24.0409
Q92NK7	Q92NK7_RHIME	SMc01849	Probable beta-lactamase	0.000324781	13	12	12	13	11	12	12	12	11	12	12	13	26.391	26.28	26.3471	26.1675	26.043	26.0954	26.2592	26.2745	26.2462	26.1772	26.2282	26.295
Q92NK9	Q92NK9_RHIME	pfp	Pyrophosphate--fructose 6-phosphate 1-phosphotransferase	0.000324781	49	48	49	48	49	49	47	46	47	47	47	46	31.1826	30.9829	30.9036	31.4903	31.3499	31.4213	30.8981	31.0298	31.0945	31.4254	31.3676	31.3439
Q92NL0	Q92NL0_RHIME	SMc01854	Probable N-acetylmuramoyl-L-alanine amidase	0.000324781	13	13	13	13	13	13	13	13	13	13	13	13	25.9051	25.6368	25.6826	26.0458	26.3092	26.2608	26.0302	26.185	26.1554	26.2438	26.2992	25.9522
Q92NL2	Q92NL2_RHIME	SMc01856	Putative sarcosine oxidase	0.000324781	9	7	6	8	7	8	7	7	7	8	9	8	25.4498	24.9592	24.8604	25.8209	25.5086	25.8108	24.9777	25.1322	25.2864	25.7022	25.8734	25.6583
Q92NL3	MRAZ_RHIME	mraZ	Transcriptional regulator MraZ	0.000324781	2	2	2	2	2	2	2	2	2	2	2	2	21.0898	21.6007	21.4936	21.7848	21.8261	21.8356	21.3478	21.304	21.2397	21.1984	21.1408	20.7934
Q92NL4	RSMH_RHIME	rsmH	Ribosomal RNA small subunit methyltransferase H	0.000324781	17	17	17	17	17	17	17	16	16	17	17	17	27.4894	27.4875	27.4125	27.3887	27.4935	27.3211	27.3011	27.1428	27.1397	27.0932	27.1653	27.1922
Q92NL6	MURE_RHIME	murE	UDP-N-acetylmuramoyl-L-alanyl-D-glutamate--2,6-diaminopimelate ligase	0.000324781	26	26	25	27	27	27	24	24	24	26	25	27	27.585	27.7131	27.6624	27.8028	27.855	27.9346	27.424	27.5185	27.5661	27.2962	27.3749	27.517
Q92NL7	Q92NL7_RHIME	murF	UDP-N-acetylmuramoyl-tripeptide--D-alanyl-D-alanine ligase	0.000324781	15	15	14	16	16	16	14	15	16	15	16	14	26.6948	26.6983	26.6467	26.8983	26.8283	27.0195	26.2625	26.5693	26.5809	26.676	26.5816	26.5599
Q92NL9	MURG_RHIME	murG	UDP-N-acetylglucosamine--N-acetylmuramyl-(pentapeptide) pyrophosphoryl-undecaprenol N-acetylglucosamine transferase	0.000324781	16	15	18	18	19	19	15	15	17	16	15	15	26.1686	26.1897	26.2704	26.3538	26.2961	26.3199	25.8055	25.979	26.032	25.9099	26.0731	26.0504
Q92NM0	MURC_RHIME	murC	UDP-N-acetylmuramate--L-alanine ligase	0.000324781	29	31	30	31	28	29	29	29	29	29	30	29	27.6141	27.4684	27.3353	27.7253	27.6554	27.8784	27.4339	27.7477	27.7901	27.9048	27.872	27.8924
Q92NM1	MURB_RHIME	murB	UDP-N-acetylenolpyruvoylglucosamine reductase	0.000324781	14	12	15	14	15	14	14	15	15	15	14	14	27.7084	27.7519	28.0148	28.0797	28.1992	28.0975	27.5855	27.8994	28.0178	28.0275	27.8558	27.9751
Q92NM4	DDL_RHIME	ddl	D-alanine--D-alanine ligase	0.000324781	10	10	10	9	9	9	10	9	10	8	9	8	27.1241	27.0337	26.8912	27.0551	27.0265	27.2964	27.0619	27.0836	27.1339	27.0293	27.066	27.041
Q92NM6	Q92NM6_RHIME	bamD	Outer membrane protein assembly factor BamD	0.000324781	11	11	12	12	13	12	12	12	12	13	11	13	28.8688	28.8642	28.9163	28.7835	29.0596	28.7889	28.871	29.014	28.9957	28.8641	28.5745	28.9574
Q92NM7	Q92NM7_RHIME	recN	DNA repair protein RecN	0.000324781	26	29	27	31	28	29	27	26	26	30	26	27	26.8327	26.9917	26.7952	27.2737	27.1395	27.2343	26.7992	26.8832	26.9404	26.9978	26.8397	26.9905
Q92NM8	DNLJ_RHIME	ligA	DNA ligase	0.000324781	38	40	42	41	42	42	38	40	41	39	39	37	28.4878	28.548	28.5388	28.6664	28.7017	28.6049	28.5181	28.4235	28.4798	28.3063	28.3851	28.5578
Q92NM9	Q92NM9_RHIME	SMc01879	VOC domain-containing protein	0.000324781	7	8	8	9	9	9	9	8	8	9	9	8	27.4249	27.4198	27.3073	27.5811	27.4695	27.5517	27.3305	27.4788	27.4538	27.5226	27.5626	27.4973
Q92NN0	PANC_RHIME	panC	Pantothenate synthetase	0.000324781	3	3	3	1	1	1	3	3	3	3	3	3	24.1173	24.4203	24.4548	20.3122	15.8742	15.4607	24.6727	24.6466	24.8141	24.9624	24.7101	25.1718
Q92NN1	PANB_RHIME	panB	3-methyl-2-oxobutanoate hydroxymethyltransferase	0.000324781	8	9	8	7	7	7	9	8	8	9	9	8	26.8128	26.9133	26.8335	26.0745	25.9423	26.1241	26.8846	26.794	26.8884	27.0165	27.0531	26.7688
Q92NN4	Q92NN4_RHIME	SMc01885	Putative aminopeptidase P	0.000324781	33	33	31	37	35	37	37	37	37	37	36	35	28.2433	28.2303	28.1081	28.8562	28.6941	28.8908	28.6708	28.8797	28.7564	28.6318	28.6478	28.4779
Q92NN5	PRMA_RHIME	prmA	Ribosomal protein L11 methyltransferase	0.000324781	11	11	11	11	11	11	11	11	11	11	11	11	27.8462	27.6062	27.5913	27.9913	28.4313	28.1908	28.1271	28.1316	27.998	28.2231	28.4845	27.648
Q92NN6	Q92NN6_RHIME	senC	Probable electron transport protein SCO1/SenC, cytochrome C oxidase	0.000324781	6	6	6	6	6	6	6	6	6	6	6	5	26.5226	26.2544	26.3795	26.3992	26.8431	26.4375	26.7844	26.7151	26.4044	26.5605	26.4785	26.1951
Q92NP0	Q92NP0_RHIME	creA	Putative CreA protein	0.000324781	10	10	10	10	10	10	10	10	9	10	10	9	26.2508	26.4334	26.331	26.0506	26.1897	25.9354	26.6489	26.5141	26.2694	26.3569	26.445	26.0898
Q92NP2	Q92NP2_RHIME	SMc01463	Pribosyltran domain-containing protein	0.000324781	3	4	4	4	4	4	3	3	3	4	4	4	24.0859	26.6396	25.6408	24.185	24.1923	24.482	23.7757	23.7767	23.8693	24.215	24.5238	24.4684
Q92NP3	Q92NP3_RHIME	SMc01462	Putative acetyltransferase	0.000324781	7	7	6	7	7	7	5	6	7	6	5	5	24.9841	24.9086	25.0221	25.3625	25.5096	25.4336	24.9659	25.0561	25.1139	25.29	25.1476	25.3704
Q92NP4	Q92NP4_RHIME	uvrD1	DNA helicase	0.000324781	12	14	12	14	13	14	11	11	10	9	12	11	25.3179	25.0887	24.7354	25.6031	25.2483	25.5105	24.9024	25.1702	24.979	24.5058	24.9277	24.8092
Q92NP5	Q92NP5_RHIME	SMc01459	Hypothetical transmembrane protein	0.000324781	18	18	18	18	18	18	17	18	18	18	18	17	29.0899	29.1902	29.2333	28.8208	28.9441	28.7036	28.9065	28.9923	29.0777	28.7466	28.8679	28.6763
Q92NP6	Q92NP6_RHIME	SMc01458	Probable secretion protein	0.000324781	12	13	14	13	13	13	13	14	13	14	14	14	26.3511	26.3166	26.1334	26.4296	26.5202	26.6366	26.2212	26.2938	26.3032	26.2379	26.3002	26.4996
Q92NP7	Q92NP7_RHIME	SMc01457	Probable acriflavine resistance protein	0.000324781	5	5	5	5	5	5	4	6	5	4	6	5	23.2534	23.2086	23.2914	23.5227	23.0076	23.1014	22.7243	23.075	23.2911	22.7194	23.1291	23.3264
Q92NP8	Q92NP8_RHIME	dld	Putative D-lactate dehydrogenase (Cytochrome) protein	0.000324781	16	16	15	18	18	16	14	16	17	17	16	16	25.9618	25.9559	25.725	26.5108	26.4259	26.527	25.9978	26.2535	26.3834	26.5493	26.5233	26.5136
Q92NQ1	Q92NQ1_RHIME	SMc01449	Uncharacterized protein	0.000324781	27	26	29	26	26	28	27	28	26	26	27	26	30.6633	30.3433	30.7086	30.0035	30.3009	30.1066	30.6465	30.7488	30.816	30.4838	30.4405	30.6726
Q92NQ2	Q92NQ2_RHIME	SMc01448	Uncharacterized protein	0.000324781	3	5	6	2	3	1	4	5	4	4	5	3	23.8928	24.6453	24.329	21.2461	23.4684	21.0811	24.5518	24.5753	24.1689	24.0169	24.5544	23.4977
Q92NQ3	Q92NQ3_RHIME	SMc01447	Uncharacterized protein	0.000324781	4	4	4	4	3	2	4	4	2	4	3	4	23.1511	24.1732	23.8056	22.1684	22.4118	21.2542	23.9792	23.2697	22.62	22.9014	22.8748	23.1623
Q92NQ4	Q92NQ4_RHIME	SMc01446	Uncharacterized protein	0.000324781	2	2	2	2	2	2	2	2	2	2	2	2	23.5967	24.188	24.1709	23.172	23.3866	22.9211	24.3482	23.8251	23.1988	23.3428	23.4241	23.6902
Q92NQ5	TYSY_RHIME	thyA	Thymidylate synthase	0.000324781	8	7	11	11	12	11	7	10	11	10	9	7	24.5847	24.8603	24.935	25.1986	25.3967	25.2912	24.5236	24.586	24.747	24.7116	24.9094	24.3469
Q92NQ6	Q92NQ6_RHIME	gst6	Putative glutathione S-transferase	0.000324781	12	12	11	12	11	12	11	12	11	12	12	11	25.7412	25.7895	24.7052	25.9219	26.249	26.0896	25.9969	26.0413	25.8305	25.8457	25.9248	25.8135
Q92NQ7	Q92NQ7_RHIME	folA	Dihydrofolate reductase	0.000324781	10	10	12	12	11	11	12	11	11	12	11	10	26.9033	26.829	26.9223	26.7634	26.7566	26.7629	26.9122	26.8905	26.6525	26.8246	26.8473	27.0032
Q92NQ8	Q92NQ8_RHIME	hflK	Protein HflK	0.000324781	29	26	27	27	28	26	25	26	25	25	26	23	28.806	28.8993	28.9287	28.9021	28.9759	28.8842	28.7625	28.7877	28.78	28.6611	28.6595	28.6823
Q92NQ9	Q92NQ9_RHIME	hflC	Protein HflC	0.000324781	23	25	23	24	23	23	23	23	24	23	25	25	30.2183	30.2182	30.2717	30.3021	30.4359	30.2647	30.2136	30.1725	30.2172	30.1079	30.1372	30.306
Q92NR1	Q92NR1_RHIME	serB	Phosphoserine phosphatase	0.000324781	7	7	6	9	10	9	8	8	8	10	9	9	26.189	25.4854	25.1658	26.4658	26.344	26.5395	26.4416	26.2739	26.2808	26.5031	26.5194	26.6313
Q92NR2	MIAA_RHIME	miaA	tRNA dimethylallyltransferase	0.000324781	8	9	8	10	9	10	9	9	9	9	8	9	25.1835	25.118	24.784	25.1543	25.2154	25.2833	25.1444	25.1069	25.0656	25.2368	25.1589	25.1909
Q92NR3	Q92NR3_RHIME	SMc01434	Uncharacterized protein	0.000324781	2	2	2	1	2	2	1	2	1	1	1	1	22.5391	22.867	22.9362	22.3088	22.6331	22.4368	22.7375	22.6615	22.0968	22.5072	22.5149	22.7583
Q92NR4	Q92NR4_RHIME	SMc01433	Uncharacterized protein	0.000324781	2	2	2	2	2	1	2	2	2	2	2	2	19.4295	19.7773	19.8156	18.9303	17.919	16.942	19.5782	19.3092	19.3266	19.816	19.4687	20.2376
Q92NR5	Q92NR5_RHIME	ilvI	Acetolactate synthase	0.000324781	26	25	26	26	24	25	24	26	26	27	27	25	28.1346	27.9524	27.9657	28.4103	28.0851	28.3982	28.2845	28.3578	28.419	28.6786	28.6347	28.6465
Q92NR6	Q92NR6_RHIME	ilvH	Acetolactate synthase small subunit	0.000324781	12	12	12	12	12	12	12	12	12	12	12	12	28.7014	28.5281	28.5384	28.8235	28.7391	28.7789	28.8819	28.897	29.0179	29.0441	28.9898	29.278
Q92NR7	Q92NR7_RHIME	SMc01429	Putative oxidoreductase	0.000324781	25	27	27	26	27	27	25	26	26	27	26	24	27.8406	28.3844	28.2733	28.4102	28.6578	28.5534	28.0511	28.2135	28.1825	28.2056	28.0837	28.1254
Q92NR8	Q92NR8_RHIME	cspA2	Probable cold shock transcription regulator	0.000324781	13	13	14	14	14	14	14	14	14	14	14	14	30.1587	30.1683	30.1549	30.0628	30.3199	29.9747	30.2411	30.1547	30.0996	30.1714	30.1286	30.3435
Q92NR9	Q92NR9_RHIME	SMc01426	Methyltransf_11 domain-containing protein	0.000324781	7	7	7	7	7	7	7	7	7	7	7	7	25.4789	25.4025	25.4539	26.4485	26.4135	26.0922	25.3038	25.1737	25.2917	25.457	25.398	25.4784
Q92NS1	Q92NS1_RHIME	nthA	Nitrile hydratase	0.000324781	11	11	10	11	11	12	10	9	9	10	10	10	28.3496	28.2928	28.3478	28.3076	28.3717	28.1695	28.2206	28.1468	28.2078	28.0696	27.9517	27.8974
Q92NS2	Q92NS2_RHIME	nthB	Nitrile hydratase subunit beta	0.000324781	11	10	11	12	12	12	12	12	12	12	11	12	25.9146	25.615	25.6563	25.9901	25.9902	25.9795	25.699	26.0798	25.9683	25.8757	25.6993	25.684
Q92NS3	Q92NS3_RHIME	SMc01422	NHase_beta domain-containing protein	0.000324781	3	2	4	3	3	3	3	2	3	3	3	3	25.2294	24.9831	25.0743	25.3552	25.1342	25.1694	24.8412	24.7171	24.9167	24.9538	24.9104	25.217
Q92NS5	Q92NS5_RHIME	rpoE1	Probable RNA polymerase sigma factor	0.000324781	3	3	3	3	3	3	3	3	3	3	3	3	22.6465	22.3182	22.4047	21.5716	21.3384	21.9096	22.7567	22.5037	22.564	22.6929	22.4335	21.4865
Q92NS6	Q92NS6_RHIME	SMc01418	Hypothetical signal peptide protein	0.000324781	13	11	11	9	7	7	10	10	10	11	10	9	28.1922	27.492	27.4872	25.4121	24.5896	24.076	27.8701	27.3238	26.9316	27.2306	27.0079	25.9428
Q92NS8	Q92NS8_RHIME	SMc01416	Uncharacterized protein	0.000324781	3	3	3	3	3	3	3	3	3	3	3	3	23.3044	23.6929	23.6385	23.3015	23.4374	23.4659	23.4429	23.4679	23.1819	23.1155	23.3959	23.3033
Q92NT0	Q92NT0_RHIME	SMc01413	YcaO domain-containing protein	0.000615006	3	3	2	2	2	3	1	2	1	3	3	2	22.2742	22.217	22.8354	23.0067	21.2183	23.3472	22.2497	22.4461	22.5383	22.8805	22.4816	22.1297
Q92NT1	Q92NT1_RHIME	SMc01412	TfuA domain-containing protein	0.000324781	4	4	4	4	4	4	4	3	4	3	4	3	21.5844	22.2175	22.5799	22.1354	22.4376	22.49	22.2201	22.037	21.5756	20.8615	21.4966	21.6192
Q92NT2	Q92NT2_RHIME	SMc01411	Conserved hypothetical transmembrane protein	0.000324781	6	5	5	5	4	5	6	5	5	5	5	5	25.1954	23.3111	23.3542	24.8908	22.557	24.9311	25.1301	23.6952	23.4551	23.3678	23.3708	24.9776
Q92NT3	Q92NT3_RHIME	SMc01490	Uncharacterized protein	0.000324781	12	11	11	9	9	9	11	12	12	11	12	10	26.4261	26.1175	25.8287	25.0583	24.6788	25.2721	26.1791	26.4211	26.3129	26.3046	26.106	26.0318
Q92NT6	PDXJ_RHIME	pdxJ	Pyridoxine 5'-phosphate synthase	0.000324781	19	20	19	20	20	20	19	20	19	19	20	19	29.0219	29.0703	29.032	29.2864	29.3703	29.2638	29.0818	29.1246	29.0935	29.0545	29.0162	29.0648
Q92NT8	Q92NT8_RHIME	SMc01488	Hypothetical transmembrane protein	0.000324781	2	1	1	3	3	3	3	2	3	3	3	2	24.2276	23.8523	23.9463	23.6387	23.9594	23.7257	24.1633	24.0603	23.9753	23.8496	23.812	23.7236
Q92NT9	Q92NT9_RHIME	SMc01405	NmrA domain-containing protein	0.000324781	5	5	5	5	5	5	5	5	5	5	5	5	24.2717	23.9695	24.0993	24.1738	24.827	24.5779	24.1368	24.0882	24.0714	24.0503	24.0117	23.8004
Q92NU1	Q92NU1_RHIME	SMc01404	Putative aspartate racemase	0.000324781	4	5	6	6	5	6	6	6	5	6	6	5	24.9363	25.3639	25.1819	24.5115	25.0291	24.9236	24.769	24.218	23.9434	24.1915	24.1526	23.7314
Q92NU2	Q92NU2_RHIME	SMc01403	Transcription regulator, AsnC family	0.000615006	1	2	2	2	2	2	2	1	1	2	2	2	19.8528	21.873	22.0119	21.7701	21.3006	20.8347	21.8402	19.4969	19.2306	21.8365	21.9912	21.8534
Q92NU3	Q92NU3_RHIME	ndh	Putative NADH dehydrogenase transmembrane protein	0.000324781	13	13	12	24	24	23	10	8	7	10	10	10	26.5438	26.3997	26.4119	29.9123	29.9852	29.9671	25.9187	25.4747	25.2387	26.2609	26.524	26.4009
Q92NU4	Q92NU4_RHIME	SMc04363	HTH rpiR-type domain-containing protein	0.000324781	3	3	3	3	2	3	3	3	3	3	3	3	22.232	22.8889	22.8026	22.7963	22.0881	23.0698	22.1257	22.4636	22.6101	22.4725	22.7573	21.9224
Q92NV0	Q92NV0_RHIME	macA	Membrane-fusion protein	0.000324781	5	4	6	5	4	5	6	5	5	6	4	6	24.0477	24.0079	24.1693	24.0232	24.1133	24.143	24.0093	23.7699	23.9615	23.8577	23.8457	24.2364
Q92NV2	Q92NV2_RHIME	SMc04344	Hypothetical signal peptide protein	0.000324781	3	3	3	3	3	3	3	3	3	3	2	3	27.4204	28.2652	27.9177	26.833	26.9851	26.4946	28.1181	27.6896	27.26	27.3393	26.3081	27.5598
Q92NV3	Q92NV3_RHIME	cyaJ	Putative adenylate/guanylate cyclase transmembrane protein	0.000324781	4	4	4	4	4	4	4	4	4	4	4	4	23.4653	23.6279	23.4527	23.7587	23.8766	24.0783	23.6976	23.6872	23.5049	23.3841	23.273	23.4781
Q92NV4	Q92NV4_RHIME	SMc04341	Periplasmic substrate-binding protein	0.000324781	9	9	9	8	8	9	9	10	10	10	9	9	28.2353	28.1065	28.0073	27.4777	27.4622	27.8634	28.3316	28.3428	28.3917	28.452	28.2714	28.5051
Q92NV6	Q92NV6_RHIME	mocA	Putative oxidoreductase	0.000324781	16	19	18	21	20	20	18	20	17	19	20	17	27.8087	27.7848	27.653	28.1399	27.8649	28.0908	27.8436	28.0567	27.9549	28.001	28.1015	27.9782
Q92NV7	Q92NV7_RHIME	gst10	Putative glutathione S-transferase	0.000324781	6	6	6	7	7	6	6	6	6	7	6	6	24.2304	24.3643	24.3052	25.2808	25.0507	25.1175	24.6375	24.3446	24.6381	25.0738	24.7566	24.9485
Q92NW0	Q92NW0_RHIME	cyaF3	Probable adenylate/guanylate cyclase	0.000324781	5	5	4	5	5	5	3	4	4	4	5	4	21.689	22.257	21.6944	22.4188	22.4121	22.646	20.2931	21.7592	21.4699	21.5102	21.6448	21.6894
Q92NW1	Q92NW1_RHIME	SMc04291	Putative L-sorbosone dehydrogenase (Sndh) protein	0.000324781	12	12	12	11	7	9	12	12	12	11	12	10	25.5266	25.0978	25.0396	24.3401	23.6882	23.609	25.3356	24.9252	24.7978	24.7079	24.7459	24.3938
Q92NW7	Q92NW7_RHIME	SMc04274	Uncharacterized protein	0.000324781	1	2	2	4	4	4	3	2	1	3	4	2	21.4594	21.6305	21.6308	21.8039	21.6294	22.8167	21.9451	22.0108	16.3399	22.3298	22.0214	21.9839
Q92NW8	Q92NW8_RHIME	SMc04272	Nudix hydrolase domain-containing protein	0.000324781	8	8	8	9	8	8	8	7	8	9	8	9	25.1954	25.3685	25.3006	25.8429	25.7076	25.8582	25.064	25.0134	25.5381	25.5994	25.4949	25.5791
Q92NW9	Q92NW9_RHIME	SMc04271	Uncharacterized protein	0.000324781	6	6	6	6	6	6	6	6	6	6	5	6	25.078	25.1755	25.1558	24.8522	25.1631	25.255	24.9936	25.1319	25.2639	24.8553	24.384	24.8005
Q92NX7	Q92NX7_RHIME	SMc04201	Uncharacterized protein	0.000324781	19	19	19	19	18	19	18	18	18	18	19	19	28.2659	28.3026	28.2894	28.3258	28.3475	28.2916	28.2894	28.2899	28.334	28.1361	28.0069	27.9208
Q92NY0	Q92NY0_RHIME	SMc04198	Phage-related repressor protein C	0.000324781	10	9	10	10	10	10	10	10	10	10	10	10	25.9208	25.7439	25.7445	25.7778	25.8225	25.8919	25.8254	25.7728	25.8161	25.6482	25.7323	25.9022
Q92NY2	Q92NY2_RHIME	SMc04194	Putative transmembrane protein	0.000324781	2	2	2	1	2	2	2	2	2	2	2	2	24.2384	24.4976	24.5224	23.538	24.0793	23.5503	24.1914	24.15	24.0871	23.9557	23.998	24.3819
Q92NY4	Q92NY4_RHIME	SMc04188	CENP-V/GFA domain-containing protein	0.000324781	5	5	5	5	4	5	5	5	5	5	5	5	25.9376	26.0515	25.8423	25.3117	25.1781	25.4751	26.0401	25.674	26.0023	25.8431	25.8235	25.9696
Q92NZ1	Q92NZ1_RHIME	SMc04181	Hypothetical transmembrane protein	0.000324781	10	11	11	11	11	11	10	10	10	9	11	8	25.5711	25.8116	25.9951	25.9455	25.9841	25.964	25.7941	25.7245	25.7556	25.1591	25.5943	25.1428
Q92NZ2	Q92NZ2_RHIME	SMc04180	Hypothetical transmembrane protein	0.000324781	4	5	5	5	5	5	5	4	5	4	4	3	25.5444	25.9692	25.8535	25.7789	25.9098	25.8014	25.9514	25.8829	25.8247	25.575	25.7141	25.6778
Q92NZ3	Q92NZ3_RHIME	SMc04179	Putative transmembrane protein	0.000324781	2	3	4	3	3	4	2	1	3	4	2	4	21.849	22.2171	23.0985	25.2046	24.9597	24.9198	21.8829	20.7176	23.174	24.6678	24.3981	25.105
Q92NZ4	Q92NZ4_RHIME	SMc04178	Uncharacterized protein	0.000324781	9	8	7	5	6	7	7	7	8	6	8	8	26.0099	25.8576	25.6863	25.1955	25.2235	24.8706	25.9419	25.9517	25.6953	25.6838	25.8526	25.6042
Q92NZ5	Q92NZ5_RHIME	SMc04176	Mechanosensitive ion channel family protein	0.000324781	2	4	4	4	4	4	3	4	4	4	4	3	22.7629	23.407	23.4317	23.6615	23.2007	23.7058	22.7297	23.3731	23.344	23.4446	23.2156	23.2507
Q92NZ6	Q92NZ6_RHIME	SMc04175	Hypothetical transmembrane protein	0.000324781	2	3	4	4	4	4	3	5	4	4	4	4	24.0943	24.0634	24.1365	24.2654	24.3276	24.2454	24.1658	24.1572	24.1891	24.1804	24.2367	24.4172
Q92NZ7	Q92NZ7_RHIME	SMc04173	RibD_C domain-containing protein	0.000324781	4	4	4	4	4	3	4	4	4	3	4	3	24.9729	24.8369	24.8051	24.5723	24.5346	24.6789	24.6416	24.8869	24.8384	24.2932	24.8602	24.137
Q92NZ9	Q92NZ9_RHIME	SMc04171	Hemolysin-type calcium-binding protein	0.000324781	9	9	9	9	9	9	9	9	9	9	9	9	28.77	28.6639	28.8015	28.062	27.6649	27.3989	27.6944	29.4363	29.0399	29.5373	27.6548	27.5472
Q92P02	Q92P02_RHIME	SMc04168	Uncharacterized protein	0.000324781	7	8	6	9	9	9	5	6	7	6	6	5	23.1104	23.3406	22.8111	24.0492	23.9018	23.9667	21.9435	22.3005	22.731	22.1766	22.1816	22.0071
Q92P04	Q92P04_RHIME	SMc04166	Uncharacterized protein	0.000324781	7	7	7	7	7	7	7	7	7	7	7	7	24.6117	25.0178	24.8875	24.9286	24.7721	25.1113	24.236	24.8846	24.6609	24.6446	24.7015	24.2192
Q92P05	Q92P05_RHIME	SMc04165	Oxidoreductase	0.000324781	27	26	26	28	27	26	25	27	24	26	27	27	29.1499	29.2317	29.2672	29.0637	29.1805	29.1954	28.9866	29.0711	29.1247	29.1367	29.1599	29.0505
Q92P06	Q92P06_RHIME	SMc04164	Uncharacterized protein	0.000324781	5	5	5	4	4	4	4	4	4	4	3	2	24.4126	24.188	24.4557	24.1165	24.164	24.0712	23.6071	23.5415	23.6053	23.1488	22.3351	22.486
Q92P07	Q92P07_RHIME	SMc04163	Transcription regulator lysR family	0.000324781	5	6	6	6	7	7	5	7	7	7	6	7	23.7237	23.6643	23.7324	24.0852	24.2363	24.3574	23.7122	24.1737	24.2952	24.0164	23.7075	24.1909
Q92P09	Q92P09_RHIME	SMc04161	Uncharacterized protein	0.000324781	3	3	3	2	1	1	3	4	3	4	3	3	22.2363	22.1702	22.4711	20.4007	20.3071	20.626	22.224	22.3842	22.4739	22.8422	22.1713	22.0396
Q92P11	Q92P11_RHIME	SMc04347	2Fe-2S ferredoxin-type domain-containing protein	0.000324781	2	3	2	3	1	3	1	2	2	2	2	2	20.8657	22.1496	21.7543	22.6583	20.5695	22.4694	21.361	21.986	21.554	21.5133	21.2028	21.2829
Q92P12	Q92P12_RHIME	SMc04342	Methyltransferase	0.000324781	7	8	7	7	7	8	8	7	7	8	7	8	26.2309	26.3129	26.2713	26.6278	26.4685	26.5943	26.2487	26.321	26.3521	26.4735	26.5652	26.2893
Q92P13	Q92P13_RHIME	SMc04340	Methylenetetrahydrofolate reductase	0.000324781	3	5	4	6	5	6	4	4	4	5	6	5	21.9581	22.6801	21.9417	23.8807	23.9775	24.3316	22.1337	21.9874	22.1871	24.5194	24.3183	24.2386
Q92P14	Q92P14_RHIME	SMc04337	Virulence_fact domain-containing protein	0.000324781	5	5	5	5	5	5	5	5	5	5	5	5	24.3891	24.3786	24.0178	24.111	24.2821	24.189	24.3155	24.271	24.2437	24.4438	24.2242	24.3882
Q92P18	Q92P18_RHIME	ecnB	Putative entericidin B signal peptide protein	0.000324781	2	2	3	2	3	2	2	2	3	2	2	3	28.4374	28.6797	28.609	28.3197	28.5764	28.2121	28.5298	28.4848	28.4817	28.2718	28.2775	28.4906
Q92P19	Q92P19_RHIME	mtbC	Putative dimethylamine corrinoid protein	0.000324781	9	10	9	9	9	8	9	9	9	9	9	6	27.0606	27.2608	27.1891	26.4395	26.6279	26.7524	26.589	26.6721	26.8805	26.6723	26.725	26.5103
Q92P20	Q92P20_RHIME	mttB	Methyltransferase	0.000324781	20	20	19	22	22	23	17	18	20	23	23	21	27.3526	27.3608	27.2241	27.7413	27.6954	27.7566	27.2707	27.2754	27.3742	27.6835	27.7466	27.6123
Q92P24	Q92P24_RHIME	SMc04326	Putative aminotransferase	0.000324781	5	5	4	6	4	5	5	4	3	2	4	2	23.0903	23.897	22.0024	24.2386	22.8061	24.1139	23.2506	23.456	22.2405	20.4089	23.4938	19.112
Q92P25	Q92P25_RHIME	bmt	Betaine-homocysteine methyltransferase	0.000324781	7	7	7	7	6	7	7	6	6	7	6	6	25.2189	25.2294	25.1534	25.1364	24.9409	25.0343	25.2428	25.0133	25.0992	24.8625	24.6297	24.9261
Q92P27	Q92P27_RHIME	SMc04312	Uncharacterized protein	0.000324781	3	3	3	3	3	3	3	3	3	3	3	3	22.9969	23.3563	23.4952	23.6077	23.6082	23.4901	22.7557	23.2295	22.9386	22.6593	23.326	23.9092
Q92P28	Q92P28_RHIME	SMc04439	Putative ABC-transporter ATP-binding protein	0.000324781	8	9	9	10	10	10	9	9	9	10	9	10	25.2263	25.4139	25.3625	25.2105	25.3102	25.2742	25.3153	25.5614	25.6523	25.4462	25.4821	25.3279
Q92P29	Q92P29_RHIME	SMc04311	ABC transporter, substrate binding protein	0.000324781	22	22	23	23	24	24	22	22	22	24	24	23	31.1577	31.054	31.1008	29.2444	29.3188	29.1626	30.9826	30.8798	30.9832	29.2696	29.2122	29.1454
Q92P31	COBQ_RHIME	cobQ	Cobyric acid synthase	0.000324781	10	9	9	11	11	11	10	10	11	11	11	11	24.7942	24.4687	24.8969	24.69	24.8012	24.9304	24.4173	24.7475	24.6472	24.6288	24.7388	24.8551
Q92P32	Q92P32_RHIME	SMc04308	Oxidoreductase	0.000324781	3	3	2	3	2	3	3	3	2	3	3	2	24.3534	24.3023	24.2251	24.3166	24.2553	24.4295	24.4001	24.4397	24.2206	24.3904	24.3916	24.4862
Q92P33	Q92P33_RHIME	cyaD2	Adenylate/guanylate cyclase transmembrane protein	0.000324781	2	2	3	3	2	2	3	1	3	2	2	2	22.2994	22.0576	22.2283	22.2917	21.7823	22.0344	21.8191	20.7782	21.621	22.0882	22.05	22.2679
Q92P34	Q92P34_RHIME	cobP	Bifunctional adenosylcobalamin biosynthesis protein	0.000324781	5	4	4	4	4	4	4	4	4	4	4	4	23.9192	23.6287	23.7719	23.5058	23.5562	23.7865	23.8725	23.7203	23.9086	24.106	24.3531	24.2481
Q92P35	Q92P35_RHIME	cobW	Probable cobalamine biosynthesis protein	0.000324781	7	8	8	8	8	8	7	8	7	8	8	8	24.9563	24.7921	24.8152	24.684	24.7012	24.7231	25.0339	25.0777	25.0036	25.2051	25.1948	25.2767
Q92P36	Q92P36_RHIME	cobN	Probable Aerobic cobaltochelatase CobN subunit	0.000324781	2	5	4	8	6	9	4	7	7	7	8	9	20.2718	21.7094	20.3955	23.9567	23.4975	24.0857	21.2462	22.8522	23.0512	23.4763	23.5703	24.2451
Q92P37	Q92P37_RHIME	cobO	Corrinoid adenosyltransferase	0.000324781	3	3	2	3	3	2	2	3	3	3	3	3	23.9826	23.696	24.1632	22.9904	23.5863	23.2082	23.8795	24.0379	24.1325	23.8975	23.6599	24.1371
Q92P42	Q92P42_RHIME	SMc04293	Putative peptide-binding periplasmic ABC transporter	0.000324781	22	22	22	19	21	19	23	23	21	22	23	21	27.2127	27.32	27.3478	26.646	26.8999	26.5952	27.4341	27.481	27.2098	27.2351	27.3802	27.2242
Q92P43	Q92P43_RHIME	SMc04290	Probable amidase	0.000324781	7	7	6	7	6	7	7	7	7	7	6	7	26.2065	26.2133	26.276	25.8236	26.0971	26.0152	26.2322	26.2868	26.2801	26.143	26.0136	26.2054
Q92P46	Q92P46_RHIME	cobE	Probable cobalamin biosynthesis protein	0.000324781	2	3	5	3	4	3	3	5	5	5	5	4	23.8398	21.3057	24.4867	24.1145	24.3092	20.5629	24.2739	24.6889	24.3998	24.6646	24.6983	23.4384
Q92P47	Q92P47_RHIME	cobA	Uroporphyrinogen-III C-methyltransferase	0.000324781	6	4	5	7	7	7	4	6	7	6	6	5	23.9453	23.3539	23.8229	24.508	24.4044	24.5474	23.9833	24.4009	24.6147	24.1985	24.5501	23.3835
Q92P48	COBB_RHIME	cobB	Hydrogenobyrinate a,c-diamide synthase	0.000324781	2	2	2	2	2	2	2	2	2	2	2	2	21.6383	22.1819	22.1171	22.4817	22.4241	22.7283	21.474	21.8493	22.3336	22.0758	22.2522	22.2039
Q92P49	Q92P49_RHIME	cobC	Threonine-phosphate decarboxylase	0.000324781	2	2	3	3	5	4	3	4	4	5	5	5	22.0321	21.4169	27.465	23.3309	23.1893	23.3853	22.1461	22.4234	27.0772	23.3054	23.3305	23.4884
Q92P51	ACPXL_RHIME	acpXL	Acyl carrier protein AcpXL	0.000324781	3	3	3	3	3	3	3	3	3	3	3	3	27.5504	27.5838	27.5279	27.3826	27.4505	27.4493	27.2774	27.3138	27.393	27.1562	27.2437	27.2985
Q92P52	Q92P52_RHIME	SMc04277	Putative (3R)-hydroxymyristoyl-[acyl carrier] dehydratase transmembrane protein	0.000324781	4	4	5	6	6	6	4	4	3	6	3	3	26.0283	26.1097	26.1039	26.5214	26.379	26.4906	25.9898	26.0152	26.0618	26.2317	26.3447	25.9297
Q92P53	Q92P53_RHIME	fabF2	Probable 3-oxoacyl-ACP synthase II	0.000324781	17	17	18	20	17	19	19	18	19	19	18	17	28.0335	28.1086	28.1028	28.4122	28.3566	28.3815	28.1133	28.0278	28.0708	28.1032	28.1589	28.1168
Q92P54	Q92P54_RHIME	SMc04273	Putative 3-oxoacyl-acyl-carrier-protein synthase	0.000324781	9	9	8	9	9	9	7	8	7	8	8	9	27.4691	27.3257	27.3702	27.8552	27.7389	27.6929	26.8937	27.2273	26.8547	27.442	27.4585	27.6517
Q92P55	Q92P55_RHIME	adhA2	Probable alcohol dehydrogenase	0.000324781	13	14	11	16	15	15	10	11	11	12	12	10	26.7646	26.6956	26.6104	27.1934	26.8944	27.0409	26.4962	26.7457	26.6662	26.6773	26.7198	26.6435
Q92P56	Q92P56_RHIME	lpxXL	LpxXL C28-acyltransferase	0.000324781	5	5	6	7	7	6	4	3	5	6	7	3	23.1165	23.3157	23.315	23.7649	23.6983	23.8302	22.9509	22.8099	22.9894	23.1115	23.0952	22.8328
Q92P57	Q92P57_RHIME	SMc04266	VOC domain-containing protein	0.000324781	11	12	12	13	13	13	12	12	13	12	12	11	28.6539	28.744	28.6253	28.6757	28.749	28.8697	28.6538	28.9206	28.6451	28.6453	28.7522	28.2893
Q92P58	Q92P58_RHIME	SMc04265	Uncharacterized protein	0.000324781	7	7	7	7	7	7	7	7	7	7	7	7	26.222	26.1416	26.2151	26.0375	26.4022	26.1839	26.244	26.2947	26.1332	26.1353	26.1362	25.7536
Q92P60	Q92P60_RHIME	SMc04263	Probable sodium/alanine symporter	0.000324781	4	5	5	5	4	5	5	5	4	4	5	4	23.4167	23.5733	23.2062	24.0097	23.8113	24.0499	23.2268	23.5409	23.5425	23.8535	23.7909	23.3219
Q92P61	Q92P61_RHIME	gnd	6-phosphogluconate dehydrogenase, decarboxylating	0.000324781	38	36	37	38	36	37	37	36	36	35	37	37	29.835	29.6143	29.6672	30.0102	29.8675	30.2049	30.0931	30.1234	30.0009	29.8931	30.1761	29.9041
Q92P63	Q92P63_RHIME	SMc04260	Probable transcriptional regulator	0.000324781	8	7	8	8	8	8	8	8	7	8	7	7	24.483	24.5995	24.5163	24.7291	24.9941	24.8397	24.9324	24.387	24.5978	24.6181	24.5344	24.8409
Q92P64	Q92P64_RHIME	SMc04259	Putative gentiobiose, salicin, and cellobiose ABC transporter, periplasmic solute-binding component	0.000324781	7	7	7	6	4	6	6	6	6	5	6	4	23.8832	23.9229	23.86	22.828	22.6115	23.1473	23.3359	23.3957	23.1157	22.4675	22.5934	22.2784
Q92P68	Q92P68_RHIME	manB	Putative beta-mannosidase	0.000324781	3	2	3	3	2	3	3	3	3	3	3	4	23.4705	23.0801	22.2515	22.187	22.0254	22.3085	23.5239	23.5586	22.3222	23.2531	23.1779	23.6143
Q92P69	Q92P69_RHIME	SMc04254	AP_endonuc_2 domain-containing protein	0.000324781	7	7	7	6	7	6	7	7	7	7	6	5	24.6569	24.6667	24.5209	24.8079	24.8843	24.7604	24.3264	24.5347	24.5782	24.8245	24.9797	24.4707
Q92P70	Q92P70_RHIME	SMc04253	Probable dehydrogenase	0.000324781	5	5	4	5	5	5	5	5	5	5	5	5	23.5351	23.4703	23.9234	23.9203	23.3833	23.8192	23.3307	23.3201	23.3565	23.7411	24.212	23.7996
Q92P71	Q92P71_RHIME	SMc04252	Probable oxidoreductase	0.000324781	18	16	15	21	20	19	15	17	17	18	20	19	26.5712	26.4755	26.4814	27.1889	26.8309	27.0292	26.3301	26.4768	26.5592	26.7205	26.7648	26.7184
Q92P72	Q92P72_RHIME	smoM	Extracytoplasmic solute receptor protein	0.000324781	6	6	6	6	6	6	4	6	6	6	6	5	24.8582	25.1421	24.7718	24.9563	25.0087	24.9863	23.2838	24.5971	24.6363	25.1128	25.1675	25.0612
Q92P74	Q92P74_RHIME	SMc04247	Putative beta-xylosidase	0.000324781	15	11	9	12	11	18	18	19	19	19	18	13	27.0665	26.5192	25.8114	26.6951	26.2668	27.4895	27.2311	27.5832	27.6254	27.6715	27.7502	27.3161
Q92P75	Q92P75_RHIME	znuA	High-affinity zinc uptake system protein ZnuA	0.000324781	3	3	4	5	4	5	5	5	5	5	5	4	24.6268	24.5326	24.7137	24.9672	24.7196	24.9928	24.9205	24.8939	24.8764	24.7405	24.6938	24.793
Q92P76	ZNUC_RHIME	znuC	Zinc import ATP-binding protein ZnuC	0.000324781	4	5	4	6	5	6	4	5	5	6	6	6	21.7571	22.1412	21.5159	22.9098	22.5563	22.7128	22.0121	22.2136	22.4986	22.6172	23.0363	22.9259
Q92P79	Q92P79_RHIME	SMc04241	Probable ferripyochelin binding protein	0.000324781	7	7	7	7	7	7	7	7	7	7	7	6	28.8762	28.7341	28.9052	28.9655	29.0702	29.0108	28.219	28.1549	28.1541	28.1035	28.2288	28.3235
Q92P80	Q92P80_RHIME	SMc04240	FAA_hydrolase domain-containing protein	0.000324781	20	22	21	23	23	23	21	21	22	22	23	21	29.6466	29.6882	29.7077	30.1547	30.2361	30.0861	29.2564	29.378	29.4151	29.4615	29.4322	28.991
Q92P81	Q92P81_RHIME	SMc04239	Uncharacterized protein	0.000324781	5	5	5	5	5	5	5	5	5	5	5	5	27.6272	27.2754	27.4197	27.3546	27.3992	27.4145	27.4943	27.4294	27.4967	27.6747	27.5699	27.8913
Q92P85	Q92P85_RHIME	dusA	tRNA-dihydrouridine(20/20a) synthase	0.000324781	5	5	6	7	7	7	6	7	6	7	7	6	23.73	23.7429	23.8044	24.0907	24.0546	24.2346	23.687	23.8315	24.0056	24.0367	24.1794	24.0709
Q92P86	Q92P86_RHIME	cspA4	Cold shock protein	0.000324781	6	6	6	6	6	6	6	6	6	6	6	6	28.5332	28.7952	28.7483	28.705	28.8593	28.7648	28.5401	28.6412	28.7307	28.3105	28.3968	28.2127
Q92P88	Q92P88_RHIME	uvrB	UvrABC system protein B	0.000324781	15	13	13	15	15	14	13	14	15	16	15	13	25.2943	25.3887	24.9129	25.4385	25.2366	25.0208	25.282	25.143	25.1108	24.8157	25.2134	25.0538
Q92P90	Q92P90_RHIME	SMc04228	Probable acyl-CoA hydrolase	0.000324781	4	4	4	4	4	3	4	4	3	4	3	4	25.2452	25.1327	24.866	25.1179	25.1364	25.1437	25.1241	25.3199	25.1604	25.2225	25.2202	25.4866
Q92P91	Q92P91_RHIME	SMc04222	Uncharacterized protein	0.000324781	9	9	9	9	9	9	9	9	9	9	9	9	26.3117	26.2864	26.2473	25.942	26.321	26.0578	26.3043	26.3566	26.2311	26.0892	26.1816	26.2919
Q92P92	Q92P92_RHIME	SMc04221	Uncharacterized protein	0.000324781	2	2	2	2	2	2	2	2	2	2	2	2	23.869	23.8519	23.7699	23.5659	23.6026	23.6022	23.6858	23.7414	22.6771	23.7588	23.8275	22.8194
Q92P94	Q92P94_RHIME	SMc04219	Putative ATP-binding ABC transporter	0.000324781	8	8	8	8	8	8	8	8	8	7	8	8	25.9325	25.9268	25.8469	26.1062	26.2171	25.9367	25.5838	25.7868	25.846	25.8583	25.7825	25.973
Q92P96	Q92P96_RHIME	SMc04217	Hypothetical transmembrane signal peptide protein	0.000324781	3	3	3	3	3	3	2	3	3	3	3	2	21.2103	20.8841	20.9686	20.9061	21.6093	21.2929	20.7338	20.9415	20.3402	19.9708	20.2561	21.125
Q92P98	COBT_RHIME	cobT	Nicotinate-nucleotide--dimethylbenzimidazole phosphoribosyltransferase	0.000324781	12	12	12	12	11	12	12	12	11	12	12	10	26.6706	26.7503	26.6188	26.9878	26.7864	27.1166	26.5998	26.6845	26.7793	26.7999	26.8448	26.7797
Q92PA0	Q92PA0_RHIME	SMc04210	UDG domain-containing protein	0.000324781	2	2	2	2	2	2	2	2	2	2	2	2	21.4888	22.5712	21.9953	21.3375	22.1717	22.7484	22.3356	20.9348	21.7465	22.1585	21.6342	21.2618
Q92PA1	Q92PA1_RHIME	SMc00131	Transcription regulator AsnC family	0.000324781	16	16	16	17	16	17	16	17	17	17	18	18	26.9217	27.1506	27.1197	27.2097	27.2242	27.3139	27.1391	27.1904	27.2069	27.2396	27.3666	27.4636
Q92PA2	Q92PA2_RHIME	SMc00133	Oxidoreductase	0.000324781	27	26	26	28	27	29	25	27	25	27	28	26	29.0219	28.9288	28.9547	29.3343	29.4377	29.5532	29.03	29.0949	29.1989	29.4781	29.5094	29.6918
Q92PA3	Q92PA3_RHIME	SMc00134	Uncharacterized protein	0.000324781	15	14	15	14	15	15	13	14	14	15	15	15	27.6397	27.501	27.5587	27.6553	27.6917	27.7718	27.5884	27.6582	27.6291	27.5658	27.4884	27.7462
Q92PA5	Q92PA5_RHIME	SMc00136	Dehydrogenase	0.000324781	25	26	25	27	26	27	27	27	27	26	26	25	29.2927	29.3323	29.4253	29.491	29.625	29.571	29.2709	29.2561	29.3414	29.3832	29.3561	29.4573
Q92PA9	Q92PA9_RHIME	SMc00140	Putative amino-acid binding periplasmic protein	0.000324781	27	26	26	23	27	25	27	24	27	26	26	25	31.1284	31.1061	31.0987	30.5513	30.6936	30.593	31.2432	31.1577	31.1807	30.9995	30.9763	31.0951
Q92PB1	Q92PB1_RHIME	mobB	Probable molybdopterin-guanine dinucleotide biosynthesis protein	0.000324781	9	10	11	10	10	11	9	10	9	9	9	10	26.4851	26.4784	26.4769	26.4846	26.6438	26.6935	26.3952	26.3821	26.2978	26.3404	26.3193	26.4725
Q92PB2	MOBA_RHIME	mobA	Molybdenum cofactor guanylyltransferase	0.000324781	3	3	3	3	3	3	3	3	3	3	3	3	24.2677	24.1942	24.278	24.1233	24.5013	24.1184	24.0865	24.1815	24.3018	24.186	24.0458	24.1612
Q92PB4	MOAA_RHIME	moaA	GTP 3',8-cyclase	0.000324781	4	4	4	4	3	5	4	4	4	5	4	4	22.6642	22.4485	22.0882	22.7038	22.4797	22.8444	22.8763	22.3918	23.0109	23.5086	22.865	22.65
Q92PB6	FUMC_RHIME	fumC	Fumarate hydratase class II	0.000324781	17	14	14	16	15	15	16	16	15	14	16	15	28.4359	28.3427	28.189	28.5961	28.6002	28.9796	28.9544	29.0568	28.8916	28.9477	29.0573	29.0128
Q92PB7	Q92PB7_RHIME	gph1	Phosphoglycolate phosphatase	0.000324781	5	5	5	5	5	5	5	5	5	5	5	5	26.5413	26.4573	26.4867	26.5991	26.7901	26.5997	26.4721	26.5279	26.5878	26.4964	26.464	26.5196
Q92PB8	RPIA_RHIME	rpiA	Ribose-5-phosphate isomerase A	0.000324781	19	18	18	19	18	19	18	18	18	18	19	18	28.3384	28.3317	28.291	28.2778	28.2849	28.3739	28.2772	28.3139	28.4384	28.3253	28.4012	28.362
Q92PB9	Q92PB9_RHIME	SMc00153	DUF2059 domain-containing protein	0.000324781	19	18	17	18	18	17	19	18	18	18	19	19	30.8781	30.8053	30.8791	30.77	30.8987	30.8171	31.018	30.9866	30.9801	30.9136	30.8298	31.1105
Q92PC0	Q92PC0_RHIME	gor	Glutathione reductase	0.000324781	21	22	22	26	25	26	23	24	26	26	25	25	28.9471	28.7414	28.593	29.2176	29.1838	29.2777	28.9808	29.0035	29.1316	29.2886	29.3303	29.2382
Q92PC1	Q92PC1_RHIME	dhs	Phospho-2-dehydro-3-deoxyheptonate aldolase	0.000324781	16	16	16	19	17	18	15	16	16	16	17	16	26.4994	26.3363	26.3519	26.8172	26.507	26.7165	26.1835	26.3313	26.4563	26.3047	26.4313	26.3486
Q92PC3	Q92PC3_RHIME	SMc00157	Uncharacterized protein	0.000324781	11	12	13	13	13	13	13	13	12	13	13	12	25.9492	26.3933	26.2648	25.7449	26.0632	25.7422	26.0987	26.0068	26.0592	25.8495	26.0538	26.0454
Q92PC4	Q92PC4_RHIME	nadE2	Glutamine-dependent NAD(+) synthetase	0.000324781	26	25	25	27	27	27	26	27	28	27	26	26	28.0764	27.8424	27.6913	28.4684	28.2347	28.5872	28.008	28.1265	28.3006	28.4515	28.2346	28.4953
Q92PC6	Q92PC6_RHIME	SMc00164	Uncharacterized protein	0.000324781	7	7	7	6	5	7	7	7	6	7	6	6	25.551	25.3208	25.1449	24.5546	24.1358	24.6049	25.5283	25.6318	25.4809	25.4579	25.3174	25.4226
Q92PC7	Q92PC7_RHIME	SMc00165	Probable oxidoreductase	0.000324781	5	5	4	3	2	4	4	6	6	6	6	6	24.9725	24.8859	24.1996	23.1928	23.0321	23.8923	24.1783	24.4341	24.8726	24.5115	24.7942	24.631
Q92PC9	Q92PC9_RHIME	SMc00167	Conserved hypothetical signal peptide protein	0.000324781	5	4	6	5	6	6	7	5	6	7	7	6	24.6272	23.63	24.643	23.8452	24.8625	24.5948	24.9417	24.7125	24.7897	24.8784	24.9724	24.8587
Q92PD0	Q92PD0_RHIME	sinI	Acyl-homoserine-lactone synthase	0.000324781	3	4	2	4	4	4	4	4	4	4	4	4	21.272	22.0347	20.9693	23.7551	23.6302	23.9044	22.9862	23.0114	23.1354	23.1643	23.0676	23.3293
Q92PD2	Q92PD2_RHIME	SMc00171	Metallophos_2 domain-containing protein	0.000324781	12	10	10	12	10	10	11	10	11	9	11	9	24.6498	24.6225	24.7057	25.2873	25.173	25.3015	24.3472	24.456	24.6828	24.4174	24.4542	24.266
Q92PD4	Q92PD4_RHIME	SMc00459	Dipeptide epimerase	0.000324781	4	4	5	3	5	4	5	5	4	5	5	4	24.6385	24.6254	24.6635	24.8434	24.8283	24.9459	24.8102	24.9286	24.8412	24.9072	24.9128	24.6305
Q92PD5	Q92PD5_RHIME	SMc00174	Probable ABC transporter	0.000324781	8	9	12	13	14	13	11	11	11	12	12	10	25.1842	25.2704	25.3813	25.7989	25.5937	25.5157	25.366	25.2474	25.3791	25.1568	25.269	25.1185
Q92PD6	Q92PD6_RHIME	SMc00175	Putative ABC transporter ATP-binding protein	0.000324781	7	6	5	7	6	5	3	4	5	6	4	3	24.3029	24.2078	24.2764	24.5886	24.3687	24.4386	23.888	24.3008	24.5289	24.2778	24.157	23.5552
Q92PD7	Q92PD7_RHIME	SMc00176	MlaD domain-containing protein	0.000324781	41	39	41	42	42	43	38	40	39	41	43	41	29.3901	29.3936	29.3802	29.3344	29.4727	29.3995	29.3415	29.2947	29.2962	29.2083	29.2016	29.444
Q92PD8	HEM6_RHIME	hemF	Oxygen-dependent coproporphyrinogen-III oxidase	0.000324781	16	16	17	18	19	18	16	18	17	19	18	13	26.7065	26.6139	26.7436	27.1401	27.4617	27.2356	26.8446	27.0136	26.8349	27.2952	27.3409	26.4122
Q92PE1	Q92PE1_RHIME	SMc00182	Probable transcriptional regulator	0.000324781	2	2	2	3	3	3	2	2	2	3	3	3	22.6726	22.9474	22.8156	22.7012	23.2744	23.141	23.0932	22.6653	22.8429	23.0718	23.2453	23.2152
Q92PE3	Q92PE3_RHIME	trmL	tRNA (cytidine(34)-2'-O)-methyltransferase	0.000324781	4	4	4	4	4	4	4	4	4	4	4	4	23.9253	23.9441	24.1221	23.9823	24.0334	24.3509	23.6796	24.1348	24.2104	24.2596	23.9165	23.9125
Q92PE4	Q92PE4_RHIME	SMc00185	Putative ABC transporter ATP-binding transmembrane transmembrane protein	0.000324781	12	11	13	14	13	14	12	12	13	12	14	11	25.3229	24.9536	25.1074	25.7015	25.2646	25.6137	24.9349	25.1836	24.9806	24.8399	25.0874	25.3166
Q92PE5	Q92PE5_RHIME	SMc00186	Putative ABC transporter ATP-binding transmembrane protein	0.000324781	5	5	5	4	4	4	5	4	4	3	5	2	22.7287	23.0356	22.9503	22.7247	23.004	22.7988	22.972	22.424	22.6658	22.0043	23.1744	21.4843
Q92PE6	Q92PE6_RHIME	fbcF	Ubiquinol-cytochrome c reductase iron-sulfur subunit	0.000324781	20	18	18	18	19	18	18	19	21	19	18	18	30.9216	30.7745	30.831	30.6755	30.9193	30.7599	31.0087	31.044	30.899	30.9035	30.962	30.801
Q92PE7	Q92PE7_RHIME	fbcB	Cytochrome b	0.000324781	12	12	12	13	12	12	12	12	12	13	12	12	28.7305	28.6494	28.7019	29.044	29.0713	29.2282	29.0129	29.0911	28.9511	29.0365	29.1788	28.8469
Q92PE8	Q92PE8_RHIME	fbcC	Putative cytochrome C1 protein	0.000324781	10	10	10	10	10	10	10	10	10	10	10	10	28.4298	28.2101	28.2747	28.1427	28.4415	28.4365	28.4854	28.6622	28.473	28.4718	28.4729	28.3167
Q92PE9	Q92PE9_RHIME	fdx	Probable ferredoxin, 2FE-2S FdII electron transport iron-sulfur protein	0.000324781	9	9	8	8	9	9	9	8	8	8	8	8	28.3428	28.2683	28.2741	28.1104	28.4529	28.4374	28.4572	28.4361	28.3279	28.2153	28.2408	28.1626
Q92PF1	Q92PF1_RHIME	folP	Dihydropteroate synthase	0.000324781	9	9	11	10	11	11	10	10	10	10	10	11	26.2434	26.1268	26.2111	26.5494	26.4243	26.6346	26.0703	26.1034	26.1219	26.214	26.2665	26.2977
Q92PF2	Q92PF2_RHIME	folB	7,8-dihydroneopterin aldolase	0.000324781	7	7	7	7	7	7	7	7	6	7	7	7	27.9357	27.8516	27.9294	27.6861	28.0364	27.7971	27.9654	27.981	27.7671	27.7222	27.893	27.6366
Q92PF5	Y1807_RHIME	R01807	UPF0283 membrane protein R01807	0.000324781	5	5	5	5	5	5	5	5	5	5	5	4	22.7311	22.7455	22.9135	23.5205	23.6257	23.3282	23.0184	22.5144	22.6619	22.1839	22.4371	21.2716
Q92PF6	Q92PF6_RHIME	SMc00467	Uncharacterized protein	0.000324781	5	4	6	6	6	6	6	6	5	6	6	5	23.6683	23.1292	23.6235	24.3036	24.101	24.2778	23.8946	24.0861	24.0242	23.9354	23.988	23.7002
Q92PF7	Q92PF7_RHIME	SMc00468	Uncharacterized protein	0.000324781	12	11	11	11	11	10	12	12	11	11	12	10	27.8108	27.6191	27.725	27.8595	27.8449	27.869	27.6783	27.6549	27.6423	27.691	27.6186	27.6325
Q92PF8	Q92PF8_RHIME	dksA	RNA polymerase-binding transcription factor DksA	0.000324781	12	12	12	13	13	13	11	11	11	13	11	11	28.9457	28.7937	28.8893	28.8931	29.0331	29.0734	28.9251	28.9136	28.8504	28.806	28.7026	28.9819
Q92PF9	Q92PF9_RHIME	SMc00471	Histidine kinase	0.000324781	38	38	40	37	39	37	36	35	39	36	37	32	28.7613	28.7647	28.8893	28.627	28.8303	28.6824	28.7924	28.7089	28.7708	28.5711	28.6385	28.7183
Q92PG0	Q92PG0_RHIME	psuG	Pseudouridine-5'-phosphate glycosidase	0.000324781	25	27	27	27	26	26	25	27	26	26	27	24	29.6808	29.6406	29.5967	29.7075	29.8742	29.8001	29.6272	29.7115	29.6267	29.7678	29.7815	29.7243
Q92PG1	Q92PG1_RHIME	SMc00473	Putative carbohydrate kinase	0.000324781	4	4	4	4	4	4	4	4	4	4	4	3	23.4672	23.3443	23.3871	23.9283	24.2036	23.4531	23.2691	23.2522	23.3114	23.297	23.6281	23.9107
Q92PG3	Q92PG3_RHIME	SMc00477	Uncharacterized protein	0.000324781	13	13	13	16	16	15	12	12	13	16	16	15	26.6281	26.5891	26.7058	26.7384	26.9299	26.7253	25.8607	26.6718	26.5827	26.5244	26.7221	26.5602
Q92PG4	Q92PG4_RHIME	SMc00478	Uncharacterized protein	0.000324781	6	7	6	6	7	7	7	7	6	6	5	7	24.7461	24.9623	24.8545	24.9581	25.1471	25.2623	25.2188	25.0197	24.8149	24.5159	24.3614	24.9797
Q92PG6	Q92PG6_RHIME	icd	Isocitrate dehydrogenase [NADP]	0.000324781	41	42	43	43	41	42	44	42	44	43	42	43	30.6679	30.4454	30.284	30.8789	30.6438	31.0398	30.8218	30.9546	31.0507	31.1871	31.0922	31.0847
Q92PG7	Q92PG7_RHIME	trmJ	tRNA (cytidine/uridine-2'-O-)-methyltransferase TrmJ	0.000324781	5	5	5	6	6	6	4	6	5	6	5	5	24.7449	24.8338	24.8577	24.8092	25.0185	25.0242	24.7462	24.781	24.9517	24.9278	24.7982	24.7719
Q92PG8	MURI_RHIME	murI	Glutamate racemase	0.000324781	3	3	2	3	2	3	2	2	2	2	2	1	21.3833	21.297	21.078	21.7724	21.3296	21.3814	21.4701	21.5915	20.1142	19.6407	20.3431	19.4707
Q92PG9	RS4_RHIME	rpsD	30S ribosomal protein S4	0.000324781	35	34	34	36	37	36	33	35	36	37	37	35	29.6135	29.7486	29.7681	30.0135	30.3296	30.0559	30.078	29.9696	30.0038	30.1797	30.344	30.3515
Q92PH0	GLSA_RHIME	glsA	Glutaminase	0.000324781	5	5	6	6	6	5	3	4	6	5	7	5	24.0335	24.5643	24.21	24.5763	24.7373	24.9616	23.8513	24.0262	24.5401	24.3675	24.7784	23.9285
Q92PH2	Q92PH2_RHIME	SMc00535	Inositol monophosphatase family protein	0.000324781	11	11	12	13	13	13	9	11	12	11	12	10	26.8618	26.7727	26.6723	27.0164	27.0289	27.0809	26.7388	26.8668	26.7691	26.7733	26.9239	26.8937
Q92PH5	Q92PH5_RHIME	SMc00538	Glutaredoxin	0.000324781	6	6	7	8	8	6	6	6	6	7	7	6	28.7656	28.6141	28.6164	28.6204	28.6982	28.7192	28.6445	28.5899	28.5976	28.4694	28.4176	28.5846
Q92PH6	Q92PH6_RHIME	SMc00487	Uncharacterized protein	0.000324781	13	11	13	10	10	10	11	9	8	9	12	8	28.9535	28.9785	28.9671	28.6788	28.8138	28.8474	28.9214	28.9102	28.8838	28.8292	28.805	28.8516
Q92PH7	PURL_RHIME	purL	Phosphoribosylformylglycinamidine synthase subunit PurL	0.000324781	33	35	33	34	35	35	34	35	36	36	33	34	29.4634	29.2502	28.8843	29.5198	28.9656	29.5705	29.3312	29.5955	29.6332	29.7012	29.426	29.5771
Q92PH9	Q92PH9_RHIME	SMc00490	Transcription regulator GntR family	0.000324781	3	3	4	4	4	4	4	4	4	3	3	3	20.78	20.9116	21.9822	21.8491	22.0901	22.6018	21.6869	21.9564	21.6426	21.2492	21.6996	21.2205
Q92PI0	Q92PI0_RHIME	SMc00492	Conserved hypothetical transmembrane protein	0.000324781	6	6	6	6	6	6	6	6	6	6	6	6	26.5324	26.6448	26.5708	26.6463	26.7609	26.6351	26.6767	26.6141	26.5753	26.509	26.559	26.8253
Q92PI1	PURQ_RHIME	purQ	Phosphoribosylformylglycinamidine synthase subunit PurQ	0.000324781	15	14	15	15	15	14	15	15	15	15	15	15	27.6107	27.5877	27.5609	27.7466	27.7688	27.8082	27.5652	27.6355	27.6416	27.6536	27.7361	27.7223
Q92PI2	Q92PI2_RHIME	purS	Phosphoribosylformylglycinamidine synthase subunit PurS	0.000324781	6	6	6	6	6	6	6	6	6	6	6	6	28.9338	28.8699	28.8832	28.8039	28.9036	28.79	28.8969	28.8251	28.8219	28.7383	28.838	28.7914
Q92PI3	PUR7_RHIME	purC	Phosphoribosylaminoimidazole-succinocarboxamide synthase	0.000324781	17	18	18	20	20	20	16	19	18	17	19	17	28.1339	28.1426	28.1618	28.6287	28.6042	28.5387	28.1474	28.1688	28.2044	28.2028	28.3281	28.0781
Q92PI4	Q92PI4_RHIME	SMc00497	Hypothetical tramsmembrane protein	0.000324781	5	4	3	6	7	6	7	7	6	8	6	6	25.4926	24.5982	24.6127	25.0158	24.7764	25.2366	25.5667	25.5659	25.0236	25.6015	25.4253	25.6981
Q92PI5	Q92PI5_RHIME	SMc00499	Hypothetical transmembrane protein	0.000324781	11	11	11	7	7	8	9	10	8	11	8	7	25.5951	25.5968	25.5463	24.577	24.6633	24.6485	25.2036	25.1497	24.9146	25.1856	24.9092	25.0607
Q92PJ3	Q92PJ3_RHIME	purB	Adenylosuccinate lyase	0.000324781	30	28	27	30	29	32	28	30	30	29	32	28	28.825	28.5446	28.3483	28.8167	28.6245	29.0817	29.2071	29.4733	29.3367	29.2165	29.2811	29.0073
Q92PJ4	Q92PJ4_RHIME	rpe	Ribulose-phosphate 3-epimerase	0.000324781	8	8	8	8	8	8	8	8	8	8	8	8	27.8416	27.7868	27.9604	28.1304	28.2034	28.1752	27.9113	27.9866	28.0524	27.9449	27.9654	28.0475
Q92PJ5	Q92PJ5_RHIME	SMc00512	Uncharacterized protein	0.000324781	8	8	8	8	8	7	7	7	7	7	8	7	26.0341	25.9201	25.8396	26.1349	26.141	26.0764	25.8963	25.9628	26.0058	26.0665	26.145	25.9963
Q92PJ6	Q92PJ6_RHIME	SMc00513	Putative amino acid-binding periplasmic protein	0.000324781	19	18	18	17	18	18	19	19	18	17	18	18	27.9915	28.0157	28.0615	27.8913	28.1081	28.0927	28.0137	28.0388	27.9827	27.8294	27.7912	27.8719
Q92PJ7	Q92PJ7_RHIME	SMc00514	Putative monooxygenase	0.000324781	3	3	3	3	3	3	3	3	3	3	3	3	22.4833	22.2014	22.0689	23.039	22.9482	22.8451	22.4549	22.4103	22.4163	22.4835	22.8804	22.1867
Q92PJ8	Q92PJ8_RHIME	SMc00515	AAA_5 domain-containing protein	0.000324781	4	4	4	4	4	4	4	4	4	4	4	4	23.152	23.3776	23.1743	23.0986	22.7093	23.2151	22.9359	23.1525	23.2303	23.3139	23.3975	23.4492
Q92PK0	Q92PK0_RHIME	SMc00517	XdhC_CoxI domain-containing protein	0.000324781	4	4	4	4	4	4	4	4	4	4	4	4	25.9877	25.9434	25.9738	25.7042	25.8796	25.7038	25.9062	25.8362	25.5118	25.5396	25.6884	25.6418
Q92PK1	Q92PK1_RHIME	SMc00518	XdhC_C domain-containing protein	0.000324781	8	9	9	9	9	9	9	9	9	9	9	8	26.3778	26.2974	26.3074	26.557	26.4938	26.5104	26.4056	26.5191	26.5067	26.4522	26.6461	26.603
Q92PK2	Q92PK2_RHIME	SMc00521	Nudix hydrolase domain-containing protein	0.000324781	16	16	16	16	16	16	16	16	16	16	17	16	26.7233	26.7855	26.8542	27.1088	27.1592	27.0221	26.9529	26.9082	27.016	26.9822	26.9189	26.923
Q92PK3	Q92PK3_RHIME	rhlE1	Putative ATP-dependent RNA helicase	0.000324781	9	9	10	11	10	10	11	8	9	9	9	9	25.2801	25.271	25.4316	25.353	25.6446	25.4691	25.0483	24.8934	25.0905	25.1643	25.1328	24.7266
Q92PK4	Q92PK4_RHIME	bcp	Thioredoxin peroxidase	0.000324781	18	17	15	17	18	18	16	17	16	18	16	14	28.0091	27.9728	27.9056	27.9757	28.0656	28.1197	27.9082	27.9561	27.9342	27.8791	27.9396	28.1274
Q92PK5	SYY_RHIME	tyrS	Tyrosine--tRNA ligase	0.000324781	22	20	23	27	26	24	20	21	23	25	23	24	28.0592	28.0725	28.1483	28.5072	28.5472	28.633	28.0543	28.1879	28.2832	28.2333	28.3132	28.241
Q92PK6	ANMK_RHIME	anmK	Anhydro-N-acetylmuramic acid kinase	0.000324781	9	9	9	9	9	9	9	9	9	9	9	9	25.03	24.9465	25.0492	24.8719	24.8574	24.9452	24.9172	24.9943	24.9419	25.0297	25.0691	25.0459
Q92PK7	Q92PK7_RHIME	SMc00528	Peptidase_S15 domain-containing protein	0.000324781	6	6	3	7	7	7	6	5	5	7	7	6	26.6082	26.4994	24.9017	26.8517	26.7706	26.8437	26.4581	26.6101	25.2307	25.6938	25.7622	25.7328
Q92PK8	Q92PK8_RHIME	nifS	Cysteine desulfurase	0.000324781	6	3	4	7	5	7	5	6	4	7	7	7	23.8377	22.2656	22.6015	24.2274	24.1653	24.9065	22.9473	23.8447	22.9958	24.7062	24.1828	24.6573
Q92PK9	Q92PK9_RHIME	SMc00530	Probable ABC transporter	0.000324781	20	19	20	21	21	20	20	21	19	20	21	16	26.6466	26.6066	26.4768	27.2052	27.0166	27.0627	26.6129	26.725	26.5994	26.6068	26.4416	26.2463
Q92PL0	Q92PL0_RHIME	SMc00531	Putative ABC transporter ATP-binding protein	0.000324781	24	26	25	26	26	25	23	25	25	25	25	23	28.4266	28.387	28.3642	28.8061	28.732	28.615	28.4712	28.4829	28.4425	28.4025	28.458	28.4465
Q92PL1	Q92PL1_RHIME	sufD	Putative FeS assembly protein	0.000324781	13	13	15	14	14	14	13	14	15	15	15	14	27.0499	26.939	26.9109	27.663	27.5541	27.5279	27.2876	27.1515	27.3029	27.25	27.2213	27.1717
Q92PL2	Q92PL2_RHIME	csd	Cysteine desulfurase	0.000324781	17	15	15	18	18	18	14	15	15	16	17	17	26.184	26.1494	26.11	27.0939	26.928	27.205	26.1868	26.1968	26.1282	26.5976	26.6176	26.5714
Q92PL3	Q92PL3_RHIME	SMc00302	FeS_assembly_P domain-containing protein	0.000324781	5	5	5	5	5	5	5	5	5	5	5	5	26.3567	26.0808	25.818	26.7508	26.3682	26.3274	26.3089	26.1464	26.101	25.4837	25.4687	26.2876
Q92PL4	Q92PL4_RHIME	sufA	Putative FeS assembly scaffold	0.000324781	4	4	4	4	5	5	5	5	5	5	5	5	24.6345	24.5777	24.7664	24.8455	25.0473	25.0278	24.979	24.7179	24.9784	24.9785	24.8038	25.0646
Q92PL5	Q92PL5_RHIME	sthA	Probable soluble pyridine nucleotide transhydrogenase	0.000324781	33	35	35	34	35	36	32	32	33	35	36	33	29.1749	29.0687	29.1771	29.3496	29.3414	29.3585	29.0908	29.0021	29.1371	29.1546	29.3189	29.5694
Q92PL6	Y1728_RHIME	R01728	UPF0758 protein R01728	0.000324781	2	3	3	4	3	4	3	2	3	4	4	3	20.21	20.8604	20.446	20.6516	21.1007	20.9736	21.463	20.7357	21.151	21.1618	20.766	20.9369
Q92PL7	Q92PL7_RHIME	map1	Methionine aminopeptidase	0.000324781	19	18	18	19	19	20	18	18	20	20	18	18	27.5828	27.5068	27.5849	27.7416	27.7636	27.7812	27.6523	27.6776	27.7085	27.6574	27.6842	27.7637
Q92PL8	Q92PL8_RHIME	SMc00295	Uncharacterized protein	0.000324781	10	10	10	11	10	10	10	10	10	10	10	10	27.8115	27.7788	27.8065	27.8268	27.9878	27.8884	27.8391	27.7926	27.774	27.7053	27.6402	27.9095
Q92PL9	Q92PL9_RHIME	thrA	Homoserine dehydrogenase	0.000324781	23	22	21	25	24	23	25	19	20	22	23	24	28.074	27.8639	27.8104	28.3671	28.333	28.3818	28.1099	28.1091	28.1999	28.2221	28.354	28.4296
Q92PM0	Q92PM0_RHIME	recJ	Single-stranded-DNA-specific exonuclease RecJ	0.000324781	1	1	3	3	3	3	1	1	2	3	3	2	22.3098	22.3173	22.9572	23.2096	23.0708	22.1113	21.98	22.3581	22.2728	22.2509	22.641	22.4865
Q92PM1	Q92PM1_RHIME	gloA	Probable lactoylglutathione lyase methylglyoxalase	0.000324781	16	17	17	16	16	16	17	16	16	17	17	17	29.8308	29.731	29.7621	29.5695	29.6226	29.5834	29.7192	29.7299	29.7809	29.7206	29.8195	29.6649
Q92PM2	Q92PM2_RHIME	cspA5	Putative cold shock transcription regulator	0.000324781	11	9	9	9	11	11	9	10	11	9	10	8	25.6214	25.6063	25.6106	25.6858	25.7048	25.8026	25.498	25.6437	25.5908	25.529	25.6073	25.6449
Q92PM3	Q92PM3_RHIME	SMc00288	Hypothetical signal peptide protein	0.000324781	15	15	15	15	15	14	14	13	15	14	14	14	26.5277	26.6035	26.6222	26.2047	26.3263	26.3123	25.9801	25.8625	26.1132	26.0454	26.0098	26.2593
Q92PM4	Q92PM4_RHIME	SMc00287	Probable NADH-ubiquinone oxidoreductase	0.000324781	12	12	13	14	14	14	13	12	13	14	13	12	28.5012	28.3437	28.4435	28.3182	28.5171	28.4346	28.4916	28.4426	28.3557	28.2077	28.2708	28.3197
Q92PM9	Q92PM9_RHIME	SMc00281	Hypothetical signal peptide protein	0.000324781	2	2	2	1	1	1	2	2	2	2	2	2	22.2995	22.3214	22.4992	20.3562	21.171	20.9713	22.3035	21.9758	22.009	21.571	21.7478	21.5115
Q92PN3	Q92PN3_RHIME	SMc00276	Lactamase_B domain-containing protein	0.000324781	9	9	6	8	9	9	7	5	7	9	10	9	23.6286	23.5698	22.5313	23.4438	23.5438	23.8552	23.2735	22.5108	22.9112	24.1765	24.0288	24.0242
Q92PP1	Q92PP1_RHIME	SMc00267	AP_endonuc_2 domain-containing protein	0.000615006	1	2	2	2	2	2	1	1	1	1	2	2	19.6949	20.5966	22.4849	21.9385	22.4903	22.1113	20.1029	20.2521	20.2774	20.1407	21.6749	21.4797
Q92PP3	Q92PP3_RHIME	SMc00265	Putative oxobutyric acid and 3-methyl oxovaleric acid ABC transporter, periplasmic solute-binding component	0.000324781	15	16	15	15	15	15	15	15	14	15	15	15	26.613	26.5308	26.4062	26.0858	26.2217	26.1041	25.8827	26.1949	26.3595	26.1437	26.2743	26.2379
Q92PP4	Q92PP4_RHIME	SMc00264	Dehydrogenase	0.000615006	2	1	2	2	2	2	2	2	2	2	2	2	22.0085	20.9271	22.0813	22.6135	22.6545	22.8096	21.1488	21.5858	21.3972	22.4166	22.6419	21.8046
Q92PP6	Q92PP6_RHIME	SMc00262	Putative 3-ketoacyl-CoA thiolase	0.000324781	8	8	7	2	2	2	8	9	9	6	6	6	25.2342	25.0232	24.8387	20.769	20.2787	20.9928	25.3913	25.4883	25.5754	23.7358	24.1476	24.1324
Q92PP7	Q92PP7_RHIME	SMc00261	Putative fatty-acid-CoA ligase	0.000324781	3	3	3	4	3	3	3	3	3	3	4	3	22.4111	22.447	22.2871	22.5427	22.2213	22.7208	22.2199	22.3098	21.9988	22.5138	22.6176	22.2061
Q92PP9	Q92PP9_RHIME	SMc00259	PPC domain-containing protein	0.000324781	5	6	6	6	5	5	6	6	6	6	5	5	24.0293	24.1899	24.4435	24.4307	24.4794	24.5927	24.0374	24.1507	24.0917	24.0816	24.1711	24.1769
Q92PQ5	Q92PQ5_RHIME	SMc00254	Uncharacterized protein	0.000324781	2	2	2	1	2	1	2	2	1	1	1	1	25.1103	26.2431	25.9088	23.199	23.7851	22.7254	25.7318	25.0992	24.1082	23.5672	23.5005	23.8849
Q92PQ8	Q92PQ8_RHIME	SMc00249	Uncharacterized protein	0.000324781	4	4	4	4	4	4	4	4	4	4	4	4	25.4222	25.2347	25.2977	25.4425	25.6666	25.4435	25.5257	25.5622	25.6513	25.546	25.4684	25.5772
Q92PR0	Q92PR0_RHIME	qor	Probable quinone oxidoreductase	0.000324781	23	24	25	25	25	26	25	26	25	25	26	25	29.8365	29.7272	29.7134	30.1483	30.1794	30.3271	29.9615	29.9075	30.0164	30.3394	30.3732	30.5179
Q92PR1	Q92PR1_RHIME	SMc00245	Putative ABC transporter ATP-binding protein	0.000324781	8	7	8	7	6	6	7	7	9	5	7	7	23.9041	23.6768	23.8935	23.6081	23.6857	23.8311	23.6125	24.1406	24.1708	23.7524	23.897	23.7128
Q92PR4	Q92PR4_RHIME	SMc00242	Hypothetical signal peptide protein	0.000324781	35	37	36	37	34	35	37	36	36	36	36	37	30.7109	30.6522	30.7086	30.31	30.3631	30.2649	30.8052	30.6994	30.826	30.7768	30.7322	30.8905
Q92PR5	Q92PR5_RHIME	SMc00241	Putative transcriptional regulator	0.000324781	4	5	5	5	5	4	4	5	5	5	5	5	23.2657	23.5918	23.4616	23.2711	23.2136	23.0684	23.2604	23.4733	23.5009	23.5527	23.5894	23.4023
Q92PR6	Q92PR6_RHIME	SMc00240	Uncharacterized protein	0.000324781	7	6	8	7	7	7	7	7	6	7	7	6	24.6533	22.5439	24.7291	24.2125	24.0586	23.9538	22.3847	22.6847	22.8374	24.4557	24.501	22.6772
Q92PR7	Q92PR7_RHIME	moeA	Molybdopterin molybdenumtransferase	0.000324781	11	12	12	13	13	14	13	13	12	14	13	13	26.4919	26.3395	26.2957	26.8161	26.5968	26.8751	26.2692	26.4474	26.4477	26.6688	26.5944	26.7264
Q92PR8	MOAC_RHIME	moaC	Cyclic pyranopterin monophosphate synthase	0.000324781	12	12	13	13	12	12	12	12	12	13	13	12	27.1701	27.0833	27.0143	27.1857	27.2199	27.2713	26.9511	26.9446	26.9624	27.2323	27.1123	27.1897
Q92PR9	TRPC_RHIME	trpC	Indole-3-glycerol phosphate synthase	0.000324781	18	17	16	19	19	19	15	13	16	18	18	17	26.9487	26.6388	26.4962	27.7953	27.6554	27.8952	26.1862	26.1876	26.5913	27.1881	27.1436	27.2765
Q92PS0	TRPD_RHIME	trpD	Anthranilate phosphoribosyltransferase	0.000324781	18	17	19	19	19	19	19	19	17	19	20	18	27.907	27.9261	27.8975	28.1342	28.0937	28.0434	27.8846	27.905	27.9892	28.0222	28.0683	27.9427
Q92PS1	Q92PS1_RHIME	ppiD	Parvulin-like PPIase	0.000324781	47	47	48	49	50	50	49	49	48	48	49	47	30.6029	30.5608	30.6279	30.6503	30.7878	30.6395	30.686	30.6274	30.6358	30.5901	30.5214	30.7142
Q92PS3	GLMU_RHIME	glmU	Bifunctional protein GlmU	0.000324781	11	12	11	15	14	15	12	12	11	15	15	14	26.4368	26.3018	26.081	26.7426	26.494	26.6937	26.1445	26.1881	26.3432	26.5516	26.5493	26.6104
Q92PS5	Q92PS5_RHIME	SMc00230	Putative acetyltransferase	0.000324781	3	3	3	3	3	3	3	3	3	3	3	3	25.101	25.0892	25.0933	25.0043	25.0594	24.8764	24.9291	24.9257	24.8333	24.8961	24.8664	25.1423
Q92PS6	Q92PS6_RHIME	SMc00229	Hypothetical transmembrane protein	0.000324781	2	2	2	2	2	2	2	2	2	2	2	2	23.5797	23.6779	23.65	23.3769	23.3873	23.4965	23.7038	23.6941	23.6797	23.6748	23.9946	23.8048
Q92PS7	Q92PS7_RHIME	recG	ATP-dependent DNA helicase RecG	0.000324781	11	10	9	10	9	10	10	10	9	9	9	9	23.7045	23.505	23.8178	24.1912	24.0009	24.1447	23.3342	23.5875	23.8666	23.5769	23.6509	23.5674
Q92PS8	Q92PS8_RHIME	SMc00227	FAD assembly factor SdhE	0.000324781	6	6	6	6	6	6	6	6	6	6	6	6	23.4995	23.9418	24.2082	23.8267	24.4072	24.2622	23.6264	23.7895	23.9986	23.4901	23.5315	23.3739
Q92PS9	Q92PS9_RHIME	mfd	Transcription-repair-coupling factor	0.000324781	33	34	35	37	40	39	32	34	35	35	36	31	26.894	26.898	26.86	27.4985	27.3749	27.4867	26.5609	26.811	26.9218	26.8142	26.8902	26.6347
Q92PT0	Q92PT0_RHIME	SMc00958	Uncharacterized protein	0.000324781	3	4	3	3	3	2	4	2	4	2	4	3	22.3876	23.7158	22.8441	22.8597	22.2466	21.2103	23.4782	22.8366	23.3173	22.4426	23.3239	23.0817
Q92PT2	Q92PT2_RHIME	SMc00959	Uncharacterized protein	0.000324781	3	3	3	3	3	3	3	3	3	3	3	3	24.1137	24.4702	24.3639	23.8429	23.8471	23.2674	24.4118	23.7331	23.8418	23.8181	23.7958	24.4351
Q92PT3	Q92PT3_RHIME	SMc00955	Uncharacterized protein	0.000324781	7	7	7	7	7	7	6	7	7	7	7	7	25.0235	25.0171	24.7843	24.9383	25.0564	24.9591	25.2018	25.4485	25.4604	25.3208	25.1702	25.453
Q92PT4	Q92PT4_RHIME	atsA	Arylsulfatase	0.000324781	10	10	9	5	9	7	9	9	10	11	8	9	24.9302	24.739	24.9984	23.0944	24.4079	25.2416	24.5444	24.8303	24.9046	24.9258	24.9249	24.9937
Q92PT6	Q92PT6_RHIME	SMc00952	DSBA domain-containing protein	0.000324781	6	6	6	6	6	6	6	6	6	5	6	6	25.0184	25.0424	24.9904	25.6828	25.4622	25.2534	25.1232	24.9214	24.9481	25.1092	25.054	25.2173
Q92PT7	Q92PT7_RHIME	SMc00951	Periplasmic solute-binding protein	0.000324781	26	26	26	26	25	26	25	26	25	27	26	24	28.9213	28.94	28.9497	28.821	28.9371	28.8541	28.8663	28.8194	28.8773	28.7801	28.8213	28.9495
Q92PT8	Q92PT8_RHIME	SMc00950	Uncharacterized protein	0.000324781	33	32	31	32	32	30	32	32	30	31	32	32	31.5754	31.6281	31.642	31.5792	31.6984	31.6731	31.557	31.5383	31.5805	31.4504	31.4752	31.7268
Q92PU0	Q92PU0_RHIME	nnrE	Bifunctional NAD(P)H-hydrate repair enzyme	0.000324781	7	7	7	8	7	8	8	8	7	8	8	8	25.0622	25.0221	25.1005	25.4246	24.6272	25.4244	25.1675	25.4226	25.171	25.28	25.3959	25.0334
Q92PU1	XGPT_RHIME	gpt	Xanthine-guanine phosphoribosyltransferase	0.000324781	14	15	15	15	15	15	15	14	15	14	15	15	29.3476	29.4154	29.4747	29.5988	29.5859	29.6487	29.4272	29.3603	29.4777	29.3697	29.4492	29.6012
Q92PU2	Q92PU2_RHIME	SMc00944	MoCF_biosynth domain-containing protein	0.000324781	10	12	10	12	12	12	11	11	13	11	12	12	27.5276	27.4518	27.4688	27.5934	27.6268	27.545	27.5388	27.5706	27.6333	27.5063	27.5612	27.7357
Q92PU3	NQOR1_RHIME	R01635	NAD(P)H dehydrogenase (quinone) 1	0.000324781	13	13	14	14	14	14	13	13	13	14	14	12	29.9077	29.8392	29.9312	30.8143	30.8789	30.8807	29.8448	29.793	29.8562	29.9121	29.8612	30.1027
Q92PU4	Q92PU4_RHIME	SMc00942	Uncharacterized protein	0.000324781	4	4	4	4	4	5	4	5	5	5	5	5	26.2339	26.0749	26.1923	25.0469	25.2594	25.117	26.193	26.2297	26.3205	26.1201	26.0379	26.251
Q92PU5	Q92PU5_RHIME	SMc00941	Uncharacterized protein	0.000324781	3	3	3	2	2	3	2	3	3	2	3	2	23.9146	23.8287	23.719	23.0416	23.119	23.7109	23.7368	23.3821	23.2465	22.9985	23.6183	23.1369
Q92PU6	Q92PU6_RHIME	SMc00939	YCII domain-containing protein	0.000324781	9	10	10	10	9	10	10	10	10	10	9	9	28.1383	28.1333	28.0892	27.9207	27.9868	27.9158	28.0177	27.9837	28.0192	27.8122	27.8596	27.9553
Q92PU7	Q92PU7_RHIME	SMc00938	Uncharacterized protein	0.000324781	11	11	11	10	10	11	10	9	9	10	10	10	26.3927	26.431	26.3954	26.1588	26.2603	26.2761	26.3849	26.2466	26.2465	26.1029	26.1399	26.1516
Q92PU9	Q92PU9_RHIME	ilvA	L-threonine dehydratase	0.000324781	10	9	8	9	9	9	9	9	10	10	10	10	25.2076	25.039	24.706	26.0067	25.8087	26.1935	25.5611	25.6765	25.6246	25.8642	26.1236	25.6534
Q92PV0	Q92PV0_RHIME	SMc00935	Uncharacterized protein	0.000324781	9	10	9	9	9	9	10	9	9	8	9	8	27.6351	27.5736	27.6065	27.4075	27.5277	27.4476	27.7456	27.655	27.6823	27.4922	27.4699	27.6634
Q92PV2	Q92PV2_RHIME	ald	Alanine dehydrogenase	0.000324781	6	4	3	11	10	10	2	3	4	3	4	2	23.3646	23.0272	23.0574	26.0298	25.8306	25.9662	22.0706	23.1926	23.5929	23.0133	24.1063	22.7174
Q92PV4	Q92PV4_RHIME	sseA	Putative 3-mercaptopyruvate sulfurtransferase	0.000324781	8	9	10	10	10	11	10	8	10	10	10	10	29.3574	29.3504	29.4235	29.3276	29.4311	29.4115	29.4916	29.3386	29.4239	29.3919	29.2891	29.2405
Q92PV5	Q92PV5_RHIME	cysK2	Probable cysteine synthase A (O-acetylserine sulfhydrylase A) protein	0.000324781	28	29	27	29	29	30	25	26	27	28	30	27	30.6114	30.46	30.3675	30.9049	30.8271	30.9097	30.2593	30.3697	30.5425	30.7079	30.6904	30.6951
Q92PV7	Q92PV7_RHIME	SMc01176	SpoVT-AbrB domain-containing protein	0.000324781	6	5	6	5	6	5	6	6	6	6	6	6	24.8905	25.0335	25.0962	24.808	24.757	24.4942	24.6629	24.9956	24.9192	24.4226	24.3326	23.8896
Q92PW3	LEXA_RHIME	lexA	LexA repressor	0.000324781	12	13	12	13	13	13	14	14	14	14	14	14	27.1214	27.0867	27.0577	26.896	26.9762	26.9505	27.0736	26.98	26.9804	26.9226	26.8678	27.0103
Q92PW4	Q92PW4_RHIME	SMc01184	Hypothetical transmembrane protein	0.000324781	11	11	12	12	12	12	10	12	11	9	11	11	25.1643	24.9506	25.0014	25.2976	25.2077	24.9996	24.4843	24.8839	24.5765	24.3575	24.4254	24.6584
Q92PW7	KTHY_RHIME	tmk	Thymidylate kinase	0.000324781	6	7	6	7	6	6	6	5	7	6	7	7	25.0719	24.928	25.0906	25.0209	24.535	24.8181	25.211	25.0898	25.0957	25.0473	24.9992	25.0248
Q92PW8	Q92PW8_RHIME	SMc01190	Putative DNA polymerase III, delta' subunit	0.000324781	13	14	14	14	13	13	13	13	14	14	14	11	25.9511	26.3858	26.4246	26.2022	26.0912	26.1476	26.5065	26.2473	26.4629	26.0927	26.1904	25.7152
Q92PX0	SYM_RHIME	metG	Methionine--tRNA ligase	0.000324781	28	27	27	29	30	30	29	30	29	31	29	25	28.6985	28.5761	28.427	28.8844	28.775	29.0041	28.896	28.935	28.96	28.9714	28.956	29.006
Q92PX1	Q92PX1_RHIME	SMc01193	Uncharacterized protein	0.000324781	12	11	12	15	14	14	11	13	13	13	14	13	26.7136	26.5461	26.4294	26.85	26.8003	26.9545	26.5182	26.6102	26.7118	26.8448	26.6821	26.8124
Q92PX2	Q92PX2_RHIME	SMc01194	Lactamase_B domain-containing protein	0.000324781	5	5	5	6	6	6	5	4	5	5	6	5	24.182	23.9586	24.0262	25.2419	25.1377	25.3203	24.186	24.172	24.2396	24.7663	25.044	24.7263
Q92PX5	Q92PX5_RHIME	SMc01198	Hypothetical transmembrane protein	0.000615006	3	2	3	3	3	3	3	3	2	3	2	2	21.2408	21.0919	21.2782	22.0502	22.1429	22.1727	21.2241	21.5248	18.9324	21.6768	21.5234	20.8697
Q92PX8	Q92PX8_RHIME	SMc01698	Putative oxidoreductase	0.000324781	8	7	8	9	9	9	8	9	9	9	9	9	26.1917	26.0463	26.1291	26.4354	26.3225	26.447	26.171	26.2732	26.258	26.2928	26.3929	26.0314
Q92PX9	Q92PX9_RHIME	SMc01200	Hypothetical transmembrane protein	0.000324781	10	10	11	11	10	10	11	11	11	11	11	11	29.4174	29.4284	29.5267	29.3787	29.5025	29.478	29.7149	29.7661	29.7253	29.5783	29.5492	29.7277
Q92PY0	Q92PY0_RHIME	SMc01202	Putative lipoprotein	0.000324781	10	9	9	8	9	9	10	8	10	8	7	8	28.0086	28.0863	28.1392	27.81	28.0825	27.9632	28.1127	28.0393	28.211	27.8113	27.7453	27.5238
Q92PY2	Q92PY2_RHIME	SMc01204	Probable short-chain dehydrogenase	0.000324781	10	10	10	10	9	9	9	9	9	8	8	8	25.9739	25.9642	25.9676	26.0738	26.0348	26.0721	25.56	25.6882	25.8105	25.3602	25.6006	25.4895
Q92PY4	TGT_RHIME	tgt	Queuine tRNA-ribosyltransferase	0.000324781	7	8	8	9	8	9	6	8	8	8	8	8	24.9887	25.1193	24.8661	25.7513	25.3149	25.69	24.9867	25.1884	25.0933	25.2645	25.2321	25.2197
Q92PY5	QUEA_RHIME	queA	S-adenosylmethionine:tRNA ribosyltransferase-isomerase	0.000324781	8	7	9	9	9	9	8	8	9	9	9	7	24.6686	24.7775	24.7961	25.3994	25.4007	25.6489	24.773	24.7855	24.8712	24.8032	25.0394	24.5246
Q92PY6	Q92PY6_RHIME	ppiB	Peptidyl-prolyl cis-trans isomerase	0.000324781	34	34	33	34	34	34	35	34	34	34	34	34	32.1867	32.2251	32.2566	32.2078	32.347	32.2511	32.2774	32.2707	32.2369	32.0829	32.0399	32.2424
Q92PY7	Q92PY7_RHIME	ppiA	Peptidyl-prolyl cis-trans isomerase	0.000324781	21	21	21	21	21	21	21	21	21	21	21	21	30.3872	30.4231	30.453	30.397	30.5608	30.492	30.5785	30.5057	30.4931	30.3856	30.3462	30.5618
Q92PY8	COAD_RHIME	coaD	Phosphopantetheine adenylyltransferase	0.000324781	9	7	7	8	7	7	7	8	8	9	8	9	27.8581	27.8127	27.8316	28.0319	27.9994	27.6553	27.7393	27.7926	27.8562	27.8806	27.8572	27.9554
Q92PZ2	Q92PZ2_RHIME	SMc01213	Hypothetical transmembrane protein	0.000324781	11	11	10	11	11	10	11	10	11	11	11	11	26.8066	26.9676	26.8108	26.5674	26.5201	26.3681	27.0145	26.9833	26.872	26.8124	26.8	26.9284
Q92PZ3	Q92PZ3_RHIME	SMc01214	Putative zinc-binding dehydrogenase	0.000324781	6	6	6	6	6	6	6	6	6	6	6	6	24.892	24.7078	24.4389	23.8139	23.5304	23.9822	24.7384	24.8144	24.7686	24.809	24.7676	24.8054
Q92PZ4	CARB_RHIME	carB	Carbamoyl-phosphate synthase large chain	0.000324781	59	58	52	59	58	62	60	61	61	63	62	62	29.8462	29.6508	29.3957	29.831	29.6376	29.8712	30.0221	30.0534	30.2537	30.2455	30.1067	30.2487
Q92PZ6	Q92PZ6_RHIME	trxB	Thioredoxin reductase	0.000324781	10	9	9	10	10	10	8	10	10	10	10	9	25.9878	25.8518	25.8231	26.4851	26.4647	26.5261	25.9252	25.9668	26.1268	26.1485	26.3202	26.1386
Q92PZ7	Q92PZ7_RHIME	lsrB	Transcription regulator LysR family	0.000324781	15	15	15	16	14	15	15	16	14	13	16	17	26.6582	26.6262	26.6654	26.3976	26.2607	26.3894	26.5834	26.7054	26.7119	26.5983	26.6672	26.7149
Q92PZ9	Q92PZ9_RHIME	nerA	Putative glycerol trinitrate (GTN) reductase	0.000324781	17	15	18	18	18	18	18	17	17	17	18	18	26.4985	26.4536	26.4097	26.9855	27.0658	26.7943	26.5415	26.4535	26.3677	26.5775	26.5744	26.6967
Q92Q02	Q92Q02_RHIME	gyrA	DNA gyrase subunit A	0.000324781	29	31	30	32	29	30	28	33	30	30	31	25	27.3532	27.5358	27.4542	28.0361	27.4144	28.0531	27.334	27.9941	28.0128	27.3827	27.5892	27.2612
Q92Q04	Q92Q04_RHIME	SMc01236	Uncharacterized protein	0.000324781	13	13	13	11	12	11	12	12	11	12	12	11	26.4102	26.535	26.5116	26.1022	26.1704	25.8363	26.3783	26.4123	26.3645	26.301	26.2184	26.1484
Q92Q05	Q92Q05_RHIME	nrdJ	Vitamin B12-dependent ribonucleotide reductase	0.000324781	27	24	24	27	26	27	26	28	27	27	28	25	26.2532	26.0738	25.8539	26.2243	26.1641	26.3443	26.1461	26.2743	26.3254	26.1933	26.1834	26.1666
Q92Q09	Q92Q09_RHIME	gcvT	Aminomethyltransferase	0.000324781	25	28	27	30	30	29	27	28	28	27	27	24	29.5788	29.3965	29.225	29.8436	29.6282	29.927	29.4769	29.5439	29.6737	29.619	29.5656	29.552
Q92Q10	GCSH_RHIME	gcvH	Glycine cleavage system H protein	0.000324781	7	7	7	7	7	7	7	7	7	7	7	7	28.9244	28.967	28.9259	28.8091	28.8746	28.8628	28.9199	28.894	28.9353	28.7083	28.6544	28.7712
Q92Q11	GCSP_RHIME	gcvP	Glycine dehydrogenase (decarboxylating)	0.000324781	81	80	83	81	82	81	81	82	81	80	82	80	31.1954	31.0855	30.9817	31.3103	31.2987	31.3906	31.3528	31.4133	31.4365	31.2815	31.2668	31.2727
Q92Q12	TIG_RHIME	tig	Trigger factor	0.000324781	70	73	72	73	75	76	73	75	71	74	74	71	32.3539	32.3278	32.3689	32.4879	32.6542	32.511	32.531	32.4105	32.4176	32.3913	32.3692	32.5104
Q92Q13	Q92Q13_RHIME	SMc02051	Uncharacterized protein	0.000324781	5	5	5	4	5	5	5	5	5	5	5	5	28.5581	28.5324	28.672	27.0646	27.0185	26.6179	28.4588	28.457	28.3916	28.3784	28.2944	28.5447
Q92Q14	Q92Q14_RHIME	SMc02052	Uncharacterized protein	0.000324781	2	3	3	3	3	3	1	1	2	2	2	3	23.9824	24.4357	24.699	25.0967	25.1087	25.0424	23.2265	23.1369	23.3647	24.0238	24.0627	24.417
Q92Q15	TRMFO_RHIME	trmFO	Methylenetetrahydrofolate--tRNA-(uracil-5-)-methyltransferase TrmFO	0.000324781	11	9	9	15	14	13	8	8	11	12	12	10	25.7408	25.4048	25.3273	28.0794	27.7423	27.5045	25.1083	25.1515	25.9795	26.1869	26.1614	26.1069
Q92Q17	Q92Q17_RHIME	crtB	Putative phytoene synthase	0.000324781	2	2	2	3	3	3	2	2	2	3	3	3	23.6621	23.616	23.6435	24.2476	24.0949	24.2004	23.6503	23.7323	23.8204	24.2716	24.0488	23.5758
Q92Q18	Q92Q18_RHIME	SMc02056	Uncharacterized protein	0.000324781	9	9	10	11	11	11	10	10	10	11	11	11	27.3495	27.2421	27.3634	27.3193	27.4935	27.2856	27.2623	27.2578	27.2773	27.1737	27.1399	27.403
Q92Q19	Q92Q19_RHIME	secD1	Multifunctional fusion protein	0.000324781	14	14	15	16	15	15	14	15	14	14	14	14	26.2673	26.123	26.2422	26.6593	26.401	26.6188	26.0393	26.2506	26.1309	26.0551	26.2207	26.2353
Q92Q20	Q92Q20_RHIME	yajC	Sec translocon accessory complex subunit YajC	0.000324781	5	5	5	5	5	5	5	5	5	5	5	5	29.2125	29.1502	29.1789	29.0028	29.2093	28.9465	29.2044	29.0941	29.1405	29.0388	28.9854	29.3935
Q92Q21	Q92Q21_RHIME	SMc02059	DUF815 domain-containing protein	0.000324781	9	10	9	10	10	10	9	9	10	9	10	8	24.8447	25.2204	25.2107	25.6123	25.2918	25.5586	25.1475	25.1941	25.2487	25.2952	25.4774	24.9891
Q92Q22	SYS_RHIME	serS	Serine--tRNA ligase	0.000324781	29	29	30	31	29	29	29	30	30	30	30	29	28.8205	28.7098	28.6822	28.873	28.9094	28.9712	28.9438	29.0423	29.0672	29.1376	29.1469	28.9977
Q92Q23	Q92Q23_RHIME	tatC	Sec-independent protein translocase protein TatC	0.000324781	3	3	3	3	4	4	4	3	4	4	3	3	23.1461	23.4151	23.6132	23.7221	23.8456	23.826	23.4516	23.6756	23.6805	23.5924	23.6148	22.7394
Q92Q24	TATB_RHIME	tatB	Sec-independent protein translocase protein TatB	0.000324781	5	4	4	5	5	5	5	5	5	4	5	5	24.5888	24.7499	24.9553	24.5959	24.6309	24.5638	24.5679	24.4745	24.5296	24.125	24.182	24.2571
Q92Q25	TATA_RHIME	tatA	Sec-independent protein translocase protein TatA	0.000324781	9	8	9	9	8	8	9	8	8	9	9	8	27.8368	27.6599	27.7419	27.4069	27.8971	27.5276	27.9686	27.8734	28.0285	27.8154	27.5417	27.7322
Q92Q26	Q92Q26_RHIME	SMc02068	Putative ABC transporter ATP-binding protein	0.000324781	6	7	7	9	10	10	3	8	10	10	10	9	23.8933	23.6367	23.1575	24.3311	24.161	24.3637	22.2332	23.5782	23.7655	23.9447	23.7329	23.9004
Q92Q27	Q92Q27_RHIME	SMc02069	Uncharacterized protein	0.000324781	4	3	3	3	4	3	2	3	4	2	2	2	24.1379	23.4938	23.6254	23.9495	24.2439	23.6506	23.1452	23.1944	24.2112	23.4284	23.6113	23.7421
Q92Q28	Q92Q28_RHIME	SMc02070	Uncharacterized protein	0.000324781	7	7	7	6	6	6	7	7	7	7	7	7	23.8265	23.9673	24.1162	23.8835	24.0684	24.2048	23.8328	23.9083	23.9422	23.7885	24.0838	24.0299
Q92Q29	Q92Q29_RHIME	SMc02071	Putative Beta-hexosaminidase	0.000324781	10	11	10	13	12	13	13	13	11	13	12	10	27.0124	26.8987	26.7153	27.3472	27.1068	27.4636	27.1657	27.26	27.1116	27.4486	27.2635	27.0548
Q92Q30	Q92Q30_RHIME	SMc02072	Hypothetical transmembrane protein	0.000324781	28	27	27	27	28	27	27	26	26	28	28	28	28.0695	27.9291	27.9707	28.1881	28.2941	28.3309	28.1495	28.1031	28.0345	28.2552	28.1677	28.349
Q92Q31	SYR_RHIME	argS	Arginine--tRNA ligase	0.000324781	24	24	24	25	25	25	23	24	23	21	22	21	26.3786	26.6663	26.5126	27.1613	26.934	27.1129	26.4834	26.4474	26.5881	26.5495	26.7263	26.5325
Q92Q32	DGTL1_RHIME	R01522	Deoxyguanosinetriphosphate triphosphohydrolase-like protein	0.000324781	8	9	7	9	8	9	10	10	10	9	10	9	25.1572	25.0126	24.8994	25.3692	24.5404	25.3419	25.3221	25.5245	25.5332	25.4576	25.4331	25.4226
Q92Q33	Q92Q33_RHIME	SMc02075	Fe-S_biosyn domain-containing protein	0.000324781	8	8	8	8	8	8	8	8	8	7	8	8	26.0519	25.9785	26.0626	26.4797	26.5424	26.4547	25.8523	25.8987	25.9	25.6071	25.771	25.9997
Q92Q34	Q92Q34_RHIME	cls	Phospholipase D	0.000324781	2	2	3	3	2	2	1	2	1	2	1	2	20.2176	20.5966	20.5916	21.8356	20.8749	19.8169	18.8142	20.739	20.2546	21.4073	19.7944	21.5181
Q92Q35	Q92Q35_RHIME	xthA2	Putative exodeoxyribonuclease III	0.000324781	15	14	14	15	15	15	14	14	14	15	15	15	27.3588	27.2034	26.9878	27.4582	27.2654	27.3915	27.2055	27.2906	27.3323	27.4272	27.4354	27.5097
Q92Q36	Q92Q36_RHIME	fadL	Long-chain fatty acid transport protein	0.000324781	16	16	16	15	15	15	15	15	15	15	15	15	28.6502	28.6789	28.6361	27.8054	27.7963	27.9169	28.3461	28.3825	28.4363	27.8651	27.8331	27.8212
Q92Q37	SYV_RHIME	valS	Valine--tRNA ligase	0.000324781	53	47	49	58	58	60	57	58	55	59	58	52	29.8208	29.5015	29.5626	30.1375	30.1095	30.5493	30.4849	30.6311	30.4859	30.3542	30.5308	30.2656
Q92Q38	Q92Q38_RHIME	tolC	Putative outer membrane secretion protein	0.000324781	46	46	45	46	45	46	46	46	45	44	44	39	31.7794	31.6787	31.7235	31.7512	31.8715	31.7621	31.6522	31.5163	31.633	31.2412	31.2392	31.5375
Q92Q39	Q92Q39_RHIME	SMc02083	Protein-L-isoaspartate O-methyltransferase	0.000324781	18	18	18	18	17	18	16	17	16	17	17	17	29.9761	29.8771	29.8845	30.0411	30.037	30.1651	29.9008	29.9526	29.9091	29.9294	29.9429	30.0488
Q92Q41	Q92Q41_RHIME	exbB	Biopolymer transport protein ExbB	0.000615006	2	2	2	2	2	1	2	1	2	2	2	1	20.8882	20.9721	21.1321	20.9734	21.2767	20.3769	21.8425	17.2065	20.8737	21.2397	21.2051	20.781
Q92Q43	Q92Q43_RHIME	lpxB	Lipid-A-disaccharide synthase	0.000324781	3	3	3	2	3	3	3	3	3	2	2	2	23.2723	23.236	23.4753	22.7186	23.3308	23.5457	23.5686	23.6553	23.4431	21.8631	22.5343	22.7709
Q92Q44	Q92Q44_RHIME	SMc02090	Uncharacterized protein	0.000324781	8	7	7	6	6	7	6	6	6	7	8	7	24.4895	24.3797	24.5072	24.1903	23.7649	24.3401	23.8128	23.4604	23.9265	23.8347	24.4192	23.8529
Q92Q45	LPXA_RHIME	lpxA	Acyl-[acyl-carrier-protein]--UDP-N-acetylglucosamine O-acyltransferase	0.000324781	9	9	9	9	9	9	9	10	10	9	9	9	27.2305	27.1615	26.9128	27.4105	27.2631	27.3955	27.1336	27.0524	27.0746	27.2447	27.1846	27.3001
Q92Q46	FABZ_RHIME	fabZ	3-hydroxyacyl-[acyl-carrier-protein] dehydratase FabZ	0.000324781	12	12	12	12	12	12	12	12	12	12	12	11	28.3427	28.4788	28.5649	27.8616	28.5227	28.3324	28.3464	28.3812	28.3858	27.9716	28.0118	28.1651
Q92Q47	LPXD_RHIME	lpxD	UDP-3-O-acylglucosamine N-acyltransferase	0.000324781	16	15	16	15	15	16	15	16	16	15	16	15	27.7154	27.626	27.6543	27.8303	27.7336	27.86	27.5683	27.6566	27.6907	27.7256	27.7498	27.7609
Q92Q48	Q92Q48_RHIME	omp	Outer membrane protein assembly factor BamA	0.000324781	72	71	71	70	69	70	70	71	72	68	69	71	33.16	33.1284	33.1476	32.9162	33.04	32.9619	33.1167	33.0479	33.0852	32.8073	32.8086	32.9905
Q92Q49	Y1501_RHIME	R01501	Putative zinc metalloprotease R01501	0.000324781	10	10	11	10	10	10	10	11	11	10	10	10	25.1752	25.4211	25.5886	25.5158	25.4747	25.5672	25.3963	25.35	25.5446	25.2002	25.261	25.4667
Q92Q51	ISPT_RHIME	uppS	Isoprenyl transferase	0.000324781	3	3	3	4	4	4	3	4	4	4	4	4	22.781	22.9471	22.3668	23.4559	23.1052	23.4109	22.6373	22.4948	23.0731	22.9549	23.1619	23.1355
Q92Q52	RRF_RHIME	frr	Ribosome-recycling factor	0.000324781	30	29	33	32	34	35	30	29	30	30	32	29	30.8517	30.8349	30.8605	30.7569	30.9087	30.8862	30.7705	30.7176	30.733	30.5956	30.5945	30.7562
Q92Q53	PYRH_RHIME	pyrH	Uridylate kinase	0.000324781	14	13	14	13	15	15	13	13	14	13	14	14	27.7607	27.7484	27.7814	28.0244	28.0579	27.9164	27.4984	27.7171	27.7952	27.8717	27.9204	28.0715
Q92Q54	EFTS_RHIME	tsf	Elongation factor Ts	0.000324781	59	58	59	62	61	60	58	56	57	58	60	60	33.3978	33.3143	33.3447	33.4737	33.6153	33.5742	33.3704	33.3174	33.2836	33.2645	33.26	33.489
Q92Q55	RS2_RHIME	rpsB	30S ribosomal protein S2	0.000324781	36	36	36	36	36	37	37	37	37	35	36	34	29.8222	29.5797	29.5743	29.7436	29.7679	29.6737	30.114	30.0733	30.0941	29.7939	29.8616	29.8823
Q92Q56	Q92Q56_RHIME	SMc02102	Conserved hypothetical transmembrane protein	0.000324781	17	16	16	18	18	18	18	17	17	18	17	17	27.1415	26.933	26.9976	27.1596	26.9232	27.1037	27.0377	27.0098	27.0511	26.8701	26.8413	27.1111
Q92Q57	Q92Q57_RHIME	SMc02103	YjgF_endoribonc domain-containing protein	0.000324781	9	10	10	8	10	10	10	9	10	9	9	9	29.4264	29.3049	29.342	29.1948	29.7686	29.5377	29.4172	29.4523	29.4706	29.3302	29.1941	29.5877
Q92Q58	Q92Q58_RHIME	SMc02104	GP-PDE domain-containing protein	0.000324781	10	10	9	10	10	10	8	8	8	9	8	9	28.3454	28.2973	28.339	28.6134	28.713	28.7617	28.2778	28.3059	28.344	28.2468	28.21	28.2413
Q92Q59	Q92Q59_RHIME	SMc02105	Uncharacterized protein	0.000324781	6	6	7	7	7	7	6	7	5	6	6	4	24.0967	24.1373	24.5284	24.8761	24.6801	25.1629	24.0428	24.5919	24.2986	24.2482	24.5731	24.1006
Q92Q60	Q92Q60_RHIME	SMc02106	HIT family protein	0.000324781	9	9	9	9	9	8	9	9	8	9	9	8	28.565	28.4695	28.5616	28.6493	28.8074	28.6349	28.6591	28.5802	28.5464	28.5026	28.3946	28.7549
Q92Q62	Q92Q62_RHIME	clpA	Probable ATP-dependent CLP protease ATP-binding subunit	0.000324781	19	22	20	23	21	20	21	21	22	21	20	19	25.8719	26.0975	25.9538	26.0972	25.704	25.7327	25.9181	25.9784	26.0459	25.8266	26.0223	25.9038
Q92Q64	Q92Q64_RHIME	SMc02111	Phasin_2 domain-containing protein	0.000324781	63	65	65	18	18	17	64	64	64	24	22	20	36.9489	36.9224	36.9807	27.8342	27.471	27.1684	36.701	36.6962	36.7464	29.7098	29.5282	29.8207
Q92Q65	Q92Q65_RHIME	SMc02112	Uncharacterized protein	0.000324781	3	3	3	3	3	2	3	2	3	2	2	2	23.7531	23.812	24.0561	23.5586	23.9772	23.3107	23.546	23.4255	23.9625	23.4063	23.3781	23.7131
Q92Q66	Q92Q66_RHIME	cysE	Serine acetyltransferase	0.000324781	9	9	8	11	9	11	6	8	6	9	10	6	24.0591	24.0074	24.0669	25.5899	25.2651	25.4234	24.0726	24.2157	23.6467	24.484	24.9096	23.8251
Q92Q67	Q92Q67_RHIME	SMc02114	Putative hydrolase	0.000324781	6	8	6	7	6	8	6	7	8	7	7	7	26.1963	26.1461	26.1409	26.3627	26.3984	26.5042	26.2325	26.2488	26.3093	26.3711	26.3478	26.4822
Q92Q68	Q92Q68_RHIME	SMc02115	zf-CHCC domain-containing protein	0.000324781	8	8	8	8	8	8	8	8	7	7	7	7	28.3705	28.2701	28.297	28.3658	28.6421	28.4621	28.51	28.5267	28.4179	28.4148	28.3121	28.558
Q92Q69	Q92Q69_RHIME	SMc02116	Putative salicylate hydroxylase	0.000324781	2	2	3	3	3	3	3	3	3	1	3	2	20.601	20.2734	20.4597	21.9298	20.629	21.5326	20.7198	20.7517	20.2762	19.2021	21.0141	18.9385
Q92Q70	Q92Q70_RHIME	metC	Probable cystathionine beta-lyase	0.000324781	17	16	16	20	19	19	18	17	16	17	18	16	28.2436	28.2276	28.0562	28.7736	28.7078	28.8546	28.3247	28.3437	28.4509	28.7434	28.7652	28.5952
Q92Q71	Q92Q71_RHIME	aapJ	Probable general L-amino acid-binding periplasmic ABC transporter	0.000324781	48	49	47	46	48	48	48	46	47	47	48	45	33.4804	33.4798	33.5175	33.1683	33.2593	33.1217	33.6229	33.5616	33.5818	33.4088	33.3737	33.4985
Q92Q72	Q92Q72_RHIME	aapQ	Probable general L-amino acid transport permease ABC transporter	0.000324781	4	4	4	7	6	7	3	3	2	4	4	5	23.9978	24.2228	24.04	24.7159	24.3595	24.5007	23.6489	23.5514	23.6715	23.5763	23.3049	23.9327
Q92Q74	Q92Q74_RHIME	aapP	Probable general L-amino acid transport ATP-binding ABC transporter	0.000324781	18	18	18	18	18	19	18	17	19	18	19	17	26.5908	26.5691	26.5953	26.8267	26.4735	26.7083	26.466	26.4813	26.6375	26.4178	26.3613	26.5566
Q92Q76	Q92Q76_RHIME	fpr	Ferredoxin--NADP(+) reductase	0.000324781	15	14	15	15	17	16	16	17	15	17	15	15	28.2935	27.3798	28.1428	28.2769	28.2464	27.6672	28.5165	28.4673	28.4116	28.394	28.1583	27.9955
Q92Q77	Q92Q77_RHIME	SMc02123	Uncharacterized protein	0.000324781	8	7	8	11	11	10	7	9	9	11	10	7	25.8382	26.0946	26.0826	26.3614	26.4515	26.1993	25.788	25.9697	26.0915	25.975	25.7974	25.4453
Q92Q78	Q92Q78_RHIME	cysI	Putative sulfite reductase	0.000324781	7	8	8	9	9	9	8	9	9	9	9	6	24.7238	24.8846	24.8793	25.2389	25.5431	25.6608	25.9807	26.0781	26.1915	25.9824	26.0561	25.9844
Q92Q79	Q92Q79_RHIME	SMc01054	Uncharacterized protein	0.000324781	6	7	7	7	7	7	6	6	6	7	7	6	25.988	26.2628	26.3104	26.3659	26.5761	26.4731	25.952	26.1396	26.2348	25.8192	25.9979	25.5537
Q92Q81	Q92Q81_RHIME	SMc01052	CMP/dCMP-type deaminase domain-containing protein	0.000324781	22	22	22	20	21	21	21	20	19	18	19	19	28.8483	28.7943	28.8139	28.9041	29.0158	28.9092	28.7678	28.6995	28.7874	28.7466	28.7035	28.6649
Q92Q82	Q92Q82_RHIME	SMc01051	Uncharacterized protein	0.000324781	12	10	10	12	12	13	12	10	11	11	12	11	27.211	26.7056	26.6999	26.6718	26.9745	27.2145	27.2713	26.7864	26.8842	26.8337	26.5959	26.8138
Q92Q83	Q92Q83_RHIME	hflX	GTPase HflX	0.000324781	23	24	23	25	24	23	24	23	24	24	24	20	26.7647	26.8719	26.8629	26.9121	26.8917	26.7965	26.7564	26.6251	26.6529	26.5434	26.6857	26.6969
Q92Q84	HFQ_RHIME	hfq	RNA-binding protein Hfq	0.000324781	11	12	12	12	12	12	11	11	11	11	12	12	28.8878	28.8437	28.7562	28.7916	28.8787	28.8596	28.8596	28.7559	28.7307	28.6634	28.7561	28.7466
Q92Q85	Q92Q85_RHIME	SMc01047	Probable branched-chain-amino-acid aminotransferase	0.000324781	19	18	18	19	17	18	18	18	17	19	19	18	27.3965	27.2314	27.1483	27.3288	27.2535	27.4055	27.1571	27.2122	27.2444	27.357	27.2971	27.3536
Q92Q86	Q92Q86_RHIME	trkA	Trk system potassium uptake protein TrkA	0.000324781	9	9	10	11	11	11	9	9	10	11	11	11	25.895	26.0473	25.8314	26.2381	26.1098	26.2458	25.9223	25.9671	25.775	25.9775	26.0216	26.2515
Q92Q87	Q92Q87_RHIME	ntrX	Probable nitrogen regulation protein	0.000324781	22	22	23	27	28	26	23	25	27	25	25	25	28.6299	28.5577	28.5995	28.5532	28.6689	28.583	28.554	28.5197	28.5719	28.4887	28.5178	28.6922
Q92Q88	Q92Q88_RHIME	ntrY	Histidine kinase	0.000324781	14	14	14	14	15	14	15	15	14	14	13	11	25.3912	25.3751	25.4474	25.1751	25.3793	25.2453	25.3844	25.477	25.5531	24.9273	24.9224	24.9445
Q92Q90	ISPDF_RHIME	ispDF	Bifunctional enzyme IspD/IspF	0.000324781	2	2	3	3	3	3	2	3	3	2	3	3	23.2837	23.5848	24.2391	24.1514	23.9554	23.9901	23.5232	24.0173	24.3173	23.6052	24.3216	24.4714
Q92Q91	Q92Q91_RHIME	SMc01039	CinA domain-containing protein	0.000324781	8	8	8	8	8	8	8	8	8	8	8	8	25.5334	25.649	25.6805	25.5849	25.7767	25.2185	25.4946	25.3955	25.4062	25.4986	25.4386	25.5034
Q92Q94	LIPA_RHIME	lipA	Lipoyl synthase	0.000324781	4	5	4	7	7	7	4	3	5	4	4	3	25.1048	25.0166	25.0196	25.9264	25.6552	25.7513	25.0803	21.0866	24.9192	24.7188	24.7455	24.8637
Q92Q96	Q92Q96_RHIME	lpdA1	Dihydrolipoyl dehydrogenase	0.000324781	47	45	47	57	57	58	44	46	42	49	47	50	29.8084	29.6935	29.7338	31.8501	31.7672	31.7763	29.599	29.48	29.5651	29.7059	29.7789	29.9664
Q92Q98	ENO_RHIME	eno	Enolase	0.000324781	52	53	54	49	51	49	50	52	51	50	49	50	33.6306	33.5321	33.6011	33.099	33.185	33.0982	33.4635	33.457	33.4622	33.3531	33.2822	33.579
Q92Q99	KDSA_RHIME	kdsA	2-dehydro-3-deoxyphosphooctonate aldolase	0.000324781	21	22	21	22	21	22	21	21	22	20	22	20	29.3853	29.3387	29.2781	29.4417	29.3736	29.466	29.0799	29.1571	29.2698	29.5094	29.4839	29.636
Q92QA0	PYRG_RHIME	pyrG	CTP synthase	0.000324781	15	15	15	15	16	16	14	14	15	14	16	15	26.5309	26.4765	26.4791	27.155	26.9445	27.0077	26.2628	26.3865	26.5516	26.4325	26.7878	26.2486
Q92QA1	TPIS_RHIME	tpiA	Triosephosphate isomerase	0.000324781	17	15	17	15	17	16	17	16	17	16	16	16	28.5862	27.836	28.6557	27.3512	28.504	27.435	28.5672	27.8609	28.5721	27.643	27.6229	27.6408
Q92QA3	Q92QA3_RHIME	SMc01021	Hypothetical transmembrane protein	0.000324781	4	4	4	3	3	2	4	4	4	4	4	2	25.0467	24.3741	24.3878	23.2314	22.9921	21.6305	24.6584	24.0207	24.1135	23.7985	23.7154	22.6986
Q92QA5	Q92QA5_RHIME	parE	DNA topoisomerase 4 subunit B	0.000324781	6	7	6	8	8	8	6	5	7	6	7	5	22.4314	22.6378	22.2664	22.9847	22.6688	22.7266	21.9302	21.5233	22.7267	21.8499	22.1569	21.8369
Q92QA6	Q92QA6_RHIME	SMc01017	Putative acetyltransferase	0.000324781	6	5	5	6	5	6	6	4	6	6	6	6	24.9931	24.5355	24.6155	25.0861	24.825	24.822	25.4628	24.8778	25.2562	25.4135	25.4754	25.7999
Q92QA7	Q92QA7_RHIME	SMc01013	Flavin_Reduct domain-containing protein	0.000324781	6	6	6	6	6	5	5	6	6	6	6	5	24.4809	24.4591	24.446	24.6597	24.6463	24.7266	24.5033	24.5304	24.5967	24.5623	24.682	24.057
Q92QA8	Q92QA8_RHIME	SMc01012	Putative NAD(P)H nitroreductase	0.000324781	7	6	7	7	7	7	7	7	6	7	7	7	24.7172	24.8653	24.7371	25.1537	25.1052	25.0932	24.6821	24.779	24.6988	24.7867	24.9717	24.7311
Q92QA9	Q92QA9_RHIME	SMc01011	Uncharacterized protein	0.000324781	2	4	4	4	4	4	4	4	4	4	3	3	21.6573	22.4931	22.9978	23.2514	22.542	22.6479	22.6634	22.3899	22.8921	22.1684	22.5306	23.0725
Q92QB0	SYT_RHIME	thrS	Threonine--tRNA ligase	0.000324781	33	34	31	38	37	36	36	32	30	36	36	31	28.6432	28.4309	28.3075	28.8595	28.7623	28.8836	28.3928	28.392	28.5336	28.7407	28.7692	28.7948
Q92QB1	Q92QB1_RHIME	SMc01009	Uncharacterized protein	0.000324781	3	3	3	3	3	3	3	3	3	3	3	3	22.0645	22.6462	22.5823	22.8455	22.744	22.8735	22.1877	22.3222	22.3817	22.3543	22.5095	21.8586
Q92QB3	Q92QB3_RHIME	SMc01006	NifU_N domain-containing protein	0.000324781	13	13	13	14	14	14	12	13	14	14	12	14	26.2984	26.1931	26.2793	26.5694	26.6531	26.6844	26.3237	26.2826	26.3306	26.3805	26.3363	26.4872
Q92QB4	GCH1_RHIME	folE	GTP cyclohydrolase 1	0.000324781	3	3	3	4	3	4	2	3	2	3	3	3	23.1759	23.1181	23.3858	23.5084	21.557	22.8957	23.3884	21.132	22.1204	22.3288	22.6225	22.436
Q92QB5	HIS3_RHIME	hisI	Phosphoribosyl-AMP cyclohydrolase	0.000324781	7	6	7	7	8	7	7	7	9	7	8	8	25.9178	26.0433	26.0948	26.2617	26.3689	26.3928	26.1407	26.1757	26.0439	25.9822	25.9465	26.0886
Q92QB6	Q92QB6_RHIME	SMc01003	PNPLA domain-containing protein	0.000324781	9	8	9	10	10	9	9	9	7	7	9	9	24.4953	24.4254	24.4671	25.1252	25.0883	25.2283	24.5277	24.6793	24.4017	24.1657	24.4621	24.5842
Q92QB7	Q92QB7_RHIME	SMc01002	Uncharacterized protein	0.000324781	5	5	5	5	5	4	5	5	5	5	5	4	28.313	28.204	28.247	27.3565	27.273	27.4281	28.0108	28.0359	28.199	27.9246	27.9449	28.0577
Q92QB8	Q92QB8_RHIME	SMc01001	Hypothetical transmembrane protein	0.000324781	2	2	2	2	3	2	3	2	2	2	2	2	22.0082	21.9592	22.0097	22.3345	22.6704	22.2933	22.0272	21.759	21.6847	21.6701	21.7417	21.9953
Q92QC2	Q92QC2_RHIME	SMc00997	Conserved hypothetical transmembrane protein	0.000324781	3	3	3	3	3	3	3	3	3	3	3	3	21.716	21.7123	20.9651	22.6591	22.4703	22.4124	20.797	21.8856	21.3078	21.4997	21.4227	22.4471
Q92QC4	Q92QC4_RHIME	SMc00995	Uncharacterized protein	0.000324781	1	3	3	3	3	3	2	1	3	3	3	1	20.2605	22.0687	22.9591	22.8914	22.6242	22.7454	20.2516	21.1521	21.7589	20.8066	21.2754	19.2243
Q92QC5	Q92QC5_RHIME	sda	L-serine dehydratase	0.000324781	2	2	2	3	2	3	2	2	2	2	3	4	21.3822	21.174	21.9185	21.9943	20.6629	21.9794	21.6716	21.4944	21.2038	20.8771	20.7551	22.0502
Q92QC8	Q92QC8_RHIME	SMc01260	Putative transcription regulator	0.000324781	6	7	7	7	7	7	7	7	7	6	7	6	25.2799	25.7359	25.7994	25.6513	25.8239	25.6347	25.2132	25.578	25.3403	25.4901	25.378	25.3097
Q92QC9	Q92QC9_RHIME	SMc01261	Magnesium transporter MgtE	0.000324781	7	8	8	9	9	9	8	7	8	7	9	6	24.9206	25.0592	25.0154	25.2202	25.3141	25.4198	24.9074	24.3483	25.1915	24.7634	25.0418	24.859
Q92QD0	DEFL_RHIME	R01402	Peptide deformylase-like	0.000324781	5	6	6	7	5	6	5	4	7	7	6	4	24.6538	24.5121	24.5891	25.0289	24.9022	25.0518	24.7089	24.4324	24.1385	24.387	24.6233	24.0675
Q92QD1	Q92QD1_RHIME	SMc01263	Hypothetical transmembrane protein	0.000324781	4	4	4	4	4	4	4	4	4	4	4	4	28.3406	28.2199	28.3007	28.4243	28.4435	28.3533	28.356	28.1688	28.361	28.2508	28.1476	28.5762
Q92QD2	Q92QD2_RHIME	SMc01265	Uncharacterized protein	0.000324781	3	3	3	3	3	3	2	2	2	3	2	2	23.8047	23.8405	23.7129	23.4616	22.6488	23.4898	22.3775	23.4273	23.2578	23.4683	23.3882	23.0646
Q92QD3	Y1398_RHIME	R01398	UPF0229 protein R01398	0.000324781	17	17	17	17	17	16	17	17	17	17	17	17	26.475	26.6094	26.4202	26.0533	25.8843	25.9492	26.4023	26.3495	26.3418	26.1422	26.192	26.1698
Q92QD4	Q92QD4_RHIME	SMc01267	AAA_PrkA domain-containing protein	0.000324781	41	41	41	39	38	36	38	38	38	39	38	38	28.6957	28.7855	28.6893	28.4533	28.2133	28.2955	28.6684	28.6892	28.7263	28.6607	28.6018	28.711
Q92QD6	Q92QD6_RHIME	SMc01269	Transcription regulator	0.000324781	5	6	6	3	4	4	5	5	6	6	6	6	25.162	25.1455	25.206	24.2105	24.4454	24.2941	25.5879	25.3416	25.5022	25.2737	25.0525	25.4259
Q92QD7	Q92QD7_RHIME	adhC1	S-(hydroxymethyl)glutathione dehydrogenase	0.000324781	3	3	3	3	3	3	3	3	3	3	3	3	26.2888	26.0823	25.9591	26.7451	26.6784	26.7997	26.1314	26.0731	26.1909	26.6976	26.7988	26.7718
Q92QD8	Y1393_RHIME	R01393	UPF0178 protein R01393	0.000324781	8	8	7	7	7	7	7	7	8	8	7	8	24.6748	24.6084	24.5672	24.7351	24.676	24.7132	24.635	24.4205	24.6695	24.6543	24.631	24.7821
Q92QE0	Q92QE0_RHIME	SMc01273	S-formylglutathione hydrolase	0.000324781	13	14	14	14	13	13	12	14	13	13	14	13	27.4447	27.2321	27.1159	27.858	27.4664	27.8795	27.1717	27.335	27.5041	27.6219	27.6108	27.4767
Q92QE2	Q92QE2_RHIME	rluC	Pseudouridine synthase	0.000324781	16	15	16	16	16	15	15	15	15	14	15	15	26.925	26.756	26.9561	26.9929	27.1404	26.9061	27.0034	26.8957	26.9884	26.8594	26.7518	27.1694
Q92QE3	Q92QE3_RHIME	gph2	Putative phosphoglycolate phosphatase	0.000324781	9	9	7	9	8	9	7	7	8	7	8	6	24.0185	23.5996	23.8179	24.1953	24.0697	24.2071	23.7003	23.999	24.1958	24.0591	24.1255	23.8552
Q92QE5	Q92QE5_RHIME	SMc01279	Replication-associated recombination protein A	0.000324781	13	13	13	15	15	17	15	13	14	15	16	10	25.1629	25.2306	25.3919	25.9396	25.7369	25.9984	25.1919	25.1967	25.0819	25.4498	25.2906	25.0515
Q92QE6	Q92QE6_RHIME	degP3	Periplasmic serine endoprotease DegP-like	0.000324781	19	21	20	21	21	23	20	21	23	21	22	20	28.3249	28.5258	28.2649	28.5272	28.4694	28.6779	28.5577	28.5457	28.4443	28.4811	28.5004	28.5056
Q92QE7	MSRP_RHIME	msrP	Protein-methionine-sulfoxide reductase catalytic subunit MsrP	0.000324781	6	6	5	9	9	9	6	4	5	7	8	8	23.4007	23.2767	23.8768	24.4933	24.7216	24.4258	23.894	22.129	22.7972	24.1554	24.1735	23.8692
Q92QF0	Q92QF0_RHIME	secY	Protein translocase subunit SecY	0.000324781	8	8	8	7	7	7	7	8	8	7	7	7	25.8956	25.8112	25.8429	26.579	26.5011	26.5033	26.1186	26.0291	25.9929	26.0739	26.1833	26.09
Q92QF1	RL15_RHIME	rplO	50S ribosomal protein L15	0.000324781	12	13	14	12	14	14	14	14	13	11	12	15	27.4876	27.6122	27.6444	27.8617	28.1099	27.9422	28.2282	27.8218	27.8965	27.7613	27.9611	28.3491
Q92QF2	RL30_RHIME	rpmD	50S ribosomal protein L30	0.000324781	6	7	7	7	7	7	7	7	7	7	7	7	28.6718	28.6787	28.7104	28.6603	28.7877	28.6929	29.0764	28.9726	28.9728	28.9507	28.8871	29.1825
Q92QF3	RS5_RHIME	rpsE	30S ribosomal protein S5	0.000324781	23	24	22	25	25	25	26	25	28	26	26	28	28.5191	28.7349	28.7074	28.9259	29.1759	28.9842	29.1919	28.7915	28.8768	28.8502	29.0843	29.1795
Q92QF4	RL18_RHIME	rplR	50S ribosomal protein L18	0.000324781	11	11	11	10	10	10	10	9	10	10	11	10	28.2455	28.3762	28.4463	28.5407	28.7212	28.5877	28.7385	28.1656	28.4391	28.1677	28.556	28.7692
Q92QF5	RL6_RHIME	rplF	50S ribosomal protein L6	0.000324781	16	16	17	17	16	16	17	17	18	18	18	16	28.6007	28.6252	28.6715	28.5537	28.678	28.4529	28.9685	28.9165	28.9463	28.81	28.8465	29.0374
Q92QF6	RS8_RHIME	rpsH	30S ribosomal protein S8	0.000324781	11	10	10	10	10	11	10	12	10	11	11	10	28.9376	28.9647	28.8653	29.0159	29.0523	28.9497	29.218	29.183	29.1492	29.2462	29.1878	29.3158
Q92QF7	RS14_RHIME	rpsN	30S ribosomal protein S14	0.000324781	5	6	5	6	6	6	5	6	6	6	6	5	25.8763	25.998	25.8071	25.9504	25.8938	26.0787	26.1172	26.1356	26.0553	26.101	26.1105	25.8828
Q92QF8	RL5_RHIME	rplE	50S ribosomal protein L5	0.000324781	14	15	14	16	15	15	16	16	16	15	15	15	27.1288	27.2112	26.9658	27.5641	27.4953	27.3709	27.6086	27.6477	27.8471	27.8791	27.7221	27.5083
Q92QF9	RL24_RHIME	rplX	50S ribosomal protein L24	0.000324781	10	10	10	11	10	11	11	10	10	11	11	11	28.2524	28.2478	28.2544	28.1403	28.2821	28.16	28.5245	28.3643	28.3527	28.2933	28.3594	28.6705
Q92QG0	RL14_RHIME	rplN	50S ribosomal protein L14	0.000324781	15	16	14	15	16	16	13	16	15	15	17	15	27.4829	27.4727	27.4545	27.7397	27.8241	27.7987	28.0166	27.996	28.0345	28.1528	28.2693	28.4687
Q92QG1	RS17_RHIME	rpsQ	30S ribosomal protein S17	0.000324781	7	7	8	8	8	8	8	7	7	8	8	8	28.0021	28.0215	28.1306	28.2121	28.3599	28.1601	28.3854	28.2252	28.1654	28.1751	28.2216	28.4327
Q92QG2	RL29_RHIME	rpmC	50S ribosomal protein L29	0.000615006	2	2	2	2	2	2	2	2	2	2	2	2	22.4789	22.4583	22.6252	22.8829	22.7954	22.8027	21.8338	22.4424	22.5114	22.8333	22.6569	22.624
Q92QG3	RL16_RHIME	rplP	50S ribosomal protein L16	0.000324781	6	5	6	6	6	6	6	6	6	6	6	6	27.1012	27.1328	26.9881	27.1302	27.0749	27.0978	27.3273	27.4224	27.4202	27.4526	27.3566	27.4476
Q92QG4	RS3_RHIME	rpsC	30S ribosomal protein S3	0.000324781	24	24	22	20	20	21	22	22	21	21	21	21	27.9912	27.9196	27.7207	28.0784	27.9562	27.8687	28.2211	28.2081	28.2944	28.3957	28.2308	28.5736
Q92QG5	RL22_RHIME	rplV	50S ribosomal protein L22	0.000324781	9	12	14	13	15	14	12	13	14	12	13	13	27.0638	27.6049	27.715	27.8336	28.3868	28.2447	28.0263	27.1163	27.4339	27.0692	27.9425	28.0963
Q92QG7	RL2_RHIME	rplB	50S ribosomal protein L2	0.000324781	27	27	27	29	29	27	28	28	27	28	28	27	28.7227	28.8109	28.7467	28.8419	28.7358	28.4972	28.8994	28.8749	28.9724	29.016	28.8427	29.1479
Q92QG8	RL23_RHIME	rplW	50S ribosomal protein L23	0.000324781	6	7	7	7	8	8	7	8	7	7	7	6	27.8937	27.9309	27.8908	27.8412	28.0364	28.0206	28.101	28.0267	28.0387	27.9582	28.0011	28.2516
Q92QG9	RL4_RHIME	rplD	50S ribosomal protein L4	0.000324781	8	9	8	9	9	9	9	8	8	9	9	10	26.2445	26.5637	26.7005	27.175	27.4059	27.0868	27.1287	26.3895	26.5417	26.5576	27.096	27.0759
Q92QH0	RL3_RHIME	rplC	50S ribosomal protein L3	0.000324781	13	13	14	16	14	15	15	14	15	17	15	17	28.3685	28.4327	28.4635	28.5532	28.6637	28.5805	28.8196	28.7577	28.7992	28.799	28.8248	29.0357
Q92QH1	RS10_RHIME	rpsJ	30S ribosomal protein S10	0.000324781	13	13	12	14	13	14	14	14	14	15	14	15	29.2923	29.2905	29.2835	29.301	29.3368	29.0726	29.5316	29.3064	29.4402	29.4461	29.3811	29.594
Q92QH2	EFG_RHIME	fusA	Elongation factor G	0.000324781	61	60	61	62	58	61	58	54	61	55	54	57	30.5752	30.6065	30.5617	30.9946	30.7074	30.8055	30.4547	30.49	30.6131	30.384	30.4608	30.3937
Q92QH3	RS7_RHIME	rpsG	30S ribosomal protein S7	0.000324781	20	19	17	21	22	21	19	18	20	18	20	19	28.6299	28.6337	28.6457	28.9638	29.0263	28.886	28.9532	28.7983	28.8393	28.66	29.0683	28.9821
Q92QH4	RS12_RHIME	rpsL	30S ribosomal protein S12	0.000324781	8	8	8	9	9	8	9	8	7	9	9	8	27.068	27.228	27.1639	27.361	27.226	27.0108	27.1812	26.914	26.9807	27.4071	27.3795	27.3935
Q92QH5	Q92QH5_RHIME	SMc01315	Uncharacterized protein	0.000324781	2	2	2	2	2	2	2	2	2	2	2	2	25.9392	26.0641	25.9724	25.8653	25.8407	25.6959	25.7028	25.565	25.4174	25.5177	25.6321	25.4303
Q92QH6	RPOC_RHIME	rpoC	DNA-directed RNA polymerase subunit beta'	0.000324781	98	95	97	104	102	100	95	93	95	96	96	97	30.4563	30.4669	30.4393	31.0162	30.6467	30.8083	30.476	30.5569	30.5897	30.428	30.4843	30.4899
Q92QH7	RPOB_RHIME	rpoB	DNA-directed RNA polymerase subunit beta	0.000324781	90	84	91	99	96	94	94	92	91	90	97	89	30.6625	30.6334	30.5505	31.2087	30.8762	31.0136	30.7182	30.8012	30.8124	30.6942	30.7322	30.7287
Q92QH8	RL7_RHIME	rplL	50S ribosomal protein L7/L12	0.000324781	18	19	19	19	19	19	20	19	20	19	19	20	29.1317	28.9887	29.0618	29.0263	28.4701	28.7299	29.1908	29.0348	29.5494	29.095	28.9647	29.4149
Q92QH9	RL10_RHIME	rplJ	50S ribosomal protein L10	0.000324781	18	18	17	16	18	17	18	18	18	17	17	17	29.7017	29.7412	29.7811	29.8397	30.0088	29.8638	30.0607	29.9632	29.975	30.0025	30.0324	30.3032
Q92QI0	RL1_RHIME	rplA	50S ribosomal protein L1	0.000324781	15	15	15	17	17	17	16	16	16	17	17	17	28.4813	28.4899	28.45	28.5409	28.5635	28.4673	28.9324	28.8667	28.8307	28.8827	28.8741	29.0246
Q92QI1	RL11_RHIME	rplK	50S ribosomal protein L11	0.000324781	13	12	14	13	14	13	14	14	14	13	13	14	28.9639	28.991	29.0298	29.147	29.2937	29.276	29.2712	29.2358	29.1799	29.1265	29.1894	29.2153
Q92QI2	Q92QI2_RHIME	nusG	Transcription termination/antitermination protein NusG	0.000324781	30	30	30	29	29	29	29	29	29	27	27	27	30.2086	30.1823	30.2892	30.2268	30.3903	30.3104	30.2457	30.11	30.1814	30.0468	30.0706	30.1413
Q92QI3	Q92QI3_RHIME	secE	Protein translocase subunit SecE	0.000324781	4	3	5	6	5	6	5	4	3	5	5	2	26.0186	26.2137	26.3025	26.499	26.6084	26.45	26.2194	26.1305	26.2112	26.1078	26.3327	25.7435
Q92QI4	Q92QI4_RHIME	SMc01324	Sugar epimerase	0.000324781	17	19	19	19	18	20	17	18	20	18	20	16	28.0185	28.0684	28.0364	28.493	28.089	28.5098	27.8383	28.0522	28.3191	28.4571	28.4268	27.9799
Q92QI6	Q92QI6_RHIME	SMc01327	Putative tRNA/rRNA methyltransferase	0.000324781	9	9	9	9	9	9	9	9	9	9	9	9	26.0391	26.1117	26.1555	26.3669	26.1995	26.3956	26.0446	26.0252	26.0179	25.9678	26.0781	26.1295
Q92QI8	Q92QI8_RHIME	SMc01330	Putative transcription regulator	0.000324781	2	3	3	3	3	2	2	2	2	2	2	2	20.0104	20.7147	20.6897	22.0651	21.6258	22.152	20.9724	21.254	21.427	21.1355	21.8265	20.5086
Q92QI9	Q92QI9_RHIME	SMc04435	Bleomycin resistance protein	0.000324781	4	5	5	5	5	5	5	5	5	5	5	5	25.3674	25.4142	25.4548	25.5258	25.4288	25.4691	25.2448	25.2961	25.2739	25.3533	25.3221	25.2508
Q92QJ0	NADK_RHIME	nadK	NAD kinase	0.000324781	8	8	7	8	8	8	7	7	8	8	8	7	26.3918	26.2664	26.3969	26.7481	26.7932	26.9393	26.5386	26.5283	26.494	26.6373	26.4147	26.7839
Q92QJ2	Q92QJ2_RHIME	prfB	Peptide chain release factor 2	0.000324781	12	11	12	14	13	12	12	11	11	13	13	11	27.3415	27.2374	27.271	27.3376	27.4374	27.3333	27.3001	27.3455	27.3469	27.3116	27.2277	27.2127
Q92QJ3	Q92QJ3_RHIME	mrcA1	Penicillin-binding protein 1A	0.000324781	21	18	20	21	19	20	24	24	26	24	24	22	26.3229	26.0712	26.2878	26.432	26.2968	26.3758	26.4597	26.5387	26.6861	26.4785	26.6021	26.5992
Q92QJ4	Q92QJ4_RHIME	rne	Ribonuclease E	0.000324781	50	49	49	52	50	51	47	49	49	49	51	47	29.0555	29.0521	29.0775	29.128	29.1677	29.1511	28.8472	28.7909	28.8723	28.692	28.8369	28.9721
Q92QJ5	Q92QJ5_RHIME	SMc01337	Uncharacterized protein	0.000324781	3	3	3	2	3	3	3	3	3	3	3	3	23.5057	23.9055	24.0027	22.3254	23.124	23.531	23.4068	23.5181	23.5452	23.3341	23.4334	22.7157
Q92QJ6	Q92QJ6_RHIME	SMc01340	Aminotransferase	0.000324781	12	12	12	13	13	13	12	12	12	12	12	11	25.7622	25.6558	25.7629	26.0603	25.9635	26.0241	25.8613	25.8862	26.0387	26.2264	26.1722	26.0548
Q92QJ8	Q92QJ8_RHIME	SMc01342	Putative outer membrane protein	0.000324781	18	17	18	20	18	21	18	20	21	21	21	21	27.4675	27.4133	27.5128	27.1043	27.149	27.2795	27.476	27.303	27.3694	27.2944	27.2206	27.5248
Q92QJ9	AROQ_RHIME	aroQ	3-dehydroquinate dehydratase	0.000324781	13	14	14	14	13	13	14	12	13	13	13	12	28.272	28.2958	28.1736	28.0964	28.0265	27.9472	28.2373	28.0546	27.8526	27.7773	27.8627	27.8675
Q92QK0	Q92QK0_RHIME	accB	Biotin carboxyl carrier protein of acetyl-CoA carboxylase	0.000324781	7	9	8	9	9	9	8	8	8	7	7	9	29.1399	29.1253	29.1326	29.089	29.288	29.0884	29.1302	29.1263	29.0996	29.0969	29.035	29.1863
Q92QK1	Q92QK1_RHIME	accC	Biotin carboxylase	0.000324781	27	27	28	28	27	29	25	28	28	27	29	26	29.1157	29.1009	29.0062	29.6456	29.25	29.5725	28.8909	29.0428	29.0906	28.9426	29.0321	28.8963
Q92QK3	Q92QK3_RHIME	SMc01347	Uncharacterized protein	0.000324781	6	6	6	6	6	6	6	6	6	6	6	6	25.4736	25.3274	25.3264	25.1808	25.154	25.2211	25.5105	25.5504	25.6484	25.4899	25.5209	25.9124
Q92QK4	Q92QK4_RHIME	SMc01349	N-acetyltransferase domain-containing protein	0.000324781	9	9	9	8	9	9	9	8	9	9	9	9	24.8559	24.7361	24.5582	24.7424	24.8851	24.9659	24.8922	24.2869	24.9396	25.0375	24.7683	24.6007
Q92QK5	GATB_RHIME	gatB	Aspartyl/glutamyl-tRNA(Asn/Gln) amidotransferase subunit B	0.000324781	35	35	35	36	36	36	35	36	34	35	36	34	29.6605	29.5186	29.3421	29.6601	29.5255	29.6582	29.7155	29.8013	29.7799	29.7394	29.6397	29.792
Q92QK7	GATA_RHIME	gatA	Glutamyl-tRNA(Gln) amidotransferase subunit A	0.000324781	24	24	23	25	24	24	25	25	25	25	25	25	28.0806	28.0556	28.0104	28.3303	28.1235	28.4228	28.242	28.3803	28.298	28.3353	28.4342	28.3076
Q92QK8	GATC_RHIME	gatC	Glutamyl-tRNA(Gln) amidotransferase subunit C	0.000324781	9	10	10	10	10	10	9	10	10	11	10	10	27.7595	27.7911	27.8633	27.7312	27.8509	27.6196	27.8563	27.9143	28.0059	27.7989	27.6155	27.9958
Q92QK9	Y1310_RHIME	R01310	UPF0173 metal-dependent hydrolase R01310	0.000324781	11	11	11	11	11	11	10	10	10	9	10	9	27.4953	27.7563	27.7808	27.6757	27.9238	27.5684	27.7183	27.6672	27.6729	27.4358	27.5659	26.9814
Q92QL0	YQGF_RHIME	R01309	Putative pre-16S rRNA nuclease	0.000324781	7	9	9	9	8	9	9	9	9	7	8	9	25.9282	25.7008	26.0813	25.8277	26.0205	26.1019	25.7645	25.5691	25.9405	25.5901	25.3764	25.637
Q92QL4	Q92QL4_RHIME	aidB	Putative acyl-CoA dehydrogenase	0.000324781	14	14	13	15	15	16	14	15	15	15	16	15	26.0347	25.9613	25.9137	26.7989	26.5651	26.5892	25.8682	25.8984	26.1822	26.4168	26.6693	26.7694
Q92QL5	PYRB_RHIME	pyrB	Aspartate carbamoyltransferase	0.000324781	28	30	30	30	28	29	27	27	28	29	28	29	28.0718	28.0728	28.0479	28.1525	28.1537	28.1812	27.9543	27.9829	27.9007	27.9951	28.1009	28.1119
Q92QL6	Q92QL6_RHIME	SMc01361	Dihydroorotase	0.000324781	33	34	34	34	33	33	33	33	33	33	33	32	29.1999	29.1179	29.1254	29.322	29.407	29.3967	29.0816	29.1319	29.1494	29.1694	29.1818	29.2891
Q92QL8	Q92QL8_RHIME	smf	DprA_WH domain-containing protein	0.000324781	8	6	5	7	7	7	5	5	4	6	7	7	23.9321	23.7418	23.6302	23.8126	23.4886	23.8904	23.331	23.3988	23.1877	23.678	24.0526	24.0798
Q92QL9	Q92QL9_RHIME	topA	DNA topoisomerase 1	0.000324781	30	29	30	31	31	30	28	27	29	27	30	28	27.2501	27.3531	27.3183	27.5847	27.4338	27.2849	27.2137	26.9738	27.2115	26.9536	27.12	27.2833
Q92QM0	Q92QM0_RHIME	rnr	Ribonuclease R	0.000324781	32	31	32	37	40	39	32	32	31	31	33	30	26.6694	26.825	26.8452	27.4636	27.5216	27.3537	27.117	26.8651	26.8	26.7628	27.1137	27.0657
Q92QM1	Q92QM1_RHIME	SMc01366	Uncharacterized protein	0.000324781	5	4	4	5	5	5	4	4	4	4	4	3	25.5299	24.6923	24.6865	25.6744	26.3441	26.0237	25.5024	25.5336	25.1781	25.1105	25.1298	24.0877
Q92QM2	Q92QM2_RHIME	SMc01367	Nudix hydrolase domain-containing protein	0.000324781	18	18	18	18	18	18	18	18	18	18	18	15	27.6069	27.5319	27.6838	27.5105	28.1319	27.7297	27.8317	27.7933	27.5435	27.6099	27.7223	27.0478
Q92QM4	RL33_RHIME	rpmG	50S ribosomal protein L33	0.000615006	2	2	2	2	2	1	2	2	2	2	2	2	23.3969	23.3562	23.4444	22.9961	23.0915	21.0193	23.6374	22.1174	23.5078	23.1864	22.2718	23.1893
Q92QM6	Q92QM6_RHIME	divK	DivK cell division response regulator, essential cell cycle regulator	0.000324781	9	9	9	8	9	7	8	8	9	7	7	7	25.8192	25.6344	25.7393	25.4446	25.4843	25.3804	25.7872	25.6575	25.6941	25.3278	25.377	25.6151
Q92QM7	Q92QM7_RHIME	SMc01372	Uncharacterized protein	0.000324781	2	3	3	3	3	3	3	3	3	3	3	3	21.9176	22.2958	22.6781	23.1662	23.163	22.8361	22.6173	22.4569	22.7228	22.3539	22.2361	22.3483
Q92QM9	Q92QM9_RHIME	dnaE1	DNA-directed DNA polymerase	0.000324781	11	10	11	13	11	12	9	9	10	11	11	8	23.7332	23.8022	23.7534	24.5216	23.9081	24.2259	23.0014	23.0657	23.5159	23.3066	23.6194	23.1593
Q92QN0	LOLD_RHIME	lolD	Lipoprotein-releasing system ATP-binding protein LolD	0.000324781	9	9	9	9	9	9	9	9	10	9	9	10	27.0622	27.0091	27.1042	27.0985	27.1662	27.2122	27.0062	26.9884	26.8635	26.9006	26.8125	27.0325
Q92QN1	Q92QN1_RHIME	SMc01935	ABC transport system, permease	0.000324781	2	2	3	4	4	4	3	3	4	4	4	4	24.1908	24.2395	23.8933	25.0916	24.9196	25.0306	24.1763	24.2906	24.5512	24.4771	24.6803	24.7909
Q92QN2	SYP_RHIME	proS	Proline--tRNA ligase	0.000324781	35	37	33	39	36	38	35	37	36	37	40	36	29.5584	29.5311	29.4411	29.916	29.8271	29.9491	29.4761	29.5792	29.5898	29.8171	29.8681	29.5916
Q92QN4	Q92QN4_RHIME	vapC	Ribonuclease VapC	0.000324781	7	7	7	7	7	7	6	5	6	6	6	6	24.3879	24.371	24.3788	23.8848	24.4404	24.4206	23.6661	23.8926	23.7057	23.6422	23.9336	22.8678
Q92QN5	Q92QN5_RHIME	SMc01931	Conserved hypothetical transmembrane protein	0.000615006	2	2	2	2	2	2	2	2	2	2	2	2	23.191	23.5248	23.8179	24.2062	24.3574	24.1153	24.1453	24.1851	23.8942	23.9843	23.8529	23.9594
Q92QN6	Q92QN6_RHIME	SMc01930	VOC domain-containing protein	0.000324781	5	5	5	3	4	5	3	2	3	3	3	3	25.2223	25.276	25.2643	24.9176	24.7131	25.0338	24.929	24.7276	24.7813	24.4656	24.4848	24.5013
Q92QN7	Q92QN7_RHIME	rnj	Ribonuclease J	0.000324781	22	23	22	22	22	23	20	21	22	22	22	21	28.8417	28.6675	28.5481	29.097	28.8014	29.0843	28.4731	28.5131	28.5976	28.6235	28.6649	28.6034
Q92QN8	Q92QN8_RHIME	birA	Biotin--[biotin carboxyl-carrier protein] ligase	0.000324781	7	6	7	6	6	6	7	7	7	7	6	6	24.439	24.607	24.8399	25.0938	25.3061	25.3212	24.4596	24.4366	24.3879	24.5311	24.4485	23.848
Q92QP1	Q92QP1_RHIME	nuoL	Probable NADH dehydrogenase I chain L transmembrane protein	0.000324781	4	3	4	4	3	3	4	4	3	3	4	4	25.6367	25.1044	25.5035	26.286	25.8428	25.9278	25.4044	25.5501	25.1144	25.249	25.626	25.8789
Q92QP3	Q92QP3_RHIME	nuoJ	NADH-quinone oxidoreductase subunit J	0.000324781	4	4	4	4	4	4	4	4	4	4	4	4	28.8542	28.8131	28.8286	29.3644	29.4552	29.5003	29.0075	28.9166	28.8687	29.0097	29.0382	29.2442
Q92QP4	NUOI1_RHIME	nuoI1	NADH-quinone oxidoreductase subunit I 1	0.000324781	12	11	12	12	12	12	12	12	12	12	12	12	28.4772	28.3972	28.4256	28.6904	28.6103	28.6725	28.5189	28.4413	28.5443	28.7148	28.5348	28.7882
Q92QP6	Q92QP6_RHIME	nuoG1	NADH-quinone oxidoreductase	0.000324781	40	38	35	37	37	38	35	36	37	35	38	34	29.3665	29.2687	29.1493	29.6857	29.4109	29.6318	29.3387	29.4843	29.4385	29.4993	29.5223	29.3733
Q92QP7	Q92QP7_RHIME	SMc01919	Hypothetical transmembrane protein	0.000324781	17	17	17	10	10	9	15	16	16	10	10	10	29.1701	29.0499	29.1285	24.5998	24.7307	24.4726	28.99	28.9646	28.9521	24.3737	24.4174	24.7021
Q92QP8	Q92QP8_RHIME	SMc01916	Hypothetical signal peptide protein	0.000324781	2	2	2	2	2	2	2	2	2	2	2	2	24.4295	24.2264	24.4416	24.6389	24.8205	24.4695	24.4799	24.3668	24.4605	24.2722	24.394	24.255
Q92QP9	Q92QP9_RHIME	SMc01911	Cupin_2 domain-containing protein	0.000324781	14	15	14	15	15	15	14	15	15	15	15	15	29.3555	29.3711	29.3979	29.2084	29.3753	29.2706	29.06	29.1331	29.1144	28.9579	28.8845	28.9868
Q92QQ1	Q92QQ1_RHIME	SMc01908	Transcription regulator MarR family	0.000324781	5	5	5	5	4	5	5	5	5	5	5	5	26.2404	26.3102	26.3237	26.0201	26.0633	25.9469	26.4267	26.3543	26.3451	26.0133	26.0209	26.4292
Q92QQ2	CLPX_RHIME	clpX	ATP-dependent Clp protease ATP-binding subunit ClpX	0.000324781	29	29	31	29	29	30	28	29	28	29	29	29	28.5373	28.4289	28.4363	28.4551	28.4262	28.4293	28.3943	28.4969	28.5776	28.5361	28.5146	28.4659
Q92QQ4	Q92QQ4_RHIME	SMc01813	Endo/exonuclease/phosphatase domain-containing protein	0.000324781	2	3	3	3	3	3	3	3	3	2	3	1	20.3805	22.2082	20.9133	20.5502	21.3086	20.77	20.5082	20.7627	20.8642	20.6033	20.6239	20.2021
Q92QQ5	Q92QQ5_RHIME	SMc01812	Putative cytochrome P450-like monooxygenase	0.000324781	14	13	13	15	13	14	12	13	14	14	14	12	26.0897	26.1991	26.1201	26.6451	26.1917	26.7151	25.9974	26.3675	26.2394	26.1692	26.2957	26.0742
Q92QQ8	Q92QQ8_RHIME	SMc01810	Cupin_3 domain-containing protein	0.000324781	7	7	7	7	7	7	7	7	7	7	7	7	27.4914	27.5104	27.4838	27.1518	27.222	27.0751	27.5705	27.541	27.5416	27.3478	27.3163	27.4666
Q92QQ9	Q92QQ9_RHIME	SMc01809	Putative O-acetylhomoserine sulfhydrylase	0.000324781	14	14	15	17	17	17	15	15	16	17	17	17	27.991	27.9913	27.9274	28.02	27.9441	28.0999	27.9914	28.013	28.0522	28.4504	28.3256	28.5851
Q92QR0	Q92QR0_RHIME	SMc01808	CoA_binding domain-containing protein	0.000324781	8	8	8	8	8	8	7	6	6	7	7	7	27.3779	27.5016	27.606	27.5043	27.5975	27.5052	27.3781	27.3624	27.4423	27.3971	27.3681	27.1796
Q92QR2	Q92QR2_RHIME	SMc01806	Putative enoyl CoA hydratase	0.000324781	5	6	6	7	7	7	6	5	6	7	7	7	25.1059	24.9418	24.6688	25.2286	25.1169	25.2535	25.0336	24.6193	24.7826	25.4467	25.3339	25.5247
Q92QR3	Q92QR3_RHIME	SMc01805	Hypothetical transmembrane protein	0.000324781	3	3	3	4	4	4	3	3	3	4	4	4	23.9292	23.9011	23.9326	24.4799	24.4601	24.6994	23.7956	23.9287	23.8961	24.1286	24.3499	24.4433
Q92QR4	RL13_RHIME	rplM	50S ribosomal protein L13	0.000324781	17	17	17	17	17	17	17	17	17	17	17	17	28.4812	28.5208	28.6653	28.6276	28.8793	28.6481	29.0671	28.6364	28.7422	28.6012	28.8528	29.1164
Q92QR5	RS9_RHIME	rpsI	30S ribosomal protein S9	0.000324781	9	11	11	13	15	15	11	10	11	11	15	14	27.2733	27.6915	27.8311	28.2813	28.5827	28.3325	28.444	27.5621	27.86	27.5307	28.3372	28.6007
Q92QR6	Q92QR6_RHIME	speB	Probable agmatinase	0.000324781	8	8	6	8	7	8	8	7	6	9	7	6	25.4193	25.4276	24.4277	26.25	26.1233	26.2056	25.3618	25.5024	24.7511	25.597	24.8674	25.4921
Q92QR7	ARGC_RHIME	argC	N-acetyl-gamma-glutamyl-phosphate reductase	0.000324781	29	29	29	32	31	32	29	30	29	30	31	30	30.113	29.9742	30.0153	30.4577	30.4196	30.4887	29.8737	29.9128	30.0688	30.1429	30.1258	30.1703
Q92QS0	Q92QS0_RHIME	SMc01798	Metallophos_2 domain-containing protein	0.000324781	7	7	8	8	8	8	8	8	7	8	7	7	25.6756	25.602	25.734	25.6308	25.4589	25.3916	25.5751	25.6903	25.6804	25.4515	25.4311	25.6751
Q92QS1	Q92QS1_RHIME	SMc01797	Putative acetyltransferase	0.000324781	6	6	5	6	6	7	5	7	6	6	6	6	26.514	26.2688	26.2051	26.3524	26.2928	26.6467	26.2607	26.4853	25.7919	26.3515	26.5519	26.3272
Q92QT1	Q92QT1_RHIME	SMc01788	Uncharacterized protein	0.000324781	2	2	2	1	2	1	2	2	2	2	2	2	26.0945	25.5706	25.7683	25.0206	24.9707	25.0276	25.9008	25.8164	25.6502	25.7328	25.5121	25.6151
Q92QT2	Q92QT2_RHIME	SMc01787	Transcription regulator MerR family	0.000324781	10	10	11	11	10	11	10	11	10	10	11	9	25.8243	25.8052	25.825	25.8424	25.9687	25.6714	25.7448	25.721	25.8475	25.5994	25.5696	25.7338
Q92QT3	IHFA_RHIME	ihfA	Integration host factor subunit alpha	0.000324781	7	7	6	7	6	7	7	6	6	6	6	6	28.238	28.1779	28.2465	27.8482	27.8265	27.8013	28.1982	28.0979	28.165	27.9849	28.0144	28.2474
Q92QT4	FABH_RHIME	fabH	3-oxoacyl-[acyl-carrier-protein] synthase 3	0.000324781	15	13	15	15	14	15	14	15	14	15	15	14	27.8165	27.688	27.7652	28.1183	27.896	28.0627	27.6448	27.6751	27.7474	27.7259	27.8753	27.9658
Q92QT5	PLSX_RHIME	plsX	Phosphate acyltransferase	0.000324781	11	12	12	14	14	14	13	13	13	13	14	12	26.4873	26.3249	26.4123	26.7167	26.8271	26.8123	26.3391	26.2633	26.3718	26.4774	26.5715	26.3623
Q92QT6	Q92QT6_RHIME	SMc01783	Uncharacterized protein	0.000324781	5	5	5	5	5	5	5	5	5	5	5	5	25.5545	25.6004	25.5402	25.5657	25.6745	25.5489	25.4585	25.5074	25.5359	25.3755	25.1739	25.2935
Q92QT9	NUSB_RHIME	nusB	Transcription antitermination protein NusB	0.000324781	13	13	12	15	14	14	13	13	14	14	13	13	26.7277	27.2521	27.182	27.4191	27.4305	27.1153	26.9869	27.0069	26.6524	26.9768	26.9265	26.5718
Q92QU0	RISB1_RHIME	ribH1	6,7-dimethyl-8-ribityllumazine synthase 1	0.000324781	10	10	10	10	10	9	10	10	10	9	11	9	27.5593	27.7001	27.7352	27.7534	27.8755	27.8765	27.363	27.4079	27.396	27.0347	27.3548	27.301
Q92QU2	Q92QU2_RHIME	SMc01775	Putative acetyltransferase	0.000324781	4	4	4	4	4	4	4	4	4	4	4	4	26.3655	26.8932	25.9956	26.9553	26.9938	27.0221	25.9579	26.3053	26.2627	27.0639	26.9168	27.0843
Q92QU4	Q92QU4_RHIME	ribE	Probable riboflavin synthase alpha chain	0.000324781	19	18	18	19	19	19	18	20	19	19	19	19	28.7684	28.5613	28.51	28.8196	28.8367	28.8578	28.7321	28.7373	28.6872	28.7837	28.6851	28.9248
Q92QU5	Q92QU5_RHIME	ribD	Riboflavin biosynthesis protein RibD	0.000324781	19	17	18	19	20	21	17	18	18	20	21	19	26.5523	26.6102	26.6457	27.0219	26.8997	27.0112	26.3646	26.4494	26.4025	26.3076	26.5322	26.5737
Q92QU6	GLYA1_RHIME	glyA1	Serine hydroxymethyltransferase 1	0.000324781	36	40	40	42	40	42	38	40	40	43	42	40	30.8192	30.7986	30.7119	31.1121	31.0199	31.186	30.564	30.7018	30.7872	31.1517	31.091	31.0278
Q92QU9	Q92QU9_RHIME	hemB	Delta-aminolevulinic acid dehydratase	0.000324781	21	20	22	20	22	22	19	21	20	21	23	19	28.8132	28.6152	28.6156	29.022	29.5033	29.2099	28.7576	28.9617	28.7498	29.1941	29.3633	28.7419
Q92QV1	Q92QV1_RHIME	SMc01762	Putative transcription regulator	0.000324781	3	3	3	3	3	3	3	3	3	3	3	3	22.3914	22.5145	22.6286	22.4914	22.5504	21.8977	22.277	22.2116	22.284	22.2578	22.7078	21.4189
Q92QV3	Q92QV3_RHIME	SMc01757	Rhodanese domain-containing protein	0.000324781	17	17	17	16	16	16	17	17	17	16	16	15	29.1081	28.9564	29.0525	28.4224	28.5434	28.4695	29.0065	29.0368	28.9568	28.7877	28.8279	29.0473
Q92QV4	SYDND_RHIME	aspS	Aspartate--tRNA(Asp/Asn) ligase	0.000324781	35	33	30	40	38	41	40	40	41	41	40	40	28.2658	27.9095	27.5457	28.5302	28.3157	28.9665	28.7638	28.9205	28.9005	29.1413	29.2125	29.0453
Q92QV7	Q92QV7_RHIME	rnd	Ribonuclease D	0.000324781	20	19	20	20	18	21	20	20	21	21	21	19	27.7505	27.6863	27.5551	27.8002	27.5883	27.7453	27.7411	27.8203	27.8925	27.9338	27.8213	27.7892
Q92QV8	Q92QV8_RHIME	SMc00620	Hypothetical signal peptide protein	0.000324781	39	41	42	44	44	44	41	43	44	41	43	41	30.1825	30.2122	30.1848	30.5242	30.5627	30.5036	30.5619	30.4364	30.4392	30.1959	30.1114	30.3367
Q92QV9	Q92QV9_RHIME	ppk	Polyphosphate kinase	0.000324781	51	51	51	56	54	56	49	51	51	49	49	51	29.7418	29.7078	29.7039	30.3895	30.107	30.3114	29.6055	29.6002	29.7427	29.5284	29.6687	29.8356
Q92QW0	Q92QW0_RHIME	SMc00617	Bac_DnaA domain-containing protein	0.000324781	4	3	4	4	5	4	3	3	4	6	5	5	24.5602	23.5642	24.5595	24.4328	25.2165	24.2962	23.5713	23.702	23.6792	24.8134	24.0748	24.8
Q92QW2	PUR5_RHIME	purM	Phosphoribosylformylglycinamidine cyclo-ligase	0.000324781	15	15	16	16	16	16	15	14	15	16	15	14	28.4412	28.327	28.3269	28.6566	28.5248	28.6216	28.2489	28.2824	28.4662	28.5167	28.4148	28.4813
Q92QW3	Q92QW3_RHIME	purN	Phosphoribosylglycinamide formyltransferase	0.000324781	8	8	8	8	8	8	8	8	8	8	8	8	25.8548	26.0284	25.9988	26.3141	26.3261	26.4229	25.8961	26.0454	25.9431	25.8749	25.9857	25.7855
Q92QW5	Q92QW5_RHIME	SMc00610	Putative hydrolase	0.000324781	9	9	9	9	9	9	9	9	9	9	9	8	26.7268	26.7752	26.7006	26.9246	26.8554	26.9194	26.6749	26.6552	26.9088	26.6762	26.782	26.4026
Q92QW6	Q92QW6_RHIME	dmsA	Putative anaerobic dimethyl sulfoxide reductase chain A	0.000324781	9	8	9	8	8	9	8	9	10	10	9	9	24.3581	24.1145	23.7505	24.5108	24.2725	24.5258	24.1949	24.3584	24.6053	24.8036	24.5832	24.849
Q92QW7	Q92QW7_RHIME	rlmJ	Ribosomal RNA large subunit methyltransferase J	0.000324781	7	9	7	9	8	8	8	8	9	8	8	9	24.9813	25.0751	25.5391	26.0646	25.8596	25.9547	25.0025	25.5373	25.3396	25.3206	25.1914	25.2423
Q92QW9	Q92QW9_RHIME	SMc00605	Glutathione S-transferase family protein	0.000324781	11	11	11	10	10	10	10	10	11	10	11	9	27.3177	27.3662	27.3661	27.1946	27.2604	27.137	27.3272	27.2036	27.3263	26.9336	27.231	27.2833
Q92QX0	Q92QX0_RHIME	ropB1	Probable outer membrane protein	0.000324781	8	8	8	8	8	8	8	8	8	8	8	7	26.5935	26.6485	26.679	26.7336	26.7506	26.652	26.0481	26.2774	26.4175	26.133	26.0598	26.2243
Q92QX1	Q92QX1_RHIME	SMc00603	Oxidoreductase, short chain dehydrogenase/reductase family	0.000324781	6	5	5	6	6	6	5	5	6	6	6	6	25.3793	25.3026	25.3269	25.4799	25.6312	25.4326	25.1513	25.1171	25.377	25.2855	25.3318	25.3084
Q92QX4	Q92QX4_RHIME	moaD	Probable molybdopterin MPT converting factor, subunit 1 protein	0.000324781	6	6	6	6	6	6	6	6	6	5	6	5	25.3143	25.3121	25.4555	25.302	25.401	25.2458	25.1889	25.3324	25.3514	25.1657	25.0938	25.2747
Q92QX5	MOAE_RHIME	moaE	Molybdopterin synthase catalytic subunit	0.000324781	8	9	9	9	11	10	9	8	9	9	9	10	25.1017	25.2688	25.2072	25.206	25.3218	25.4304	24.9795	25.084	25.0889	25.1169	24.8999	25.0758
Q92QX9	NDK_RHIME	ndk	Nucleoside diphosphate kinase	0.000324781	29	29	29	30	30	29	28	29	29	30	30	30	32.1019	32.0389	32.1257	32.1083	32.2921	32.1028	32.1707	32.1398	32.1541	32.0749	32.0097	32.2649
Q92QY0	Q92QY0_RHIME	ligE	Putative beta-etherase (Beta-aryl ether cleaving enzyme) protein	0.000324781	4	4	5	2	3	3	5	5	5	5	5	5	23.4233	23.2913	24.0159	20.0143	20.9794	20.0142	24.586	24.3143	24.2317	24.8254	24.9087	24.0986
Q92QY1	Q92QY1_RHIME	SMc00593	Uncharacterized protein	0.000324781	7	7	7	8	7	7	6	6	6	7	7	7	24.9912	25.179	25.038	25.4333	25.8072	25.3764	24.8573	24.7437	24.7479	25.3374	25.1013	25.0413
Q92QY2	Q92QY2_RHIME	SMc00591	Uncharacterized protein	0.000324781	2	2	2	2	2	2	2	2	2	2	2	2	27.5359	27.4579	27.5252	27.7229	28.0301	27.5993	27.4026	27.295	27.1114	27.2246	27.1063	27.2383
Q92QY3	Q92QY3_RHIME	SMc00590	Putative ABC transporter ATP-binding protein	0.000324781	19	20	20	21	19	21	19	18	20	21	21	20	25.9267	26.0099	26.0207	26.3064	26.2735	26.2797	25.9922	25.8835	26.0369	25.9186	26.0962	26.2064
Q92QY4	Q92QY4_RHIME	SMc00589	N-acetyltransferase domain-containing protein	0.000324781	14	13	12	17	15	17	14	16	13	14	15	12	26.9139	26.8554	26.7989	27.4	27.205	27.5065	26.8086	27.1216	26.8671	26.8837	26.955	26.6893
Q92QY5	Q92QY5_RHIME	gal	Putative D-galactose 1-dehydrogenase	0.000324781	10	11	12	15	15	15	12	10	13	12	13	8	25.3899	25.5552	25.5402	26.683	26.6204	26.6629	25.6323	25.5768	25.7259	25.7723	25.8261	25.1069
Q92QY6	Q92QY6_RHIME	SMc00586	Putative DNA polymerase III chi subunit	0.000324781	6	6	6	6	6	6	6	6	6	6	6	6	26.3638	26.5226	26.485	26.3408	26.4999	26.4238	26.4555	26.4084	26.447	26.2533	26.1558	26.4482
Q92QY7	AMPA_RHIME	pepA	Probable cytosol aminopeptidase	0.000324781	33	33	33	33	33	33	33	33	33	33	33	31	29.3023	29.3876	29.3561	29.4347	29.4417	29.5189	29.2902	29.2549	29.2858	29.2294	29.3631	29.3298
Q92QY8	Q92QY8_RHIME	SMc00584	Lipopolysaccharide export system permease protein LptF	0.000324781	4	5	5	5	5	5	4	5	5	5	5	5	23.9167	24.2477	23.8918	24.6148	24.8657	24.1984	24.0456	24.0379	23.9152	23.7649	24.4674	24.2979
Q92QY9	Q92QY9_RHIME	SMc00583	Hypothetical, transmembrane protein	0.000324781	3	2	2	3	3	2	2	2	2	3	3	3	22.8801	22.6899	23.1119	23.7271	23.564	23.5129	23.2948	23.3525	23.2705	23.4253	23.5362	23.302
Q92QZ0	PDXA_RHIME	pdxA	4-hydroxythreonine-4-phosphate dehydrogenase	0.000324781	15	15	16	17	17	16	16	17	17	17	16	16	25.0497	24.9622	25.1349	25.7205	25.5176	25.8442	24.8075	24.9855	25.0929	25.6921	25.6491	25.2945
Q92QZ1	RSMA_RHIME	rsmA	Ribosomal RNA small subunit methyltransferase A	0.000324781	5	5	5	4	4	3	3	4	3	4	5	4	22.9949	23.1715	23.2293	23.0703	23.155	23.3627	22.7588	22.8972	22.9192	22.7128	22.9233	23.0472
Q92QZ2	KGUA_RHIME	gmk	Guanylate kinase	0.000324781	11	11	11	12	12	12	11	11	11	12	12	12	27.0103	27.0221	27.1105	27.0139	27.2138	27.044	26.9734	26.919	27.0049	26.9324	26.9673	27.0125
Q92QZ3	Q92QZ3_RHIME	SMc00576	Uncharacterized protein	0.000324781	20	20	17	21	19	18	18	18	19	20	20	19	28.1288	28.1374	28.0609	28.1653	28.0176	27.9734	27.9386	27.9948	27.9992	28.1077	27.9332	27.922
Q92QZ4	Q92QZ4_RHIME	mltG	Endolytic murein transglycosylase	0.000324781	20	20	21	20	20	18	20	19	19	20	21	19	28.4185	28.4258	28.5156	28.4765	28.5294	28.4953	28.4007	28.3949	28.4466	28.3873	28.4022	28.641
Q92QZ5	Q92QZ5_RHIME	SMc00570	Probable oxidoreductase	0.000324781	9	9	9	9	8	8	9	9	9	9	9	9	26.8712	26.8433	26.8392	27.304	27.0763	27.3018	26.7285	26.7603	26.8437	27.0455	26.999	26.895
Q92QZ6	Q92QZ6_RHIME	SMc00569	Uncharacterized protein	0.000324781	2	4	4	0	1	0	4	3	2	4	2	2	21.2528	22.1662	22.766	20.8845	19.5239	20.5166	21.7613	21.3353	19.6416	21.1089	20.4832	20.4142
Q92QZ7	RS6_RHIME	rpsF	30S ribosomal protein S6	0.000324781	26	26	28	27	26	27	28	27	27	27	27	27	29.3549	29.4788	29.61	29.564	29.7834	29.5956	29.6619	29.6613	29.6579	29.47	29.5207	29.5678
Q92QZ8	RS18_RHIME	rpsR	30S ribosomal protein S18	0.000324781	8	8	8	8	8	8	9	9	9	9	8	9	26.4397	26.2066	26.3563	26.9223	26.8956	26.6476	26.6997	26.5508	26.5311	26.9458	26.9575	27.0326
Q92QZ9	RL9_RHIME	rplI	50S ribosomal protein L9	0.000324781	12	12	12	11	11	11	12	12	12	11	12	12	29.1109	29.0047	29.0902	29.0269	29.1517	28.9095	29.4251	29.3259	29.3383	29.2376	29.2893	29.3919
Q92R03	Q92R03_RHIME	dnaB	Replicative DNA helicase	0.000324781	10	10	10	9	10	10	9	9	10	10	9	8	24.9335	24.7949	24.9731	24.2224	24.4929	24.4389	23.9749	24.2779	24.5097	24.2518	23.9609	24.2024
Q92R07	ALR_RHIME	alr	Alanine racemase	0.000324781	17	18	19	18	19	19	18	18	19	19	18	15	26.8505	26.7765	26.8842	27.3073	27.3759	27.3468	26.955	26.952	27.0422	27.1523	27.1135	27.1399
Q92R08	Q92R08_RHIME	radA	DNA repair protein RadA	0.000324781	6	6	7	6	7	7	7	7	7	6	7	6	24.4852	24.4225	24.3929	25.0571	24.9926	24.8971	24.3247	24.561	24.6654	24.4637	24.5768	24.6886
Q92R09	Q92R09_RHIME	cvpA	Putative colicin V production homolog transmembrane protein	0.000324781	3	3	3	3	3	3	3	3	3	3	3	3	22.2482	21.7106	22.2638	22.4159	23.1698	23.0673	21.8735	22.124	22.0801	22.2291	22.6614	22.6116
Q92R10	Q92R10_RHIME	purF	Amidophosphoribosyltransferase	0.000324781	20	19	19	19	18	20	19	18	19	17	19	16	27.2063	27.2768	27.1892	27.6224	27.2331	27.5279	27.0076	27.1173	27.1892	27.0169	27.1318	26.9995
Q92R11	Q92R11_RHIME	SMc00553	Probable NAD/NADP dependent oxidoreductase	0.000324781	9	10	10	9	10	10	10	9	10	9	9	8	26.5505	26.3954	26.491	26.8971	26.6401	26.7371	26.3267	26.1724	26.1979	26.4099	26.3628	26.4445
Q92R12	Q92R12_RHIME	SMc00550	Probable ABC transporter ATP-binding transmembrane protein	0.000324781	8	7	7	8	9	9	6	5	6	6	7	6	23.7234	23.9944	24.3455	24.5873	24.5042	24.6659	24.1418	23.1551	22.8763	24.0754	24.1568	24.422
Q92R13	Q92R13_RHIME	SMc02544	Cytokinin riboside 5'-monophosphate phosphoribohydrolase	0.000324781	9	8	9	8	10	9	9	9	9	8	9	8	27.363	27.1099	27.2636	27.333	27.4951	27.4521	27.0811	27.2005	27.1656	27.0344	26.9838	27.036
Q92R15	Q92R15_RHIME	leuA2	(R)-citramalate synthase	0.000324781	15	15	13	17	12	17	17	19	19	17	18	15	25.5276	25.337	25.1902	25.503	25.0771	25.5494	25.9347	26.3024	26.1075	26.0622	26.1	25.5768
Q92R16	Q92R16_RHIME	pip1	Proline iminopeptidase	0.000324781	8	8	7	10	9	10	6	9	8	9	9	7	25.5803	26.0186	25.6907	26.0448	26.0231	26.2946	25.9163	26.1556	26.1203	26.3063	26.2362	26.2132
Q92R17	Q92R17_RHIME	SMc02548	CENP-V/GFA domain-containing protein	0.000324781	6	8	8	8	8	7	7	8	8	8	8	7	25.6525	25.7135	25.7758	25.4624	25.1732	25.4825	25.7439	25.5891	25.8526	25.9078	25.9705	25.5764
Q92R18	Q92R18_RHIME	SMc02549	CENP-V/GFA domain-containing protein	0.000324781	14	15	15	14	13	14	14	14	15	15	15	15	27.9145	27.7961	27.8312	27.4125	27.5111	27.4057	27.7928	27.9358	27.9573	27.9964	27.9686	28.0214
Q92R19	Q92R19_RHIME	SMc02550	CENP-V/GFA domain-containing protein	0.000324781	3	4	4	4	3	4	4	4	4	3	4	3	25.583	25.6751	25.7943	25.3782	25.0986	25.0421	25.6857	25.8496	25.5884	25.6589	25.5422	25.3256
Q92R20	SYC_RHIME	cysS	Cysteine--tRNA ligase	0.000324781	26	24	24	25	26	26	29	28	28	28	28	26	27.4016	27.1575	27.0847	27.5104	27.3671	27.7143	27.8235	27.9547	27.9645	28.0763	28.0597	27.9319
Q92R22	Q92R22_RHIME	SMc02553	Abasic site processing protein	0.000324781	2	2	2	2	1	1	2	1	2	2	2	1	21.8303	21.9072	21.7854	21.444	21.1393	20.3991	21.704	21.9862	21.9483	21.9852	22.0284	21.7795
Q92R23	Q92R23_RHIME	SMc02554	Putative ADP-ribose pyrophosphatase	0.000324781	3	4	3	4	5	5	5	4	4	4	4	5	23.7745	24.0997	23.9101	24.5652	24.9761	24.7868	24.4694	23.9384	24.0853	24.6569	24.6048	24.9729
Q92R24	Q92R24_RHIME	SMc02555	Conserved hypothetical signal peptide protein	0.000324781	5	6	6	5	6	5	5	6	6	6	5	5	24.3192	24.3524	24.5083	24.3957	24.5913	24.5306	24.3592	24.4341	24.22	24.3201	24.5699	24.7595
Q92R26	Q92R26_RHIME	SMc02558	Putative aminomethyltransferase	0.000324781	11	9	12	13	12	13	11	12	13	12	12	11	25.3532	24.845	27.3087	27.0207	25.7279	26.8438	25.2203	27.3662	27.2656	25.38	27.1244	25.3768
Q92R27	Q92R27_RHIME	SMc02559	Uncharacterized protein	0.000324781	6	5	6	7	6	5	4	5	4	4	6	5	24.6302	24.5887	24.6614	24.7823	24.9368	24.6355	24.5527	24.5425	24.3475	24.5473	24.6666	24.5514
Q92R31	Q92R31_RHIME	nadC	Nicotinate-nucleotide diphosphorylase (carboxylating)	0.000324781	8	8	8	8	8	8	8	8	8	8	8	8	27.5482	27.3907	27.4074	27.3263	27.3863	27.3592	27.4108	27.4028	27.4464	27.4445	27.4606	27.6661
Q92R32	NADB_RHIME	nadB	L-aspartate oxidase	0.000324781	13	14	13	13	12	11	6	12	13	9	12	7	24.6177	24.6078	24.1149	24.8053	24.34	24.1894	23.9488	24.4142	24.2893	24.1691	24.3797	23.7516
Q92R33	NADA_RHIME	nadA	Quinolinate synthase	0.000324781	5	5	5	5	5	5	5	5	5	5	5	5	24.9598	24.8221	24.7848	24.5864	24.3578	24.6354	24.6789	24.7818	24.9647	24.6221	24.5718	24.7556
Q92R35	Q92R35_RHIME	SMc02631	MOSC domain-containing protein	0.000324781	23	24	24	26	26	26	25	25	24	25	26	24	27.8011	27.6292	27.626	27.8965	27.9806	27.9797	27.7959	28.0416	27.9155	27.9275	27.9199	28.0631
Q92R36	Q92R36_RHIME	SMc02632	HD domain-containing protein	0.000324781	4	4	4	4	4	4	4	4	4	4	4	4	25.5039	25.5456	25.4573	26.1974	26.103	26.2043	25.4481	25.5566	25.5703	25.7145	25.7145	25.0024
Q92R37	Q92R37_RHIME	SMc02636	YkuD domain-containing protein	0.000324781	15	16	16	16	16	16	16	17	17	17	17	16	27.8956	28.0408	28.0577	28.1274	28.2285	28.1806	27.9296	27.9026	27.909	27.7741	27.7763	27.8004
Q92R40	Q92R40_RHIME	SMc02644	Putative transcriptional accessory protein	0.000324781	17	17	18	19	20	19	18	17	16	15	17	16	25.1642	25.069	25.3641	25.6219	25.6557	25.6404	25.2251	25.1399	25.0543	25.0215	25.1827	25.2433
Q92R41	Q92R41_RHIME	cfa2	Putative cyclopropane-fatty-acyl-phospholipid synthase	0.000324781	15	15	16	16	16	15	14	15	14	14	15	14	27.3084	27.2837	27.2524	27.735	27.7955	27.613	27.3202	27.2347	27.2351	27.188	27.3331	27.398
Q92R44	ARSC_RHIME	arsC	Arsenate reductase	0.000324781	10	8	10	9	9	10	7	9	10	7	7	8	24.9587	24.8615	24.9723	24.9258	25.0088	24.9142	24.7826	24.9621	25.0079	24.5883	24.276	24.8101
Q92R46	ERA_RHIME	era	GTPase Era	0.000324781	11	11	12	12	12	11	10	11	10	11	11	7	25.8253	25.7612	25.9898	26.2027	26.2386	25.9778	25.5937	25.6546	25.6163	25.5165	25.7098	25.588
Q92R47	RNC_RHIME	rnc	Ribonuclease 3	0.000324781	4	5	4	6	6	6	4	4	5	6	6	6	24.4896	24.7612	24.4833	25.0763	25.289	25.2863	24.4543	24.3323	24.3757	24.6219	24.4265	24.4607
Q92R48	Q92R48_RHIME	lepB	Signal peptidase I	0.000324781	15	15	14	15	15	15	15	14	14	14	15	14	28.5925	28.6455	28.6832	28.7825	28.9412	28.7016	28.5128	28.5144	28.5175	28.5435	28.5448	28.4011
Q92R49	ACPS_RHIME	acpS	Holo-[acyl-carrier-protein] synthase	0.000324781	7	6	5	7	6	6	5	5	5	6	5	4	25.5039	25.4591	25.2371	26.1795	26.032	25.9937	24.9799	25.1936	25.3745	25.3368	25.3111	24.8781
Q92R51	Q92R51_RHIME	SMc02656	Uncharacterized protein	0.000324781	4	4	4	4	4	4	4	4	4	4	4	4	25.9204	25.8622	25.6644	25.4252	25.4955	25.2823	25.9669	25.8001	25.9601	25.9622	25.674	26.0243
Q92R52	RPOZ_RHIME	rpoZ	DNA-directed RNA polymerase subunit omega	0.000324781	15	15	16	17	17	17	14	16	15	16	15	15	29.2066	29.3455	29.3101	29.2406	29.4111	29.4406	29.3099	29.3339	29.2856	29.209	29.233	29.2184
Q92R53	Q92R53_RHIME	SMc02407	NYN domain-containing protein	0.000324781	11	12	12	10	12	11	12	12	12	10	11	9	28.9638	29.002	29.0577	28.7854	28.9385	28.9424	28.8511	28.8067	28.8294	28.6034	28.66	28.738
Q92R55	DAPA_RHIME	dapA	4-hydroxy-tetrahydrodipicolinate synthase	0.000324781	17	19	18	20	19	20	19	18	18	20	20	20	28.7689	28.7001	28.6292	29.4949	29.359	29.4879	28.5802	28.542	28.6726	29.4852	29.4772	29.6051
Q92R56	Q92R56_RHIME	SMc02403	Probable soluble lytic murein transglycosylase	0.000324781	14	14	14	11	14	11	15	13	13	13	13	13	25.0872	24.9592	25.1198	24.5699	24.896	24.574	25.0442	24.5709	24.7313	24.7985	24.9913	25.265
Q92R60	Q92R60_RHIME	SMc02396	Porin	0.000324781	8	9	8	9	9	8	8	8	8	8	8	8	31.9554	32.0259	32.0508	31.735	31.6012	31.6233	31.3132	31.3273	31.5445	31.0472	31.0102	31.468
Q92R61	Q92R61_RHIME	SMc02461	Uncharacterized protein	0.000324781	2	2	2	2	2	2	2	2	1	2	2	2	20.92	21.6464	21.399	21.0835	21.3193	21.1563	21.1152	21.1603	20.3157	20.5132	20.869	20.6649
Q92R63	Q92R63_RHIME	hisC4	Probable histidinol-phosphate aminotransferase	0.000324781	13	14	14	14	14	14	14	14	14	14	14	13	27.2489	27.3338	27.3014	27.818	27.74	27.7793	27.2779	27.3839	27.4998	27.8045	27.8816	27.2902
Q92R65	Q92R65_RHIME	gst7	Putative glutathione S-transferase	0.000324781	8	9	10	11	11	9	9	9	9	9	7	7	25.6046	25.8032	25.9394	26.531	26.6019	26.3163	25.9648	25.6713	25.6404	25.703	25.6024	25.7739
Q92R69	Q92R69_RHIME	amn	AMP nucleosidase	0.000324781	10	9	9	9	10	10	7	6	9	9	10	9	24.7806	24.6616	24.3237	25.5045	25.0374	25.273	24.4597	24.5171	24.6689	24.6616	24.8597	24.9611
Q92R70	Q92R70_RHIME	SMc02384	Putative glycosyltransferase transmembrane protein	0.000324781	9	10	9	10	10	10	9	8	8	9	10	8	24.6737	24.7363	24.8877	25.1035	24.9234	25.1337	24.7032	24.7196	24.8121	24.74	24.9044	24.8015
Q92R71	Q92R71_RHIME	SMc02383	Hypothetical transmembrane protein	0.000324781	3	2	3	4	4	4	3	3	4	2	3	3	23.2773	23.3275	23.341	23.5711	23.7581	23.6877	23.6514	23.0009	23.1673	22.9039	22.9435	23.1723
Q92R72	Q92R72_RHIME	SMc02382	DAGKc domain-containing protein	0.000324781	10	9	10	12	12	12	11	11	9	11	10	8	25.7881	25.8999	25.8993	27.1046	26.6814	26.8943	26.5418	26.2125	26.1506	26.2348	26.4535	25.8579
Q92R76	Q92R76_RHIME	SMc02378	Probable glycine betaine ABC transporter, periplasmic substrate-binding component	0.000324781	28	27	28	29	29	27	29	28	29	28	28	26	30.7505	30.751	30.7278	30.0816	30.1876	30.0509	30.8999	30.8475	30.8828	30.6872	30.66	30.7461
Q92R77	Q92R77_RHIME	etf	Electron transfer flavoprotein-ubiquinone oxidoreductase	0.000324781	38	36	37	38	37	37	37	38	38	37	39	36	29.3154	29.0378	29.0643	29.2318	29.3488	29.3355	29.3608	29.3466	29.308	29.6021	29.5865	29.3719
Q92R78	Q92R78_RHIME	SMc02376	Putative heat shock protein	0.000324781	7	10	11	12	12	12	8	10	11	12	12	9	25.7351	25.6026	25.9104	25.6088	25.5645	25.1078	25.4263	25.4999	25.7794	25.2261	25.3554	25.1742
Q92R79	Q92R79_RHIME	SMc02375	Type-4 uracil-DNA glycosylase	0.000324781	5	5	4	5	5	6	5	4	5	5	5	5	23.4296	23.6677	23.461	24.4888	24.4801	24.1924	23.6887	23.3514	23.9056	24.0463	24.0109	24.3726
Q92R80	Q92R80_RHIME	SMc02374	Uncharacterized protein	0.000324781	3	3	3	3	3	3	3	3	3	3	3	3	24.7543	24.9971	25.1603	24.4303	24.8942	24.6312	24.7605	24.5967	24.8233	24.815	24.835	24.4789
Q92R84	Q92R84_RHIME	pepN	Aminopeptidase N	0.000324781	43	43	43	44	44	45	44	45	45	42	41	41	29.6885	29.5884	29.421	29.5483	29.6147	29.7183	29.6775	29.6625	29.6583	29.5938	29.5188	29.6569
Q92R86	GLNE_RHIME	glnE	Bifunctional glutamine synthetase adenylyltransferase/adenylyl-removing enzyme	0.000324781	4	5	4	5	5	4	5	5	5	5	5	5	23.3642	22.7767	23.729	22.9972	22.0962	21.9947	23.4301	23.4564	22.8667	21.8065	22.2075	22.1678
Q92R87	Q92R87_RHIME	SMc02367	Histidine kinase	0.000324781	6	5	5	6	5	6	5	6	5	6	5	6	22.6525	22.6383	22.6002	23.0058	22.7722	22.9652	22.4774	22.907	22.6711	22.3809	22.6538	22.9551
Q92R88	Q92R88_RHIME	ragA	Probable response regulator	0.000324781	8	9	8	9	10	10	9	9	8	10	10	10	25.2414	25.2785	25.3201	26.1227	25.8297	25.862	25.1998	25.0729	25.2558	25.4503	25.3413	25.2957
Q92R89	Q92R89_RHIME	lipA	Probable LipA	0.000324781	7	6	7	7	7	7	7	7	5	7	7	7	27.9263	27.8616	27.8877	27.8276	27.8563	27.9079	27.694	27.5937	27.3376	27.4502	27.3617	27.7439
Q92R90	Q92R90_RHIME	feuQ	Histidine kinase	0.000324781	8	8	8	9	9	9	8	9	9	7	8	7	25.743	25.8469	25.7813	25.793	25.9455	25.9648	25.6762	25.9211	25.6324	25.5898	25.6296	25.5892
Q92R91	Q92R91_RHIME	feuP	Response regulators consisting of a CheY-like receiver domain and a winged-helix DNA-binding domain	0.000324781	5	5	5	4	4	4	4	5	4	5	4	4	25.7104	25.5957	25.443	25.3722	25.4565	25.5802	25.3716	25.5812	25.6243	25.4551	25.3394	25.496
Q92R94	Y1011_RHIME	R01011	UPF0260 protein R01011	0.000324781	3	2	2	3	2	3	1	1	1	1	2	2	24.3637	24.2486	23.5401	24.1241	24.2105	24.2084	23.0973	23.1617	23.1568	22.932	22.8701	23.0741
Q92R95	Q92R95_RHIME	pbp	Peptidoglycan glycosyltransferase	0.000324781	19	18	19	20	19	19	18	17	18	20	20	20	25.2213	25.1733	26.1708	25.6674	25.8299	25.961	25.2591	25.3485	25.5218	26.2567	26.2996	26.445
Q92R96	Q92R96_RHIME	SMc00457	Hypothetical transmembrane protein	0.00122549	0	0	2	2	2	2	0	1	2	2	2	0	18.4758	19.0129	19.6059	21.1899	21.8699	21.296	19.9152	20.9608	21.0034	20.8173	21.2231	21.1489
Q92RA3	Q92RA3_RHIME	phaA2	Probable Na(+)/H(+)-antiporter	0.000324781	2	2	2	2	2	2	2	2	2	2	2	2	21.1901	20.8072	20.8086	21.6853	21.4601	21.4633	21.5367	21.5036	21.3803	21.6904	21.4651	21.3743
Q92RA4	MSRB1_RHIME	msrB1	Peptide methionine sulfoxide reductase MsrB 1	0.000324781	5	6	5	5	5	5	5	4	5	5	5	5	26.3585	26.2631	26.1952	26.347	26.6225	26.4349	26.395	26.2064	26.1549	26.4168	26.3862	26.4681
Q92RA5	Q92RA5_RHIME	SMc00116	Uncharacterized protein	0.000324781	8	8	7	8	7	8	7	8	8	7	7	7	25.9821	25.7713	25.6413	25.9649	25.8635	25.9038	26.0156	25.9121	25.8037	25.7631	25.6931	25.9156
Q92RA7	Q92RA7_RHIME	SMc00049	DksA C4-type domain-containing protein	0.000324781	13	13	13	13	12	13	14	13	13	13	14	11	29.0595	29.0134	28.9886	28.7671	28.8838	28.7733	29.0657	28.9673	28.8731	28.8596	28.725	28.9471
Q92RA8	Q92RA8_RHIME	SMc00048	Usp domain-containing protein	0.000324781	8	8	8	8	8	8	8	7	8	8	8	8	28.367	28.3474	28.3113	28.1838	28.2511	27.9732	28.4774	28.3546	28.3551	28.2678	28.2486	28.227
Q92RA9	Q92RA9_RHIME	SMc00115	Uncharacterized protein	0.000324781	10	10	11	10	10	10	10	11	9	10	10	9	25.2249	25.3697	25.4227	26.0301	25.817	26.008	25.0477	25.337	24.4388	25.0659	24.4416	24.9185
Q92RB0	Q92RB0_RHIME	ptrB	Probable protease II oligopeptidase B hydrolase serine protease	0.000324781	41	42	42	42	46	45	43	45	45	45	46	40	28.625	28.4696	28.4186	28.7842	28.8732	28.9768	29.0448	29.0866	28.9654	28.9968	28.9704	28.9824
Q92RB2	SELO_RHIME	selO	Protein adenylyltransferase SelO	0.000324781	8	10	9	9	9	10	10	10	10	9	10	10	25.9858	25.9382	25.8886	25.9733	26.1452	26.3812	26.2749	26.102	26.1708	26.0079	26.3232	26.3732
Q92RB3	Q92RB3_RHIME	gcd	Probable glucose dehydrogenase (Pyrroloquinoline-quinone) protein	0.000324781	16	15	16	16	15	17	16	16	16	17	17	17	26.4475	26.4832	26.4616	26.9859	26.4951	26.7559	26.6275	26.6989	26.6526	26.6655	26.7173	26.7326
Q92RB4	Q92RB4_RHIME	bla	Beta-lactamase	0.000324781	6	5	6	6	5	6	6	6	6	6	6	6	25.6617	25.3933	25.5146	24.8741	24.5315	24.6501	25.1715	25.6116	25.437	25.1926	25.3668	25.2335
Q92RB7	Q92RB7_RHIME	cycG	Putative diheme cytochrome C-type signal peptide protein	0.000324781	2	2	2	3	3	3	3	3	3	3	3	3	23.3034	23.0743	23.0641	24.0435	23.9179	23.9009	23.8292	24.312	23.6118	23.6238	23.6643	23.675
Q92RB8	Q92RB8_RHIME	cycF	Probable Cytochrome c556	0.000324781	9	9	9	9	9	9	9	9	9	9	9	9	28.7423	28.5522	28.7517	28.5125	28.6551	28.3892	28.8719	28.7869	28.7441	28.716	28.6204	28.7616
Q92RC1	Q92RC1_RHIME	SMc00106	VOC domain-containing protein	0.000324781	6	5	6	6	6	6	5	5	6	6	6	5	25.7903	26.1579	26.1486	25.9033	26.0473	25.8187	26.0576	25.837	25.746	25.6788	25.6468	25.6542
Q92RC2	Q92RC2_RHIME	ilvE2	Probable branched-chain-amino-acid aminotransferase	0.000324781	16	15	18	17	17	18	17	18	18	18	17	14	28.8997	28.7348	28.9689	29.1515	29.0597	29.3252	28.8093	29.0378	29.131	29.0878	28.7731	28.858
Q92RC3	Q92RC3_RHIME	SMc00105	Probable alcohol dehydrogenase	0.000324781	13	10	9	14	12	13	11	10	12	13	11	12	26.4711	25.8441	25.3318	26.8347	26.1749	26.8533	25.8199	25.7057	25.7909	26.3765	26.1821	26.8142
Q92RC4	Q92RC4_RHIME	dhe	(S)-2-haloacid dehalogenase	0.000324781	9	8	8	8	6	6	8	8	9	10	10	9	26.3782	26.4967	26.7058	25.1988	25.066	25.0584	26.4037	26.6019	26.824	27.0786	27.1002	26.7119
Q92RC5	TAM_RHIME	tam	Trans-aconitate 2-methyltransferase	0.000324781	4	4	4	3	2	3	4	4	4	4	4	4	26.084	26.0587	26.0667	24.325	23.9772	23.4152	26.102	25.8995	26.1698	25.8187	25.7267	26.1011
Q92RC6	Q92RC6_RHIME	dkgB	Putative 2,5-diketo-D-gluconic acid reductase B	0.000324781	21	21	21	21	21	21	19	21	20	17	18	16	28.3852	28.6085	28.6375	28.5849	28.722	28.4959	28.6197	28.5685	28.5389	28.3674	28.4156	28.5257
Q92RC7	Q92RC7_RHIME	SMc00100	DUF853 domain-containing protein	0.000324781	26	27	27	26	26	26	25	24	27	26	26	26	28.7735	28.6469	28.6942	29.0629	28.9249	29.0184	28.6888	28.774	28.8492	28.8113	28.6692	28.9596
Q92RC8	Q92RC8_RHIME	phnA	Probable alkylphosphonate uptake protein	0.000324781	7	7	7	8	8	7	7	7	7	7	6	6	25.0274	25.0234	25.0536	25.1035	25.2318	25.0335	25.1111	25.095	25.0998	24.8996	24.8628	25.1351
Q92RC9	Q92RC9_RHIME	SMc00040	Putative organic hydroperoxide resistance protein	0.000324781	21	21	22	23	23	23	22	21	22	22	23	22	32.2571	32.1599	32.174	32.573	32.6	32.6378	32.1182	31.9931	32.0026	31.9942	31.95	32.2807
Q92RD0	Q92RD0_RHIME	SMc00098	Probable transcriptional regulator	0.000324781	2	2	2	2	2	2	2	2	2	2	2	2	22.9868	23.2266	23.0363	23.1011	23.1113	23.0355	22.4944	22.5798	22.5277	22.1941	22.6278	22.3805
Q92RD1	Q92RD1_RHIME	gst2	Putative glutathione S-transferase	0.000324781	11	11	11	11	12	11	12	11	11	11	12	11	26.3092	26.1732	26.1627	26.2534	26.2898	26.4784	26.4638	26.2024	26.283	26.2116	26.5181	26.5542
Q92RD3	Q92RD3_RHIME	gst1	Putative glutathione S-transferase	0.000324781	7	7	7	7	7	6	7	7	7	7	7	7	25.1823	25.187	25.211	25.0343	24.9288	24.6054	25.1005	25.1186	25.3005	25.3264	25.3969	25.2419
Q92RD4	Q92RD4_RHIME	SMc00035	Uncharacterized protein	0.000324781	24	22	24	23	23	25	23	25	25	25	25	25	27.96	27.8116	27.8491	27.9165	27.8737	28.0072	27.7873	27.9378	27.9452	27.9638	27.8938	27.9811
Q92RD5	Q92RD5_RHIME	SMc00034	Putative quinone oxidoreductase	0.000324781	21	23	23	23	24	23	23	22	24	23	23	20	27.5638	27.796	27.7404	28.0855	28.0504	28.0669	27.565	27.5225	27.6927	27.7219	27.7458	27.6867
Q92RD9	Q92RD9_RHIME	SMc00030	Uncharacterized protein	0.000324781	5	5	5	5	5	5	5	5	5	5	5	5	26.9021	27.1144	27.1164	26.7097	26.8835	26.6622	26.9936	26.7314	26.6438	26.5616	26.6175	26.7946
Q92RE2	Q92RE2_RHIME	SMc00028	Hypothetical transmembrane protein	0.000324781	12	12	12	14	13	13	11	13	12	12	11	11	24.3812	24.7075	24.6844	25.3155	24.7847	24.9968	24.564	24.8082	24.3584	24.6476	24.4329	24.2291
Q92RE4	Q92RE4_RHIME	SMc00087	Probable metallo-beta-lactamase	0.000324781	9	9	10	10	10	10	10	10	11	11	9	10	26.066	25.9853	26.0074	26.2018	26.2847	26.2786	26.0729	25.8547	25.8703	25.8291	25.8996	25.9756
Q92RE5	Q92RE5_RHIME	SMc00026	Conserved hypothetical transmembrane protein	0.000324781	5	5	5	6	6	6	5	4	5	5	6	6	25.205	25.1864	25.0544	25.1598	25.4446	25.164	25.0273	24.928	24.6981	24.9969	25.0596	25.406
Q92RE6	Q92RE6_RHIME	SMc00084	Uncharacterized protein	0.000324781	5	6	6	4	5	5	5	5	5	4	4	4	25.16	25.4078	25.3786	25.4843	25.7008	25.4603	25.2348	25.2223	25.3114	25.082	25.2242	24.9414
Q92RE7	Q92RE7_RHIME	SMc00083	Uncharacterized protein	0.000324781	4	4	4	6	6	6	4	4	4	6	5	5	25.3696	25.6217	25.3971	25.7955	25.8308	25.7432	25.5499	25.7951	25.5569	25.9308	25.8885	25.7983
Q92RE8	Q92RE8_RHIME	smc	Chromosome partition protein Smc	0.000324781	32	33	33	34	32	32	31	30	31	30	31	31	27.0694	27.0231	26.9531	27.0205	26.7457	26.9173	26.5801	26.6808	26.8384	26.6604	26.6068	26.8404
Q92RF1	Q92RF1_RHIME	SMc00081	Uncharacterized protein	0.000324781	11	11	11	11	12	12	9	9	9	10	10	9	27.9798	27.824	27.963	28.5543	28.5842	28.734	27.6523	27.7098	27.8687	27.8691	27.7588	27.8812
Q92RF2	Q92RF2_RHIME	SMc00080	Probable transcriptional regulator	0.000324781	5	5	6	6	5	5	6	6	6	6	6	5	22.7549	23.1758	23.3343	22.935	23.088	22.867	22.8348	22.9093	22.9744	23.1269	22.9917	22.5736
Q92RF3	Q92RF3_RHIME	SMc00079	Uncharacterized protein	0.000324781	4	4	5	5	5	5	4	5	5	5	5	5	23.9196	23.5705	23.6514	24.5532	24.715	24.7713	23.6528	23.8074	23.9008	23.7673	23.8691	23.9667
Q92RF4	Q92RF4_RHIME	SMc00078	Putative methionine ABC transporter, periplasmic solute-binding protein	0.000324781	26	27	27	26	26	26	22	22	24	24	25	23	29.7537	29.7436	29.7464	30.5117	30.8501	30.5706	29.4763	29.4351	29.3542	29.2699	29.2548	29.1556
Q92RF5	Q92RF5_RHIME	thrC1	Threonine synthase	0.000324781	24	24	26	28	28	28	24	24	26	27	26	22	26.9492	26.9333	26.9196	27.2062	27.2568	27.3637	26.9309	26.9419	26.9782	26.9827	27.0569	26.8578
Q92RF6	Q92RF6_RHIME	SMc00451	Probable processing protease	0.000324781	19	19	16	18	19	17	17	18	19	18	18	15	28.1407	27.9858	27.7133	27.7198	27.6872	27.7639	27.7951	27.9095	28.0213	28.1944	28.1562	28.3298
Q92RF8	Y917_RHIME	R00917	UPF0301 protein R00917	0.000324781	4	4	4	4	4	4	3	4	4	3	4	4	26.1341	26.0124	25.9603	26.3805	26.4113	26.4092	26.1042	26.1105	26.0368	26.0773	26.061	26.1476
Q92RF9	Q92RF9_RHIME	SMc00072	Glutathione-dependent peroxiredoxin	0.000324781	21	21	21	20	20	22	21	20	20	20	21	20	29.7098	29.6536	29.5884	29.6656	29.7462	29.7143	29.8835	29.8505	29.7604	29.8794	29.9442	29.9028
Q92RG1	KHSE_RHIME	thrB	Homoserine kinase	0.000324781	4	4	3	4	3	3	3	2	3	3	3	3	24.036	23.4943	23.9676	24.0051	24.0829	24.0002	23.945	23.9042	23.4343	23.6981	23.4234	23.2143
Q92RG2	ISPH_RHIME	ispH	4-hydroxy-3-methylbut-2-enyl diphosphate reductase	0.000324781	4	2	2	4	3	3	2	3	3	3	3	5	23.9775	22.7283	22.6794	24.147	23.6737	23.2988	22.7571	24.3757	24.3518	23.1371	23.0035	23.9234
Q92RG3	Q92RG3_RHIME	surf1	SURF1-like protein	0.000324781	7	7	6	7	9	9	8	7	6	8	8	6	25.3545	25.3259	25.478	25.5261	26.0666	25.5977	25.6152	25.5906	25.4887	25.4111	25.5418	24.9174
Q92RG4	Q92RG4_RHIME	SMc00014	Uncharacterized protein	0.000324781	3	3	3	3	3	3	3	3	3	3	3	3	25.9531	25.7559	25.7845	25.8064	26.2834	26.119	26.1968	26.1035	25.9761	26.0104	26.0854	25.6056
Q92RG7	Q92RG7_RHIME	SMc00130	Hypothetical transmembrane protein	0.000324781	5	4	4	4	5	5	5	5	6	5	5	4	26.4679	25.9508	26.1751	26.0777	27.0131	26.4975	26.5379	26.6094	26.878	26.2609	26.2618	25.4684
Q92RH0	Q92RH0_RHIME	ctaC	Cytochrome c oxidase subunit 2	0.000324781	15	14	14	13	14	14	13	12	14	13	13	13	28.0031	28.1586	28.1725	28.2494	27.9665	28.2703	27.5794	27.6814	27.9252	27.6969	27.6856	28.1818
Q92RH1	Q92RH1_RHIME	ialB	Uncharacterized protein	0.000324781	5	5	5	3	5	4	5	5	5	5	5	4	26.2399	26.1518	26.1789	25.7716	26.0395	25.8199	26.2087	26.2681	26.2609	25.8826	26.1439	26.0449
Q92RH2	Q92RH2_RHIME	ribA	3,4-dihydroxy-2-butanone 4-phosphate synthase	0.000324781	23	23	24	23	24	23	24	24	23	22	22	20	27.5506	27.6188	27.5424	27.9809	27.914	27.9566	27.8258	27.8872	27.9203	27.9088	27.7046	27.4036
Q92RH3	AROC_RHIME	aroC	Chorismate synthase	0.000324781	18	18	17	24	21	23	17	20	19	21	23	18	27.6061	27.555	27.5227	27.9884	27.9873	28.0398	27.538	27.5277	27.5976	27.8131	27.8073	27.8572
Q92RH4	Q92RH4_RHIME	SMc00070	Conserved hypothetical signal peptide protein	0.000324781	7	7	6	6	6	6	6	6	6	6	6	6	27.5685	27.6477	27.582	26.9879	27.1525	27.189	27.2362	27.2313	27.2737	27.0828	27.1757	27.1669
Q92RH5	Q92RH5_RHIME	gpmB	Probable phosphoglycerate mutase	0.000324781	10	10	10	9	9	10	9	9	9	9	10	9	27.3817	27.2542	27.3377	27.2124	27.4081	27.3408	27.3649	27.3146	27.2847	27.3421	27.3574	26.9923
Q92RH8	PDXH_RHIME	pdxH	Pyridoxine/pyridoxamine 5'-phosphate oxidase	0.000324781	6	5	6	7	7	7	6	6	6	7	7	6	25.5729	25.4395	25.6431	25.7151	25.9775	25.7979	25.7429	25.7433	25.7025	25.6277	25.8481	25.5083
Q92RH9	Q92RH9_RHIME	tldD	Peptidase U62 family protein	0.000324781	37	37	38	38	39	39	38	38	38	37	37	36	29.2495	29.3042	29.3427	29.2634	29.4398	29.3274	29.2907	29.2585	29.2305	29.147	29.1089	29.1156
Q92RI1	Q92RI1_RHIME	bioM	Biotin ABC transporter, ATP-binding component	0.000324781	9	6	8	9	9	8	8	7	8	8	8	7	24.6633	24.5843	24.3599	24.9737	24.8738	25.138	24.5126	24.463	24.6102	24.796	24.6778	24.6461
Q92RI5	Q92RI5_RHIME	SMc00966	Putative acetyl-CoA C-acetyltransferase	0.000324781	4	4	3	3	3	3	3	3	3	3	4	4	23.0813	23.1506	22.7184	23.2363	22.6123	23.1385	22.4982	22.4608	22.4831	22.6328	23.2592	22.5762
Q92RI8	Q92RI8_RHIME	SMc00969	Hist_deacetyl domain-containing protein	0.000324781	13	13	13	13	14	12	12	12	12	10	13	8	27.0583	27.2553	27.1965	27.2874	27.4085	27.1072	26.9305	26.788	26.832	26.856	26.8989	26.6385
Q92RI9	EX7S_RHIME	xseB	Exodeoxyribonuclease 7 small subunit	0.000324781	5	6	6	7	7	7	6	6	5	7	7	7	27.5767	27.8975	27.9509	27.8428	28.0191	27.7988	28.0088	27.9039	27.6231	27.9491	27.9339	28.164
Q92RJ0	Q92RJ0_RHIME	SMc00971	Probable pirin-related protein	0.000324781	14	14	14	13	14	13	13	12	13	12	15	13	28.525	28.3768	28.3342	28.6713	28.5782	28.5947	28.4493	28.513	28.5964	28.7081	28.6825	28.689
Q92RJ1	DXS_RHIME	dxs	1-deoxy-D-xylulose-5-phosphate synthase	0.000324781	5	5	5	5	5	5	5	5	5	5	5	5	24.5442	24.4734	24.3492	24.4613	24.5542	24.5757	24.563	24.702	24.4105	24.227	24.5049	24.0874
Q92RJ2	Q92RJ2_RHIME	SMc00973	Probable hemolysin	0.000324781	2	2	2	2	2	2	1	2	2	1	2	2	22.8468	22.2274	22.407	22.9295	22.7839	22.7024	22.2132	22.791	22.3663	21.3836	22.7286	22.2912
Q92RJ3	Y878_RHIME	R00878	Uncharacterized RNA methyltransferase R00878	0.000324781	3	3	4	4	4	4	3	4	3	4	4	4	22.528	23.323	24.1768	23.9519	23.8121	23.7431	23.4277	23.9127	22.8272	23.7598	24.2307	23.142
Q92RJ5	Q92RJ5_RHIME	SMc00976	Putative enoyl-CoA hydratase	0.000324781	5	6	5	4	4	5	6	5	5	6	5	4	24.3694	25.9366	24.2495	24.1779	24.0388	23.8863	25.66	24.25	24.3555	25.8633	24.4628	24.3974
Q92RJ6	Q92RJ6_RHIME	SMc00977	Putative acyl-CoA dehydrogenase	0.000324781	9	9	8	7	4	6	12	12	11	11	10	10	25.2409	25.2181	25.1829	24.4462	22.9727	24.6155	25.3572	25.4097	25.3688	25.1392	25.0678	24.943
Q92RJ7	Q92RJ7_RHIME	SMc00978	Hypothetical transmembrane protein	0.000324781	5	5	5	5	5	4	5	4	5	5	5	2	23.2511	23.8038	23.758	24.2746	24.3718	23.7605	23.4728	23.1999	24.0047	23.7355	23.7556	22.6187
Q92RJ8	Q92RJ8_RHIME	SMc00979	Lectin-like protein BA14k	0.000324781	2	2	2	2	2	2	2	2	2	2	2	2	22.9074	22.8569	22.9729	22.43	22.7064	22.1918	23.2713	22.9124	23.0171	23.1443	23.4442	23.7474
Q92RK2	Q92RK2_RHIME	SMc00984	Threonylcarbamoyl-AMP synthase	0.000324781	12	12	11	11	12	10	11	12	11	9	12	9	25.486	25.4214	25.3948	25.1618	25.6597	25.0428	25.2381	25.2981	25.3652	25.1699	25.4317	25.0536
Q92RK3	Q92RK3_RHIME	pdxR	4-phospho-D-erythronate dehydrogenase	0.000324781	22	21	21	21	21	21	22	24	21	24	21	23	27.6165	27.4061	27.0162	27.6566	27.6358	27.8728	27.6277	27.7076	27.6531	27.8355	27.8341	27.8299
Q92RK6	Q92RK6_RHIME	SMc00989	Hypothetical signal peptide protein	0.000324781	8	8	8	8	8	8	8	7	8	8	8	7	25.4697	25.3757	25.4095	25.3389	25.3033	25.4443	25.153	25.1995	25.2306	25.1434	24.9805	25.0923
Q92RK9	Q92RK9_RHIME	SMc00991	Putative spermidine/putrescine ABC transporter	0.000324781	4	4	3	4	4	4	2	3	4	4	4	3	23.5196	23.3365	22.8398	23.9626	23.7157	23.8863	22.2825	22.7533	23.436	23.7688	23.669	23.3978
Q92RL0	PUR2_RHIME	purD	Phosphoribosylamine--glycine ligase	0.000324781	27	26	27	27	27	27	28	29	28	29	29	27	28.6972	28.4487	28.1419	28.5888	28.5135	28.607	28.7439	28.7449	28.8402	28.7796	28.6793	28.7357
Q92RL2	SYGB_RHIME	glyS	Glycine--tRNA ligase beta subunit	0.000324781	42	41	42	46	44	45	43	42	43	43	44	38	28.0243	27.9943	28.024	28.4651	28.2803	28.4	28.1198	28.1792	28.1483	28.0616	28.2633	27.9405
Q92RL3	Q92RL3_RHIME	SMc00853	Hypothetical transmembrane protein	0.000324781	17	15	14	15	16	16	16	14	14	16	17	15	29.6659	29.5442	29.6232	29.5287	29.5989	29.5074	29.6675	29.4376	29.4668	29.6041	29.6034	29.7854
Q92RL5	SYGA_RHIME	glyQ	Glycine--tRNA ligase alpha subunit	0.000324781	5	5	5	6	5	6	6	5	6	5	6	5	24.4761	24.4019	24.3942	26.2833	25.882	26.288	25.9234	25.1816	26.0082	25.2725	26.4817	25.0378
Q92RL7	Q92RL7_RHIME	sohB	Probable proteinase	0.000324781	13	12	14	14	13	13	13	13	14	12	13	10	26.112	26.3163	26.221	26.7439	26.9475	26.8362	26.1871	26.1324	26.2064	26.1638	26.4818	26.3936
Q92RL8	Q92RL8_RHIME	SMc00858	MTS domain-containing protein	0.000324781	6	7	5	7	7	7	6	6	6	5	6	5	23.5114	23.227	23.1369	23.5497	23.5572	23.7125	22.8828	22.6485	23.3177	23.0707	23.0338	23.5331
Q92RL9	Q92RL9_RHIME	SMc00859	DUF2007 domain-containing protein	0.000324781	8	9	8	8	8	8	8	7	8	8	8	9	26.0001	26.0606	26.0438	26.0398	26.1271	25.9845	26.0487	26.0883	26.0735	26.1587	25.9976	25.982
Q92RM0	Q92RM0_RHIME	ispB	Putative octaprenyl-diphosphate synthase	0.000324781	10	10	11	10	10	10	11	11	11	9	10	9	26.0075	26.1168	25.6917	25.646	25.9131	25.6191	25.6967	25.5772	25.6279	25.3576	25.5101	25.9115
Q92RM1	ISPE_RHIME	ispE	4-diphosphocytidyl-2-C-methyl-D-erythritol kinase	0.000324781	1	1	3	3	2	2	2	2	3	2	2	2	18.29	18.5851	21.6332	22.3258	21.6752	21.8214	20.4371	19.6404	21.5713	22.0823	21.7748	21.7867
Q92RM2	Q92RM2_RHIME	moaB	Molybdenum cofactor biosynthesis protein B	0.000324781	18	18	19	19	18	18	18	17	19	18	18	17	26.8163	26.7061	26.7168	26.903	26.7822	26.8653	26.734	26.7117	26.9383	26.8093	26.7805	26.8655
Q92RM5	ATPF1_RHIME	atpF1	ATP synthase subunit b 1	0.000324781	21	22	22	22	22	21	21	21	21	21	22	21	30.1425	30.1454	30.2132	30.1589	30.3657	30.129	30.1601	30.1618	30.1872	30.1335	30.1285	30.2856
Q92RM6	ATPF2_RHIME	atpF2	ATP synthase subunit b 2	0.000324781	22	20	22	22	22	21	23	21	21	22	23	21	30.4515	30.429	30.4304	30.3506	30.5915	30.3385	30.4414	30.3319	30.4205	30.4058	30.3693	30.4156
Q92RM8	ATP6_RHIME	atpB	ATP synthase subunit a	0.000324781	2	2	2	3	4	3	3	3	3	3	3	4	23.8234	23.6904	23.8985	25.7403	25.84	25.6254	24.2195	25.0588	24.9932	25.5405	25.626	25.557
Q92RM9	Q92RM9_RHIME	atpI	Putative F0F1 ATP synthase, subunit I transmembrane protein	0.000324781	2	2	2	1	2	1	2	1	2	2	2	0	18.5702	17.9061	18.3979	14.0588	19.0143	16.8715	17.4988	18.1417	18.9924	19.5172	17.2403	19.5673
Q92RN0	KUP1_RHIME	kup1	Probable potassium transport system protein kup 1	0.000324781	2	3	3	2	2	2	3	2	2	2	2	2	19.6721	21.1853	20.8372	21.1105	21.3496	20.862	20.2495	20.0051	20.3942	19.8016	20.2952	21.281
Q92RN2	Q92RN2_RHIME	SMc00876	Iron-sulfur cluster carrier protein	0.000324781	32	33	32	34	34	34	32	34	33	34	34	32	28.6775	28.8009	28.8896	29.0637	29.3212	29.031	28.8219	28.7913	28.8048	28.7929	28.8579	28.686
Q92RN3	Q92RN3_RHIME	SMc00877	Putative transcriptional regulator	0.000324781	2	3	2	3	3	3	2	3	2	3	2	2	24.8947	24.676	24.7226	24.1109	24.8437	24.9148	24.6686	25.058	24.553	24.384	24.6719	24.2634
Q92RN5	Q92RN5_RHIME	SMc00879	Putative transcriptional regulator	0.000324781	2	3	2	3	2	3	3	2	3	2	3	3	22.286	22.3587	20.0615	20.7964	20.4874	21.8359	21.9338	21.501	21.9772	20.322	22.0507	22.6879
Q92RN6	GALD_RHIME	galD	Probable galactose dehydrogenase GalD	0.000324781	7	7	7	9	8	9	6	7	8	8	8	7	25.1926	25.3191	25.4191	25.866	25.6057	26.0614	25.3192	25.4681	25.6261	25.7741	26.1291	25.9146
Q92RN7	DGOK_RHIME	dgoK1	Probable 2-dehydro-3-deoxygalactonokinase DgoK1	0.000324781	16	16	16	16	17	17	16	14	15	16	17	16	27.8765	27.7885	27.6751	28.1667	28.0497	28.1836	27.6237	27.7289	27.7966	28.3768	28.3234	28.3855
Q92RN8	DGOA_RHIME	dgoA	Probable 2-dehydro-3-deoxy-6-phosphogalactonate aldolase	0.000324781	9	9	9	9	9	9	9	9	9	9	9	8	27.1795	27.2109	27.1604	27.3986	27.3753	27.3965	27.1209	27.126	27.1788	27.2908	27.3082	27.3869
Q92RN9	GALAB_RHIME	R00823	Putative sugar lactone lactonase	0.000324781	23	22	23	21	21	22	22	21	23	21	22	22	29.2922	29.2612	29.3154	29.028	29.1172	29.0947	29.2298	29.1977	29.1908	29.1159	29.0313	29.1647
Q92RP0	ILVD1_RHIME	ilvD1	Putative dehydratase IlvD1	0.000324781	20	16	16	23	22	22	17	20	18	24	24	23	26.4108	26.1046	25.9648	27.2263	26.9283	27.1123	26.011	26.5449	26.3323	27.2835	27.3269	27.1148
Q92RP1	Q92RP1_RHIME	SMc00886	Methyltransferase	0.00798817	0	0	0	2	0	2	2	2	2	2	2	2	19.8491	20.502	20.0935	21.3547	19.2669	20.4903	22.4237	22.3948	22.4335	18.9971	21.8236	22.3251
Q92RP2	Q92RP2_RHIME	SMc00929	Probable transcriptional regulator	0.000324781	4	4	5	4	6	6	4	5	6	4	4	5	22.2859	22.2215	22.65	22.8926	23.0166	23.0066	22.5505	22.5894	22.6389	22.628	22.4617	22.6114
Q92RP4	MUTL_RHIME	mutL	DNA mismatch repair protein MutL	0.000324781	6	7	9	9	9	9	8	7	8	6	7	8	25.0722	25.2317	25.2332	25.4062	25.2905	25.7149	25.2794	25.5507	25.4541	24.8602	25.3608	25.2409
Q92RP5	Q92RP5_RHIME	SMc00933	Uncharacterized protein	0.000324781	2	2	1	2	1	2	2	1	2	2	2	2	24.0484	23.4938	23.1224	24.1843	23.1657	24.1899	24.032	22.6464	24.046	23.5351	23.7989	23.9253
Q92RP7	LPXK_RHIME	lpxK	Tetraacyldisaccharide 4'-kinase	0.000324781	18	19	18	18	17	18	16	17	19	17	17	15	26.0672	26.4085	26.6125	26.5757	26.4712	26.4951	26.0755	26.2021	26.7274	26.7157	26.5587	26.8242
Q92RP9	Q92RP9_RHIME	kdtA	3-deoxy-D-manno-octulosonic acid transferase	0.000324781	7	7	7	7	7	7	7	7	7	6	7	7	24.8849	24.9633	24.9442	24.9195	24.9491	25.0963	24.5801	24.6924	24.7407	24.6707	25.0172	24.5487
Q92RQ0	Q92RQ0_RHIME	SMc00895	Uncharacterized protein	0.000324781	11	12	12	8	11	10	9	10	10	9	11	10	26.1845	26.2659	26.4003	26.1496	26.3765	26.2037	26.081	26.0825	26.398	26.0817	26.0261	26.1014
Q92RQ1	Q92RQ1_RHIME	SMc00896	Inositol monophosphatase family protein	0.000324781	3	3	3	4	4	4	3	4	3	3	4	3	22.9164	23.3631	23.0495	24.0038	23.8959	24.0859	23.1633	23.7195	23.5763	23.5695	23.6938	23.7124
Q92RQ2	Q92RQ2_RHIME	pmbA	Hypothetical PmbA protein	0.000324781	35	34	33	36	36	35	34	34	35	36	36	33	29.8468	29.8069	29.7879	29.9794	30.0047	30.0964	29.9048	29.9712	29.9038	29.9526	29.8861	29.8746
Q92RQ3	Q92RQ3_RHIME	kefB1	Probable glutathione-regulated potassium-efflux system transmembrane protein	0.000324781	6	7	5	9	8	8	6	7	6	8	8	8	24.4015	24.4433	24.1488	25.1333	25.1205	25.0043	23.7664	24.4786	24.1695	24.3277	24.6017	24.4785
Q92RQ4	Q92RQ4_RHIME	SMc00899	Uncharacterized protein	0.000324781	5	5	5	5	5	5	5	5	5	5	5	5	24.7482	24.7824	24.967	24.6699	24.9468	24.7983	24.9423	24.9775	25.0115	24.683	24.6935	24.7426
Q92RQ6	Q92RQ6_RHIME	SMc00930	Hypothetical transmembrane protein	0.000324781	8	7	8	8	9	8	8	7	7	8	8	8	24.995	24.7376	24.8828	25.0203	25.1165	24.8781	24.7695	24.2325	24.3548	24.5122	24.7543	24.7833
Q92RQ7	Q92RQ7_RHIME	SMc00902	Uncharacterized protein	0.000324781	7	7	7	7	7	7	7	7	6	6	7	6	25.6544	25.6973	25.7286	25.8949	25.9637	25.9306	25.6817	25.6266	25.6048	25.7992	25.7865	25.54
Q92RQ8	Q92RQ8_RHIME	tadA	tRNA-specific adenosine deaminase	0.000324781	3	3	3	4	3	4	3	3	2	3	3	3	24.1784	24.2501	24.3058	24.6875	24.1892	24.5856	24.038	23.9629	23.9105	24.012	24.263	23.9627
Q92RQ9	Q92RQ9_RHIME	SMc00906	Putative acetyltransferase	0.000324781	10	11	11	11	11	11	11	11	11	11	11	11	27.0951	27.1395	27.1124	27.4662	27.2556	27.4588	27.1384	27.2518	27.3402	27.3307	27.2911	27.4073
Q92RR0	Q92RR0_RHIME	ileS	Isoleucine--tRNA ligase	0.000324781	59	55	52	63	58	64	66	66	67	69	67	64	29.3438	28.9622	28.5143	29.3697	29.2234	29.6056	29.9881	29.974	30.1427	30.2678	30.27	30.1721
Q92RR1	Q92RR1_RHIME	ribF	Riboflavin biosynthesis protein	0.000324781	22	21	22	24	24	24	22	21	23	23	24	23	27.9526	27.9602	28.0504	28.2053	28.218	28.2744	27.9547	27.9546	27.9874	27.9781	28.0123	27.9489
Q92RR2	Q92RR2_RHIME	SMc00910	Uncharacterized protein	0.000324781	17	17	17	18	18	18	16	17	16	17	18	16	28.1595	27.9717	27.8836	28.299	28.123	28.4375	28.0354	28.2353	28.3037	28.3721	28.3516	28.263
Q92RR3	Q92RR3_RHIME	SMc00911	Rhodanese domain-containing protein	0.000324781	13	13	13	14	12	12	10	11	12	13	14	14	26.3458	26.3044	26.3051	26.7257	26.4119	26.5097	26.0641	26.0216	26.1907	26.437	26.2602	26.1478
Q92RR4	Q92RR4_RHIME	SMc00914	Probable ferredoxin reductase	0.000324781	6	7	6	7	8	7	7	6	7	8	7	7	25.183	25.059	25.0773	25.5103	25.5864	25.5548	25.2128	25.0763	25.2099	25.1345	25.1934	25.2027
Q92RR6	HIS1_RHIME	hisG	ATP phosphoribosyltransferase	0.000324781	5	5	5	4	4	4	5	5	5	4	5	4	27.0888	26.951	26.8615	25.7794	25.8008	25.9	27.0193	27.0602	27.0801	25.6827	27.0855	25.9138
Q92RR7	SYH_RHIME	hisS	Histidine--tRNA ligase	0.000324781	24	25	24	27	27	28	25	24	25	28	27	26	28.6898	28.5455	28.5045	29.0939	28.8669	29.0301	28.5218	28.5033	28.64	28.9877	28.9846	29.1738
Q92RR8	Q92RR8_RHIME	SMc00931	Uncharacterized protein	0.000324781	2	3	3	3	3	3	2	3	2	2	3	2	21.9496	22.3777	22.6761	22.6381	22.6687	22.6694	21.5629	21.869	21.3339	21.7688	22.3713	21.679
Q92RS0	Q92RS0_RHIME	tag	Probable DNA-3-methyladenine glycosylase I	0.000324781	7	8	8	6	8	8	6	7	8	6	7	6	24.0706	23.9052	23.9943	24.3642	24.359	24.3561	23.8771	24.263	24.1331	24.5096	24.5478	24.2566
Q92RS1	Q92RS1_RHIME	glcF	Glycolate oxidase iron-sulfur subunit	0.000324781	3	3	3	3	3	3	3	2	3	3	3	3	23.1237	23.277	23.2547	23.4887	23.3244	23.6405	23.1139	23.1421	23.1937	23.3943	23.4119	23.2122
Q92RS2	Q92RS2_RHIME	glcE	Probable glycolate oxidase subunit	0.000324781	8	10	9	9	10	10	9	8	9	9	9	9	25.6965	26.1534	25.9307	25.5116	26.0383	25.8611	25.927	25.7826	26.0549	25.7019	25.7204	25.5766
Q92RS3	Q92RS3_RHIME	glcD	Probable glycolate oxidase subunit	0.000324781	11	8	8	10	9	11	10	10	11	11	11	10	25.1158	24.553	23.9889	24.9248	24.489	25.2029	25.0525	25.4505	25.4634	25.592	25.3128	25.0472
Q92RS4	Q92RS4_RHIME	SMc00831	Probable transcription regulator	0.000324781	3	3	4	3	4	3	3	3	3	4	3	4	22.4514	23.3024	23.5417	23.2065	23.3837	23.2228	22.7195	23.2763	22.9101	23.0599	23.2248	23.6523
Q92RS5	Q92RS5_RHIME	SMc00829	Probable transcriptional regulator	0.00303214	2	2	2	1	2	3	3	3	2	3	3	2	21.9578	22.3953	22.5211	17.6744	20.7637	22.9547	22.1923	22.5485	22.3438	22.4936	22.8323	22.7008
Q92RS6	Q92RS6_RHIME	SMc00828	Nudix hydrolase domain-containing protein	0.000324781	5	6	6	5	4	4	4	5	5	5	5	4	22.7598	22.9833	22.401	22.0034	21.2673	21.8751	22.4388	22.4862	22.6421	21.6162	22.4899	21.8289
Q92RS8	Q92RS8_RHIME	SMc00826	Ribosomal RNA small subunit methyltransferase E	0.000324781	6	5	7	7	7	7	7	7	7	6	7	7	23.9616	23.9778	24.6096	24.982	24.9043	24.9195	24.4075	24.431	24.4225	24.1861	24.4615	24.2694
Q92RT1	Q92RT1_RHIME	SMc00820	Putative transcriptional regulator	0.000324781	4	2	4	5	4	5	5	5	5	4	5	3	22.7292	20.0367	23.4395	23.4535	22.9289	23.8319	23.3215	23.5709	23.0777	23.19	23.4074	23.1065
Q92RT3	Q92RT3_RHIME	dlhH	Probable carboxymethylenebutenolidase	0.000324781	16	17	17	14	17	16	16	18	18	18	16	16	27.7034	27.7276	27.8035	27.0743	27.2381	27.1852	27.7188	27.7132	27.5017	27.3431	27.3354	27.498
Q92RT4	Q92RT4_RHIME	SMc00816	Conserved hypothetical transmembrane protein	0.000324781	2	1	1	2	2	2	2	2	2	2	2	2	20.8819	16.7867	21.4194	22.0513	22.7228	22.4015	21.9263	21.2905	21.7077	22.7062	22.7241	22.7589
Q92RT5	Q92RT5_RHIME	guaB	Inosine-5'-monophosphate dehydrogenase	0.000324781	30	29	30	32	32	31	29	30	29	32	31	31	30.3798	29.9997	29.994	30.3362	30.4034	30.4912	30.3524	30.2926	30.2934	30.6588	30.5141	30.636
Q92RT6	Q92RT6_RHIME	SMc00814	Hypothetical signal peptide protein	0.000324781	12	12	11	11	11	11	12	12	12	11	11	11	27.6345	27.6145	27.6655	27.18	27.3422	26.9342	27.7043	27.5648	27.4887	27.4208	27.3919	27.5022
Q92RT8	Q92RT8_RHIME	SMc00812	VOC domain-containing protein	0.000324781	4	4	4	4	4	4	4	4	4	4	4	4	23.6309	23.8626	23.6511	23.6244	23.684	23.671	23.8751	23.7466	23.9273	23.6327	23.6576	23.6024
Q92RT9	RLME_RHIME	rlmE	Ribosomal RNA large subunit methyltransferase E	0.000324781	6	6	6	6	6	5	6	5	6	5	6	5	24.8078	24.9957	25.0614	25.1991	25.3206	25.0368	25.1387	24.6895	24.9006	24.6846	25.1207	24.7498
Q92RU5	Q92RU5_RHIME	SMc00802	Uncharacterized protein	0.000324781	4	4	4	4	4	4	4	4	4	4	4	4	24.3742	24.5078	24.5805	24.6167	24.6725	24.291	24.1951	24.072	24.3037	24.1343	24.3347	23.8268
Q92RU9	Q92RU9_RHIME	SMc00797	Probable amino acid dehydrogenase	0.000324781	24	26	27	29	27	28	26	28	29	29	29	28	29.0934	28.9878	28.9434	29.3507	29.5941	29.4788	29.3663	29.3434	29.2539	29.5946	29.598	29.3357
Q92RV1	Q92RV1_RHIME	SMc00795	Gly-zipper_Omp domain-containing protein	0.000324781	9	9	9	9	9	9	9	9	9	9	9	9	31.2877	31.8584	31.6228	30.8976	31.0476	30.5042	31.5093	31.1764	30.9353	30.7904	30.9139	31.2315
Q92RV2	Q92RV2_RHIME	SMc00794	Putative 2-component receiver domain protein	0.000324781	10	10	10	10	10	9	10	9	10	9	10	9	27.9729	27.9632	27.9984	28.2295	28.0541	28.2177	27.9248	27.8839	28.1161	27.9903	28.1397	28.0849
Q92RV5	Q92RV5_RHIME	SMc00791	Uncharacterized protein	0.000324781	12	13	15	14	15	14	14	15	15	15	15	13	27.9224	28.117	28.2481	28.0482	28.2285	27.9847	28.0518	28.0238	28.1867	27.9532	27.9712	27.6934
Q92RV6	Q92RV6_RHIME	dppF1	Putative amino acid or peptide ABC transporter, ATP-binding component	0.000324781	13	13	13	17	16	16	14	15	15	14	15	14	26.8483	27.0139	26.9956	27.0753	27.1865	27.0087	27.0181	26.9394	27.003	26.8054	27.011	26.987
Q92RV7	Q92RV7_RHIME	dppD1	Putative amino acid or peptide ABC transporter, ATP-binding component	0.000324781	10	11	10	11	11	12	10	11	11	11	11	11	25.624	25.6671	25.6437	26.0079	25.5628	25.8643	25.4726	25.8353	25.7145	25.6561	25.9816	25.5297
Q92RV8	Q92RV8_RHIME	dppC1	Putative amino acid or peptide ABC transporter, permease component	0.000324781	3	3	2	4	4	4	3	3	3	4	4	4	25.5321	25.5577	25.5627	26.0713	25.9312	26.075	25.8143	25.6863	25.6577	25.7337	25.7845	25.7633
Q92RV9	Q92RV9_RHIME	dppB1	Putative amino acid or peptide ABC transporter, permease component	0.000324781	1	1	2	2	2	2	2	2	2	2	2	2	23.9422	23.5241	24.3582	24.3992	24.3447	24.1066	23.8092	23.6681	23.906	24.2033	24.3441	24.3678
Q92RW0	Q92RW0_RHIME	dppA1	Putative amino acid or peptide ABC transporter, periplasmic solute-binding component	0.000324781	86	88	86	84	87	86	89	87	90	89	88	85	33.099	33.0952	33.1536	32.5423	32.7263	32.6012	33.2497	33.2442	33.2328	33.0014	33.05	32.9076
Q92RW1	Q92RW1_RHIME	fbpA	Fe3+ ABC transporter	0.000324781	27	29	28	29	28	29	27	26	25	26	27	28	29.6493	29.6306	29.5814	29.9534	30.0806	29.9712	29.4551	29.4045	29.2341	29.1771	29.1936	29.3444
Q92RW2	Q92RW2_RHIME	SMc00783	Hypothetical transmembrane protein	0.000324781	4	4	4	4	4	4	4	4	4	5	4	4	23.8994	23.8274	24.0077	23.1831	23.2293	22.9117	23.7513	23.7937	23.8478	24.0681	23.1481	23.4437
Q92RW4	Q92RW4_RHIME	mmsA	Methylmalonate-semialdehyde dehydrogenase	0.000324781	26	26	27	32	32	32	25	24	24	27	25	22	27.1845	27.1205	27.2544	28.4631	28.6908	28.7774	27.3762	27.5062	27.4339	27.8715	27.8227	27.7048
Q92RW5	Q92RW5_RHIME	SMc00780	Probable HTH-type transcriptional regulator, LysR family	0.000324781	4	4	5	5	5	5	5	5	5	5	5	5	24.3544	24.1484	24.1452	24.4444	24.6665	24.2856	24.4149	24.3314	24.3195	24.0601	24.0305	23.6768
Q92RW6	Q92RW6_RHIME	SMc00779	Probable FAD-linked oxidoreductase	0.000324781	13	14	13	14	15	14	14	14	16	15	15	13	26.4158	26.3605	26.2512	25.8689	25.8466	25.9617	26.3216	26.5115	26.6026	26.6353	26.5042	26.2782
Q92RW7	Q92RW7_RHIME	SMc00778	Putative oxidoreductase	0.000324781	6	5	5	4	4	5	5	6	5	4	6	5	25.362	24.9686	24.8955	24.2242	24.2363	24.7249	24.9425	25.4003	25.2075	24.9926	25.2146	25.1272
Q92RW8	Q92RW8_RHIME	SMc00777	Phasin_2 domain-containing protein	0.000324781	48	47	46	6	5	5	54	56	58	57	54	55	32.9912	33.0015	33.0648	24.5401	24.2907	23.9958	34.7395	34.6731	34.7959	34.4306	34.4922	34.4624
Q92RW9	Q92RW9_RHIME	cbrA	Histidine kinase	0.000324781	35	36	36	36	34	35	33	35	33	34	34	31	27.3721	27.3374	27.316	27.2289	27.2476	27.1901	26.9659	27.0703	27.1769	26.9118	27.031	27.1581
Q92RX3	Q92RX3_RHIME	potG	Spermidine/putrescine import ATP-binding protein PotA	0.000324781	12	12	11	11	12	11	11	11	11	11	12	10	26.7937	26.8053	26.9448	26.7432	26.6733	26.7533	26.5715	26.6277	26.6894	26.461	26.6542	26.5792
Q92RX4	Q92RX4_RHIME	potF	Putrescine-binding periplasmic protein	0.000324781	21	21	21	20	20	20	21	21	21	21	21	19	30.0227	30.0153	30.0718	29.5216	29.6245	29.5051	30.1461	30.0974	30.0983	29.864	29.8842	29.8095
Q92RX6	Q92RX6_RHIME	aceA	Isocitrate lyase	0.000324781	3	3	2	0	1	0	3	5	5	5	2	3	21.7316	21.8342	22.3302	20.1334	17.9516	21.2338	21.6227	23.2564	24.4375	22.9436	21.3667	22.592
Q92RY0	Q92RY0_RHIME	SMc00763	Uncharacterized protein	0.00330033	2	2	1	2	1	2	1	2	1	1	1	0	19.5385	18.9476	17.2912	19.7673	17.7269	19.7559	17.6591	17.956	18.1512	18.0197	17.2407	20.3268
Q92RY1	Q92RY1_RHIME	SMc00762	Putative glutamine synthetase	0.000324781	19	18	17	19	17	19	19	18	19	19	19	18	28.1626	27.9726	27.8942	28.3335	28.1881	28.3261	28.1508	28.277	28.3122	28.4862	28.4574	28.4416
Q92RY3	FOLD2_RHIME	folD2	Bifunctional protein FolD 2	0.000324781	17	17	17	17	17	17	17	17	17	17	17	16	27.2011	27.0066	26.9718	27.3583	27.3001	27.511	27.1247	27.2212	27.2041	27.4864	27.6172	27.5563
Q92RY4	Q92RY4_RHIME	SMc03058	Putative glycosyltransferase	0.000324781	1	2	2	2	3	3	1	1	1	3	3	3	20.4717	20.2629	20.2331	21.364	21.4711	21.408	19.6947	19.3335	19.4095	21.2051	21.948	21.7618
Q92RY7	Q92RY7_RHIME	SMc03071	Rod-binding domain-containing protein	0.000324781	2	3	3	2	2	1	1	4	4	4	2	2	22.2222	22.0013	22.7875	21.5874	20.7406	20.3166	18.2514	23.398	22.4441	23.1147	20.6246	20.4457
Q92RZ1	Q92RZ1_RHIME	flgL	Flagellin	0.000324781	4	4	4	5	4	4	3	4	4	4	4	4	24.7456	23.5275	24.4781	24.6726	23.784	23.5715	22.4637	23.6272	22.87	23.9245	23.9168	23.7703
Q92RZ5	Q92RZ5_RHIME	fliK	FliK hook length control protein	0.000324781	14	14	14	11	6	10	8	10	9	11	4	11	25.8684	25.2942	26.0035	24.1223	21.9359	24.0489	23.2111	24.1058	23.8388	24.5675	21.1896	24.4026
Q92S00	Q92S00_RHIME	SMc03023	Uncharacterized protein	0.000324781	3	3	3	2	2	2	3	3	3	3	2	2	22.5898	21.7215	22.6623	20.3115	18.432	19.3344	21.6184	22.2295	21.5547	22.264	20.726	19.291
Q92S06	Q92S06_RHIME	rhaK	Sugar kinase	0.000615006	2	1	3	2	2	2	2	3	2	3	2	3	19.7091	17.9329	21.4589	20.4402	20.9615	20.9439	19.5474	21.722	19.9333	21.3812	20.9812	21.233
Q92S11	Q92S11_RHIME	rhaS	Autoinducer 2-binding protein LsrB	0.000324781	8	7	8	6	6	5	6	6	5	6	6	5	24.6187	24.6088	24.9035	23.9566	23.9298	23.7533	24.0873	24.2856	23.9728	23.9099	23.9089	23.627
Q92S13	Q92S13_RHIME	rhaD	Hypothetical oxidoreductase	0.000324781	10	9	7	8	8	8	10	9	10	8	8	7	25.3655	25.0978	24.0765	25.1752	24.4218	24.9672	25.5234	25.6976	25.4447	25.3187	25.2927	24.7032
Q92S14	RHAL_RHIME	R00627	Probable sugar isomerase R00627	0.000324781	15	15	16	16	16	16	15	15	15	15	16	15	26.5982	26.4359	26.5635	26.8715	26.8529	26.8943	26.2158	26.2911	26.4047	26.6032	26.4603	26.8254
Q92S16	Q92S16_RHIME	SMc02319	Uncharacterized protein	0.000324781	4	4	4	4	3	3	4	3	4	3	4	3	24.9122	25.0811	24.6814	24.5818	24.7457	24.4423	24.9495	24.7441	24.8539	24.4479	24.6207	24.6808
Q92S17	Q92S17_RHIME	SMc02318	tRNA_edit domain-containing protein	0.000324781	4	3	3	3	4	5	3	3	4	5	4	3	24.147	23.7806	24.15	23.6464	24.0259	24.0827	23.277	23.5766	23.9156	23.4584	23.6389	23.9539
Q92S21	YACG_RHIME	yacG	DNA gyrase inhibitor YacG	0.000324781	6	6	6	6	6	6	6	5	5	6	6	6	24.4991	24.4251	24.7105	24.3294	24.902	24.5919	24.6677	24.3323	24.4575	24.7574	24.721	24.9362
Q92S22	NTPPA_RHIME	R00615	dTTP/UTP pyrophosphatase	0.000324781	12	11	12	12	13	13	11	12	12	12	12	11	26.716	26.7572	26.7882	26.9449	26.8082	27.0114	26.8461	26.611	26.7779	26.8247	26.9212	26.8113
Q92S23	IF1_RHIME	infA	Translation initiation factor IF-1	0.000324781	11	10	11	11	11	11	11	11	11	11	11	11	29.6761	29.6579	29.7629	29.7167	29.9622	29.7532	29.8049	29.6924	29.6016	29.5249	29.5594	29.347
Q92S24	Q92S24_RHIME	SMc02309	Protein-tyrosine-phosphatase	0.000324781	2	2	2	2	2	2	2	2	2	2	2	2	22.2119	22.0889	21.4574	21.987	21.8756	22.1328	22.3112	21.5969	22.3552	21.9026	22.0847	22.1169
Q92S26	HISX_RHIME	hisD	Histidinol dehydrogenase	0.000324781	20	20	21	21	21	20	21	20	20	19	19	19	29.0883	29.0803	29.0702	29.1895	29.2763	29.1675	29.1942	29.1585	29.1778	29.1444	29.1345	29.2175
Q92S27	MURA_RHIME	murA	UDP-N-acetylglucosamine 1-carboxyvinyltransferase	0.000324781	17	17	17	17	16	16	17	15	17	17	17	17	26.7469	26.7382	26.7686	27.2086	27.013	27.1433	26.5477	26.5219	26.8461	26.6645	26.7494	26.8324
Q92S33	Q92S33_RHIME	hsdM	Site-specific DNA-methyltransferase (adenine-specific)	0.000324781	1	1	1	4	2	4	2	2	2	4	3	2	21.7072	22.1195	21.6335	22.2428	21.8915	22.3806	21.6164	22.1299	21.8329	22.5341	22.2055	21.1965
Q92S35	Q92S35_RHIME	hsdR	Type I restriction enzyme endonuclease subunit	0.000324781	7	6	7	6	6	6	6	7	6	6	6	5	23.6236	23.7584	23.2875	23.5668	23.4087	23.4366	22.3841	23.015	22.7735	22.3153	23.1239	22.007
Q92S41	Q92S41_RHIME	SMc02284	Hypothetical signal peptide protein	0.000324781	5	6	7	6	7	7	5	4	4	4	4	4	24.924	24.7258	24.8198	24.6709	25.1462	24.4699	24.8571	24.5225	24.7046	24.6297	24.8474	24.3185
Q92S48	Q92S48_RHIME	SMc02277	Uncharacterized protein	0.000324781	3	3	3	2	3	2	3	3	3	3	3	3	23.3416	23.4767	23.4807	21.0901	21.403	21.0057	23.4452	23.4314	23.3748	23.138	23.1868	23.2644
Q92S49	PNCB_RHIME	pncB	Nicotinate phosphoribosyltransferase	0.000324781	7	6	6	7	7	7	7	7	7	7	7	7	25.1074	24.7121	24.7632	25.1065	24.8326	25.2103	25.1277	24.9148	24.9429	24.9483	25.0319	24.8581
Q92S50	Q92S50_RHIME	rkpU	Capsule polysaccharide exporter	0.000324781	26	26	25	24	25	26	25	26	25	25	26	26	30.1085	30.1581	30.1754	29.9907	30.1063	30.0912	29.9846	29.9528	29.9662	29.7417	29.7731	29.9039
Q92S51	Q92S51_RHIME	wcbR	Putative fatty acid synthase	0.000324781	21	18	20	24	21	21	14	18	17	16	17	14	25.4819	25.0746	25.3812	25.953	25.6891	25.7818	24.5943	25.0689	24.8697	24.9727	25.2015	24.7542
Q92S52	Q92S52_RHIME	rkpG	Putative acyltransferase	0.000324781	4	4	4	4	4	4	4	3	4	4	4	2	23.2599	23.0882	23.1346	22.8378	22.5738	22.7034	21.7893	22.8965	23.1777	22.3815	22.3437	21.7094
Q92S54	Q92S54_RHIME	rkpJ	Capsule polysaccharide export protein	0.000615006	1	1	2	2	2	2	1	2	2	1	2	2	18.0047	19.2347	20.5452	20.5568	21.0523	21.0044	18.943	20.076	20.4181	19.7592	20.9887	20.6758
Q92S55	Q92S55_RHIME	kpsF3	Putative arabinose 5-phosphate isomerase	0.000324781	4	4	4	3	4	4	4	4	4	4	4	4	23.5573	23.6352	23.6519	23.2932	23.9528	23.3961	23.5667	23.8376	23.8163	23.6769	23.6501	23.6742
Q92S58	Q92S58_RHIME	secD2	Multifunctional fusion protein	0.000324781	41	39	39	41	40	42	42	44	40	39	43	42	28.7874	28.7635	28.748	29.1015	28.8668	28.9976	28.7853	28.8986	28.7718	28.662	28.8898	28.7738
Q92S59	Q92S59_RHIME	ilvB1	Putative acetolactate synthase isozyme I large subunit	0.000324781	7	8	7	9	7	8	7	6	8	9	9	7	25.1642	25.5027	25.3457	25.4242	24.8785	25.4511	25.4257	25.015	25.5422	25.4835	25.3953	25.5282
Q92S62	Q92S62_RHIME	SMc02260	Amino-acid transport ATP-binding protein	0.000324781	3	3	3	3	3	3	3	3	3	3	3	3	21.649	22.1612	22.2609	21.6515	21.8252	21.921	21.8817	21.888	21.9605	22.042	22.0347	22.3628
Q92S63	Q92S63_RHIME	SMc02259	Putative periplasmic binding ABC transporter	0.000324781	20	19	21	19	18	18	21	20	20	20	19	18	28.9659	28.9245	28.9894	28.4646	28.5469	28.4266	29.0536	28.9587	28.9433	28.7659	28.7807	28.8228
Q92S67	Q92S67_RHIME	qxtA	Putative quinol oxidase subunit I transmembrane protein	0.000324781	16	16	15	15	15	16	16	16	16	16	16	12	26.882	26.6992	26.7894	27.114	27.6922	27.3362	27.6064	27.6329	27.1421	27.3403	27.6283	25.9605
Q92S69	Q92S69_RHIME	pchB	Chorismate mutase	0.000324781	9	10	10	10	11	11	11	11	10	11	11	9	27.4907	27.401	27.4949	27.2961	27.8951	27.4477	27.8038	27.8445	27.705	27.5867	27.6496	26.838
Q92S71	Q92S71_RHIME	SMc02251	Aminotransferase	0.000324781	7	6	8	8	9	8	7	6	8	8	8	8	26.1443	25.7996	26.1413	26.9766	26.6731	26.9769	26.0014	25.4874	26.3104	26.3895	26.036	26.4472
Q92S72	MSCL_RHIME	mscL	Large-conductance mechanosensitive channel	0.000324781	9	9	9	9	9	9	9	9	10	9	10	9	29.2036	29.0634	29.1517	29.1574	29.2921	29.103	29.0081	29.1276	29.1586	28.8821	29.0267	28.8538
Q92S75	Q92S75_RHIME	SMc02247	Conserved hypothetical signal peptide protein	0.000324781	6	6	6	6	6	6	6	6	6	6	6	6	25.8178	25.8369	26.0171	25.8509	26.0826	25.9466	25.8094	25.842	25.6812	25.713	25.66	25.7255
Q92S76	Q92S76_RHIME	SMc02246	Uncharacterized protein	0.000324781	5	4	4	3	5	4	4	4	4	4	4	4	26.8059	26.9524	26.9862	26.8318	27.1099	26.9069	26.9008	26.7379	26.9889	26.7796	26.8891	26.5442
Q92S77	PYRD_RHIME	pyrD	Dihydroorotate dehydrogenase (quinone)	0.000324781	14	15	14	15	14	15	13	15	15	14	14	12	25.8874	26.0049	25.6633	25.9822	26.1792	26.1345	25.9396	26.2957	26.1452	25.8123	25.7881	25.7137
Q92S79	Q92S79_RHIME	SMc02241	Methyltransf_11 domain-containing protein	0.0021348	1	1	2	2	1	2	2	1	1	2	1	2	21.3345	21.3018	21.6995	21.2893	20.7404	21.3518	21.055	20.6425	20.9727	21.3757	20.8064	21.4444
Q92S84	Q92S84_RHIME	SMc02235	AsnC_trans_reg domain-containing protein	0.000324781	12	12	12	13	13	13	12	12	12	13	12	12	28.8384	28.8263	28.8204	29.0089	29.0783	29.1058	28.5793	28.5601	28.5568	28.4661	28.4498	28.5713
Q92S86	Q92S86_RHIME	SMc02229	Putative acyl-CoA dehydrogenase	0.000324781	22	23	23	16	17	14	22	23	23	21	22	20	26.931	26.7771	26.6795	25.3989	25.2228	25.1067	26.9514	26.8871	26.9736	26.9108	26.9065	26.8431
Q92S87	Q92S87_RHIME	fadA	Putative acetyl-CoA acyltransferase	0.000324781	25	24	25	24	25	25	23	24	24	24	25	24	28.3663	28.1389	28.1498	27.9673	27.873	27.9783	28.1786	28.1977	28.3419	28.5628	28.4538	28.775
Q92S88	Q92S88_RHIME	fadB	3-hydroxyacyl-CoA dehydrogenase	0.000324781	45	45	46	45	44	42	43	45	45	47	47	46	29.3474	28.9717	29.0526	28.6229	28.6079	28.6866	29.0807	29.1098	29.2424	29.2598	29.2977	29.4815
Q92S89	Q92S89_RHIME	SMc02226	Uncharacterized protein	0.000324781	10	12	12	11	11	12	10	10	11	10	11	11	26.9003	26.9914	27.1224	25.9979	26.2813	26.2687	26.8649	26.8525	26.7702	26.6553	26.5983	26.5271
Q92S91	Q92S91_RHIME	SMc02223	Transcriptional regulator	0.000324781	7	7	7	7	8	8	7	8	8	8	7	6	26.2442	26.0981	26.0994	25.8573	25.9964	25.9346	26.0616	26.19	26.1616	25.9674	26.0872	25.7818
Q92S93	Q92S93_RHIME	SMc02219	Putative amino acid-binding periplasmic protein	0.000324781	4	5	5	5	5	5	4	5	4	5	5	4	23.47	23.9182	24.1959	24.0313	24.0436	24.1142	23.3892	23.2742	23.9532	23.92	23.6936	23.5193
Q92S94	Q92S94_RHIME	SMc02218	Putative deoxycytidine triphosphate deaminase	0.000324781	19	20	20	20	20	19	18	20	20	19	19	17	28.3466	28.2451	28.4193	28.455	28.4421	28.2804	28.1903	28.5019	28.357	28.3519	28.4212	28.1374
Q92S95	Q92S95_RHIME	metZ	O-succinylhomoserine sulfhydrylase	0.000324781	37	36	36	40	40	39	37	37	38	39	38	36	28.9518	28.8264	28.775	29.5016	29.4465	29.4292	28.6912	28.7809	28.8664	29.0462	29.042	29.0281
Q92S97	APAG_RHIME	apaG	Protein ApaG	0.000324781	2	2	2	1	1	1	2	1	2	2	2	2	22.7705	22.6574	22.6161	22.185	22.4665	22.1501	22.4922	22.3356	22.7035	22.4941	22.5291	22.6337
Q92S98	Q92S98_RHIME	hslO	33 kDa chaperonin, Hsp33 protein	0.000324781	15	17	16	15	16	16	17	16	16	17	15	15	28.1277	28.1175	27.9839	28.1372	28.2645	28.1049	28.3238	28.2628	28.223	28.1456	28.0878	28.2173
Q92S99	OTC_RHIME	argF	Ornithine carbamoyltransferase	0.000324781	17	17	17	19	19	20	17	18	19	19	19	17	27.255	27.303	27.2515	27.8267	27.5493	27.7932	27.159	27.3619	27.5476	27.5231	27.5681	27.4014
Q92SA0	ARGD_RHIME	argD	Acetylornithine aminotransferase	0.000324781	24	23	25	25	26	25	23	23	24	24	24	23	30.2386	30.0834	30.0639	30.5055	30.565	30.639	30.0554	30.157	30.2162	30.3723	30.3394	30.3923
Q92SA1	PSTB_RHIME	pstB	Phosphate import ATP-binding protein PstB	0.000324781	52	54	53	54	57	58	53	55	54	58	56	57	32.6069	32.4714	32.4462	32.7836	32.6689	32.7956	32.4941	32.5494	32.574	32.5618	32.5522	32.6278
Q92SA2	Q92SA2_RHIME	pstA	Phosphate transport system permease protein PstA	0.000324781	24	23	24	24	23	24	23	23	23	23	22	22	30.197	30.0976	30.1451	30.5591	30.5001	30.5037	30.0838	29.9889	30.0045	30.0611	30.1882	30.3645
Q92SA3	Q92SA3_RHIME	SMc02144	Phosphate transport system permease protein	0.000324781	6	5	5	7	8	9	6	4	5	6	8	8	27.647	27.4833	27.542	28.0925	27.9289	27.9998	27.5569	27.4963	27.5148	27.5324	27.6577	27.8985
Q92SA4	Q92SA4_RHIME	pstS	Phosphate binding periplasmic protein	0.000324781	77	77	78	78	78	78	77	76	77	75	76	78	36.3321	36.2178	36.3164	36.1003	36.2123	36.1079	36.2522	36.3021	36.2226	36.1424	36.0981	36.1134
Q92SA5	Q92SA5_RHIME	phoR	Histidine kinase	0.000324781	23	25	28	25	27	26	26	26	27	24	25	25	28.162	28.2398	28.2725	28.5971	28.6442	28.6233	28.229	28.2509	28.2375	28.0863	28.0863	28.2074
Q92SA6	PK21A_RHIME	SMc02148	ADP-polyphosphate phosphotransferase 1	0.000324781	13	14	14	14	13	12	13	14	14	13	13	13	26.7853	26.939	26.8293	26.4087	26.3689	25.9767	26.7647	26.752	26.7163	26.6794	26.6948	26.7522
Q92SA7	Q92SA7_RHIME	SMc02150	NMO domain-containing protein	0.000324781	6	6	6	5	5	6	5	6	6	6	6	5	22.2454	22.1027	22.3235	22.3617	21.5173	22.5302	22.3406	22.2041	22.4716	22.7664	22.8342	22.8466
Q92SA9	Q92SA9_RHIME	SMc02152	Helicase-DNA-binding protein	0.000324781	8	12	11	14	14	14	11	11	13	13	13	9	24.5282	25.3035	25.0832	25.7564	25.6308	25.5487	25.0304	25.1548	25.5561	25.3033	25.186	24.6331
Q92SB0	Q92SB0_RHIME	SMc02153	Uncharacterized protein	0.000324781	3	4	4	5	4	5	4	4	4	5	5	4	22.0314	22.6911	22.8642	23.2716	22.7468	22.9819	22.3401	22.82	22.6479	22.4942	22.8155	22.1952
Q92SB1	Q92SB1_RHIME	SMc02203	Uncharacterized protein	0.000324781	16	15	17	17	14	13	16	16	18	19	14	17	27.2412	27.1732	27.3441	26.5477	26.5626	26.4243	27.1771	27.1906	27.2644	27.1074	27.0526	27.2014
Q92SB2	Q92SB2_RHIME	SMc02199	DUF4365 domain-containing protein	0.000324781	9	9	9	9	9	9	9	9	9	9	9	8	24.8116	24.9107	25.0008	24.4717	24.2813	24.4723	24.8233	24.7835	25.0498	24.5949	24.7594	24.3453
Q92SB3	Q92SB3_RHIME	SMc02184	Putative HTH-type transcriptional regulator	0.000324781	4	4	4	4	4	4	4	4	4	4	4	4	24.9916	25.0289	25.0272	24.732	24.9583	24.6139	25.0296	24.9383	24.6874	24.9601	25.05	24.9159
Q92SB6	Q92SB6_RHIME	SMc02202	Uncharacterized protein	0.000324781	5	5	5	5	5	5	5	5	5	5	5	4	21.9028	22.2002	22.0047	21.8512	22.2856	22.2008	22.3345	22.5165	22.5478	22.1365	22.2786	21.8167
Q92SB8	Q92SB8_RHIME	SMc02156	Putative major antigenic peptide PEB	0.000324781	10	10	8	10	7	5	10	9	10	10	9	6	25.879	25.1411	24.746	24.9487	23.5018	23.108	26.3533	25.0538	25.0102	25.3134	25.0357	23.4457
Q92SC2	Q92SC2_RHIME	SMc02160	Probable permease	0.000324781	5	5	5	5	5	5	5	5	4	5	6	6	24.8211	24.6759	24.8531	25.1699	24.9144	25.0233	24.942	24.901	24.8909	25.2243	25.2005	25.4363
Q92SC4	G6PI_RHIME	pgi	Glucose-6-phosphate isomerase	0.000324781	36	40	38	39	37	38	38	36	38	39	40	36	31.0085	30.8937	30.867	30.7496	30.7114	30.7864	30.9088	30.9624	31.0676	31.2271	31.1472	31.3063
Q92SC5	Q92SC5_RHIME	frk	Probable fructokinase	0.000324781	13	13	13	13	11	11	13	13	12	13	13	12	27.6023	27.5577	27.4189	26.7046	26.3088	26.7304	27.3375	27.5098	27.5005	27.5885	27.5706	27.2341
Q92SC6	PYRE_RHIME	pyrE	Orotate phosphoribosyltransferase	0.000324781	16	17	17	14	14	16	17	17	17	16	16	15	28.8095	28.8889	28.6823	28.0902	27.9683	28.0576	28.7083	28.8915	28.895	28.8561	28.9063	28.8782
Q92SC7	PYRC_RHIME	pyrC	Dihydroorotase	0.000324781	20	20	21	19	18	19	20	21	20	19	18	15	29.3859	29.0726	29.1793	28.6107	28.6272	28.5689	29.1009	29.2907	29.3758	29.2673	29.2512	29.1404
Q92SC8	Q92SC8_RHIME	frcB	Putative fructose ABC-type transport system, periplasmic component	0.000324781	54	54	53	48	48	47	55	51	54	54	51	53	34.5631	34.5016	34.5401	33.1267	33.2751	33.1991	34.4094	34.4415	34.3817	34.1072	34.1336	34.1355
Q92SC9	Q92SC9_RHIME	frcR	Transcriptional regulator, ROK family	0.000324781	9	8	10	8	9	8	10	10	10	8	8	8	26.4807	26.5835	26.6031	25.9013	26.0847	26.0384	26.6025	26.6932	26.6525	26.2994	26.3795	26.5184
Q92SD0	Q92SD0_RHIME	frcS	D-ribose pyranase	0.000324781	23	22	23	22	24	21	23	23	23	24	22	24	29.1396	29.2487	29.2834	28.5969	28.6813	28.4369	29.1983	29.1737	29.2321	29.1144	28.9626	28.9024
Q92SD2	Q92SD2_RHIME	SMc02175	Putative cAMP-binding protein-catabolite gene activator	0.000324781	10	9	9	10	9	10	9	9	10	10	11	9	25.4857	25.3646	25.5085	25.3291	25.2229	25.504	25.5341	25.1588	25.3596	25.4051	25.4433	25.3242
Q92SD3	Q92SD3_RHIME	cyaD1	Putative adenylate cyclase transmembrane protein	0.000324781	1	2	2	2	2	2	2	1	2	2	2	2	20.326	21.3034	20.5303	22.0429	19.8233	20.9862	21.4504	20.7584	21.4844	21.471	21.3415	21.3127
Q92SD4	Q92SD4_RHIME	SMc02177	FecR domain-containing protein	0.000324781	2	2	2	2	2	2	2	2	2	2	2	2	23.6779	23.5224	23.6479	22.8503	23.0168	22.97	23.5162	23.2305	23.4578	23.2579	23.3212	23.5202
Q92SD5	Q92SD5_RHIME	SMc02179	Metallophos domain-containing protein	0.000324781	3	4	3	4	4	4	3	4	4	4	4	3	22.9269	22.7564	22.7737	23.3436	23.1906	23.2262	22.7689	22.8176	22.9269	23.1733	23.0375	22.561
Q92SD6	Q92SD6_RHIME	SMc02180	Uncharacterized protein	0.000324781	4	4	4	4	4	4	4	4	4	4	4	4	24.3845	24.2147	24.405	23.5538	23.8704	23.8117	24.6274	24.6875	24.5314	24.6447	24.7096	24.2054
Q92SD7	Q92SD7_RHIME	putA	Bifunctional protein PutA	0.000324781	16	13	15	16	16	19	21	21	21	21	19	19	26.2531	25.8337	25.9881	26.205	26.1051	26.4668	27.2265	27.3853	27.0417	27.0649	27.2516	26.8285
[truncated: 1,165 more rows]

## Sheet: TY raw data
proteinName	ac	geneName	proteinDescription	Global.PG.Q.Value	NrOfPrecursorsMeasured.phbC.2.1.raw	NrOfPrecursorsMeasured.phbC.2.2.raw	NrOfPrecursorsMeasured.phbC.2.3.raw	NrOfPrecursorsMeasured.phbC.2.4.raw	NrOfPrecursorsMeasured.phbC.2.5.raw	NrOfPrecursorsMeasured.phbC.2.6.raw	NrOfPrecursorsMeasured.phbC.2.7.raw	NrOfPrecursorsMeasured.phbC.2.8.raw	NrOfPrecursorsMeasured.phbC.2.9.raw	NrOfPrecursorsMeasured.phbC.2.10.raw	NrOfPrecursorsMeasured.phbC.2.11.raw	NrOfPrecursorsMeasured.phbC.2.12.raw	Imp_Log2.Quantity.wt_1.raw	Imp_Log2.Quantity.wt_2.raw	Imp_Log2.Quantity.wt_3.raw	Imp_Log2.Quantity.phbC_1.raw	Imp_Log2.Quantity.phbC_2.raw	Imp_Log2.Quantity.phbC_3.raw	Imp_Log2.Quantity.phaR_1.raw	Imp_Log2.Quantity.phaR_2.raw	Imp_Log2.Quantity.phaR_3.raw	Imp_Log2.Quantity.phbCphaR_1.raw	Imp_Log2.Quantity.phbCphaR_2.raw	Imp_Log2.Quantity.phbCphaR_3.raw
[truncated: 3,516 more rows]
