# Supplementary material for: A systems-level insight into PHB-driven metabolic adaptation orchestrated by the PHB-binding transcriptional regulator AniA (PhaR)
Source: mSystems. 2025 Sep 22;10(10):e00760-25. doi: 10.1128/msystems.00760-25 (PMC12542648; doi:10.1128/msystems.00760-25)
Supplement: Table S2 — Perseus analysis matrix. [file msystems.00760-25-s0004.xlsx]

## Sheet: low P
Table S2. Perseus Analysis Matrix
lowP_wt_1	lowP_wt_2	lowP_wt_3	lowP_phbC_1	lowP_phbC_2	lowP_phbC_3	lowP_phaR_1	lowP_phaR_2	lowP_phaR_3	lowP_phbCphaR_1	lowP_phbCphaR_2	lowP_phbCphaR_3	Protein names	Gene Names	Gene Names (ORF)	KEGG	ANOVA Significant	Repressed by PhaR ANOVA lowP	Activated by PhaR ANOVA lowP	Difference phbCphaR_phbC	-Log ANOVA p value	ANOVA q-value	Module	proteinName	Significant pairs
#!{Type}E	E	E	E	E	E	E	E	E	E	E	E	C	C	C	C	C	C	C	N	N	N	C	T	T
#!{C:Medium}MOPS	lowP	lowP	lowP	lowP	lowP	lowP	lowP	lowP	lowP	lowP	lowP
#!{C:Strain}wt	wt	wt	phbC	phbC	phbC	phaR	phaR	phaR	phbC phaR	phbC phaR	phbC phaR
28.3434	28.3138	28.3889	28.5867	28.6427	28.6594	28.3214	28.2161	28.3035	28.3079	28.3446	28.2903	Plasmid pSymB	SMb22025	SMb22025	sme:SM_b22025	+	Discard	Keep	-0.315359	4.63023	0.000163934	Module_4	B2FDD3	phbC_phaR;phbC_phbCphaR;phbC_wt
24.6916	24.8487	24.827	24.7015	25.1476	24.5258	24.9373	24.7325	24.5131	24.6001	24.3771	24.5161	Putative entericidin A	ecnA SMc05020	SMc05020	sme:SMc05020		Discard	Discard	-0.293853	0.499844	0.167664	NC	B2RED5
32.5632	32.43	32.5147	32.1254	32.324	32.1737	32.3587	32.3357	32.3541	32.2187	32.1432	32.4102	Hypothetical signal peptide protein	SMc05008	SMc05008	sme:SMc05008	+	Discard	Discard	0.0496623	1.69283	0.0107268	Module_1	B2RED6	wt_phbC;wt_phbCphaR
23.9518	23.9455	23.7517	23.8648	24.0859	23.5386	23.5597	23.6597	23.984	23.469	23.4716	23.6257	Uncharacterized protein	SMa5014	SMa5014	sme:SMa5014		Discard	Discard	-0.30769	0.742337	0.0849685	NC	B3KLW0
25.2334	26.3463	26.0623	25.409	25.6144	24.6117	25.8687	25.4165	24.9059	25.1662	25.2194	25.5361	Uncharacterized protein	SMa5002	SMa5002	sme:SMa5002		Discard	Discard	0.0955582	0.430644	0.201101	Module_9	B3KLW3
24.1892	24.2923	24.3064	23.8308	23.8008	23.7691	23.7077	23.9877	23.9177	23.583	23.6872	23.9707	Uncharacterized protein	SMa5021	SMa5021	sme:SMa5021	+	Discard	Discard	-0.0532557	2.33723	0.00273834	NC	B3KLW9	wt_phbCphaR;wt_phbC;wt_phaR
22.1207	22.3404	22.4377	22.2651	22.3215	22.4446	20.9822	22.1896	22.0663	21.9505	22.2259	22.3548	Methyltransf_25 domain-containing protein	SMa5025	SMa5025	sme:SMa5025		Discard	Discard	-0.166695	0.621321	0.113797	NC	B3KLX3
23.5795	22.5548	23.1421	21.5021	22.73	22.7227	23.7997	23.6686	23.3517	23.5383	23.5582	23.423	Cupin_2 domain-containing protein	SMa5026	SMa5026	sme:SMa5026	+	Keep	Discard	1.18826	1.51605	0.0127908	Module_2	B3KLX4	phbCphaR_phbC;phaR_phbC
25.1871	25.4602	25.5455	21.6559	21.3167	21.54	23.2838	23.9422	23.9301	23.3393	23.5351	23.1067	Uncharacterized protein	SMa5027	SMa5027	sme:SMa5027	+	Keep	Discard	1.82281	6.28172	0	Module_2	B3KLX5	phbCphaR_phbC;phaR_phbC;wt_phbC;wt_phbCphaR;wt_phaR
22.5041	22.6291	22.8016	23.1081	23.1216	23.0021	22.6986	22.5985	22.5703	22.88	23.0149	23.2311	Possible transcriptional regulator	SMa5007	SMa5007	sme:SMa5007	+	Discard	Discard	-0.0352726	2.56506	0.00177726	NC	B3KLY3	phbCphaR_phaR;phbC_phaR;phbCphaR_wt;phbC_wt
26.8489	26.5515	26.6901	25.7964	26.293	25.8124	26.8812	26.7577	26.7822	26.5591	26.6877	26.4702	Oxidoreductase	SMa5011	SMa5011	sme:SMa5011	+	Keep	Discard	0.605061	2.85196	0.000979351	Module_8	B3KLZ2	phbCphaR_phbC;wt_phbC;phaR_phbC
27.3724	27.2664	27.3227	26.9219	26.9062	26.8023	26.9543	26.9547	27.167	27.3186	27.2345	27.3718	Cupin_7 domain-containing protein	SMa5034	SMa5034	sme:SMa5034	+	Keep	Discard	0.431498	3.44365	0.000429474	NC	B3KLZ6	phbCphaR_phbC;wt_phbC;phbCphaR_phaR;wt_phaR
27.3185	27.0665	27.075	27.3544	27.5575	27.4712	27.2738	27.2627	27.2462	27.3437	27.4623	27.0867	5'-nucleotidase SurE. EC 3.1.3.5 (Nucleoside 5'-monophosphate phosphohydrolase)	surE R01533 SMc02063	SMc02063	sme:SMc02063	+	Discard	Discard	-0.163457	0.985586	0.0469127	NC	O08248
24.4724	24.7779	24.4482	24.7061	25.0244	25.0207	24.3041	24.585	24.5341	24.7059	24.7876	24.4669	Protein-L-isoaspartate O-methyltransferase. EC 2.1.1.77 (L-isoaspartyl protein carboxyl methyltransferase) (Protein L-isoaspartyl methyltransferase) (Protein-beta-aspartate methyltransferase. PIMT)	pcm R01534 SMc02062	SMc02062	sme:SMc02062	+	Discard	Discard	-0.26359	1.2155	0.0262255	NC	O08249
24.0673	24.0632	24.3805	22.7245	22.2526	21.913	23.9159	24.6848	24.3888	24.6412	23.7118	22.971	Biotin transport regulator	bioS R01535 SMc02061	SMc02061	sme:SMc02061	+	Keep	Discard	1.47798	2.33258	0.00248085	Module_2	O08250	phbCphaR_phbC;wt_phbC;phaR_phbC
27.2098	27.2521	27.204	27.1555	27.2072	27.134	27.0903	27.1643	27.1528	27.0695	27.0294	27.0199	Putative pit accessory protein	R00187 SMc02862	SMc02862	sme:SMc02862	+	Discard	Keep	-0.12597	3.0086	0.00134742	NC	O30498	phaR_phbCphaR;phbC_phbCphaR;wt_phbCphaR
29.3124	28.8955	28.8832	29.5567	29.7621	29.8912	29.8628	29.7287	29.7651	29.7577	29.8533	29.798	NAD-dependent malic enzyme. NAD-ME. EC 1.1.1.39	dme R01837 SMc00169	SMc00169	sme:SMc00169	+	Discard	Discard	0.0663166	3.15285	0.000545781	NC	O30807	phbC_wt;phaR_wt;phbCphaR_wt
29.3705	29.2446	29.2544	29.7318	29.8636	29.8252	29.0156	28.9811	29.0708	29.1194	29.1546	29.3105	NADP-dependent malic enzyme. NADP-ME. EC 1.1.1.40	tme R00394 SMc01126	SMc01126	sme:SMc01126	+	Discard	Keep	-0.612034	5.16702	5.29801e-05	Module_4	O30808	wt_phaR;phbC_phaR;phbC_phbCphaR;phbC_wt
21.9115	21.234	20.7746	18.7828	18.4156	19.3427	18.0265	21.0413	20.6101	20.9475	20.4959	20.6866	Cell division protein FtsA	ftsA R02169 SMc01873	SMc01873	sme:SMc01873	+	Discard	Discard	1.86296	1.33085	0.0184729	NC	O30994	wt_phbC
27.4703	27.0213	26.8979	27.375	27.2917	26.6598	27.6392	27.3589	27.8246	27.9202	27.5714	28.0198	Alcohol dehydrogenase. EC 1.1.1.1	adhA RA0704 SMa1296	SMa1296	sme:SMa1296	+	Discard	Discard	0.72834	1.38218	0.0173112	NC	O31186
25.2474	25.3896	25.1182	25.8378	25.7926	25.7993	25.2695	25.4354	25.1103	25.4713	25.4526	25.1705	Imidazolonepropionase. EC 3.5.2.7 (Imidazolone-5-propionate hydrolase)	hutI RB0832 SMb21166	SMb21166	sme:SM_b21166	+	Discard	Keep	-0.445124	2.49962	0.00207256	NC	O31196	phbC_wt;phbC_phaR;phbC_phbCphaR
25.98	26.0457	25.8687	26.2087	26.2389	26.0975	25.6997	25.5917	25.6461	25.589	25.6651	25.6869	Histidine ammonia-lyase. Histidase. EC 4.3.1.3	hutH RB0831 SMb21165	SMb21165	sme:SM_b21165	+	Discard	Keep	-0.534704	4.55539	0.000172414	Module_7	O31197	wt_phaR;phbC_phaR;wt_phbCphaR;phbC_phbCphaR;phbC_wt
22.4271	23.4564	22.9632	22.6589	21.7004	21.3194	22.1862	23.8862	23.0928	23.8043	22.1884	20.4385	Endo-1.3-1.4-beta-glycanase ExsH. EC 3.2.1.- (Succinoglycan biosynthesis protein ExsH)	exsH RB1055 SMb20932	SMb20932	sme:SM_b20932		Discard	Discard	0.250803	0.330232	0.278864	Module_2	O33680
24.6318	24.4952	24.6531	24.4876	24.4814	24.349	24.4035	24.4205	24.4909	24.2902	24.4133	24.6826	Uncharacterized protein RA0936	RA0936 SMa1702	SMa1702	sme:SMa1702		Discard	Discard	0.0226771	0.424987	0.223924	NC	O33684
27.5839	27.5857	27.5548	26.9612	27.1023	27.0336	27.5125	27.471	27.502	27.1792	27.2584	27.4568	Transcriptional regulator SyrB	syrB RA0933 SMa1698	SMa1698	sme:SMa1698	+	Keep	Discard	0.265749	3.79599	0.000234043	Module_1	O33685	phbCphaR_phbC;phaR_phbC;wt_phbC;wt_phbCphaR
31.2997	31.1907	30.9565	30.5699	30.6395	30.8867	31.4357	31.5384	31.5235	31.5727	31.5571	31.4154	Citrate synthase. EC 2.3.3.16	gltA R01509 SMc02087	SMc02087	sme:SMc02087	+	Keep	Discard	0.816363	3.72636	0.000234667	Module_1	O33915	wt_phbC;phaR_phbC;phbCphaR_phbC;phaR_wt;phbCphaR_wt
28.7233	28.8243	28.9486	28.806	28.9648	29.0301	28.7957	28.6796	28.9402	28.7156	28.8414	28.9053	Probable UDP-glucuronate 4-epimerase. EC 5.1.3.6 (UDP-glucuronic acid epimerase)	lspL R01083 SMc02640	SMc02640	sme:SMc02640		Discard	Discard	-0.112852	0.268105	0.379048	NC	O54067
29.4776	29.3405	29.3774	29.5866	29.4468	29.4335	29.4709	29.4911	29.4261	29.3038	29.5458	29.377	UDP-glucose 6-dehydrogenase. UDP-Glc dehydrogenase. UDP-GlcDH. UDPGDH. EC 1.1.1.22	rkpK R01082 SMc02641	SMc02641	sme:SMc02641		Discard	Discard	-0.0800826	0.269618	0.388761	NC	O54068
27.2636	27.2205	27.2257	27.7014	27.6196	27.7424	27.2386	27.3008	27.3138	27.4169	27.5242	27.5646	NADH-quinone oxidoreductase subunit B 1. EC 7.1.1.- (NADH dehydrogenase I subunit B 1) (NDH-1 subunit B 1)	nuoB1 R01265 SMc01913	SMc01913	sme:SMc01913	+	Discard	Keep	-0.185946	4.58159	0.000168776	NC	O68853	phbCphaR_wt;phbC_wt;phbCphaR_phaR;phbC_phaR;phbC_phbCphaR
29.0488	29.0381	29.0478	29.1772	29.1807	29.1872	29.0478	29.0772	29.0788	28.9878	28.9578	28.836	NADH-quinone oxidoreductase subunit C 1. EC 7.1.1.- (NADH dehydrogenase I subunit C 1) (NDH-1 subunit C 1)	nuoC1 nuoC R01266 SMc01914	SMc01914	sme:SMc01914	+	Discard	Keep	-0.254526	3.28032	0.000739274	NC	O68854	wt_phbCphaR;phaR_phbCphaR;phbC_phbCphaR;phbC_wt;phbC_phaR
27.4085	27.2795	27.123	27.4444	27.4752	27.7942	27.5047	27.5207	27.5669	27.5525	27.5558	27.4347	Inositol 2-dehydrogenase. EC 1.1.1.18 (Myo-inositol 2-dehydrogenase. MI-dehydrogenase)	idhA iolG RB1194 SMb20899	SMb20899	sme:SM_b20899	+	Discard	Discard	-0.0569503	1.15751	0.031301	NC	O68965
27.7938	27.8595	27.6369	28.0423	27.8765	27.9343	28.0337	27.7668	27.8092	27.8759	27.9617	27.9982	Lon protease. EC 3.4.21.53 (ATP-dependent protease La)	lon R01257 SMc01905	SMc01905	sme:SMc01905		Discard	Discard	-0.00577037	0.733855	0.0935556	NC	O69177
26.4761	26.2784	25.825	26.4168	26.1996	26.3926	26.1061	26.4036	26.5336	26.5974	26.5773	26.4428	Choline-sulfatase. EC 3.1.6.6	betC R00949 SMc00127	SMc00127	sme:SMc00127		Discard	Discard	0.202862	0.483697	0.175983	NC	O69787
26.2453	26.3067	26.3519	26.5334	26.4485	26.5667	26.078	26.3717	26.2292	26.3084	26.3725	26.2451	Methylmalonyl-CoA mutase	bhbA SMb20757	SMb20757	sme:SM_b20757	+	Discard	Discard	-0.207573	1.67264	0.0112432	NC	O86028	phbC_phaR
21.4954	21.3228	21.7357	21.6671	21.9594	21.5728	21.6793	21.7445	21.3369	21.626	21.6785	21.3105	Uncharacterized HTH-type transcriptional regulator RB1450	RB1450 SMb20758	SMb20758	sme:SM_b20758		Discard	Discard	-0.19473	0.222574	0.428956	NC	O86029
22.87	23.0645	23.1332	21.5403	22.3077	22.1457	23.0934	22.4137	23.4618	23.068	23.1729	23.3791	Glycerol kinase. EC 2.7.1.30 (ATP:glycerol 3-phosphotransferase) (Glycerokinase. GK)	glpK RB1135 SMb21009	SMb21009	sme:SM_b21009	+	Keep	Discard	1.20877	1.9515	0.00526108	NC	O86033	phaR_phbC;wt_phbC;phbCphaR_phbC
27.3489	27.386	27.2976	27.3592	27.4185	27.4637	27.3182	27.3188	27.418	27.3587	27.5556	27.54	D-beta-hydroxybutyrate dehydrogenase. BDH. EC 1.1.1.30 (3-hydroxybutyrate dehydrogenase. 3-HBDH)	bdhA RB1136 SMb21010	SMb21010	sme:SM_b21010		Discard	Discard	0.0709972	0.894357	0.0673007	NC	O86034
27.6483	27.2864	27.0536	28.2315	27.9392	28.312	28.1585	28.4469	28.2403	28.182	28.2342	27.8986	Probable N-methylproline demethylase. EC 1.-.-.- (Stachydrine utilization protein StcD)	stcD stcD2 RB1010 SMb21570	SMb21570	sme:SM_b21570	+	Discard	Discard	-0.0559222	2.63774	0.00142119	NC	O87278	phbCphaR_wt;phbC_wt;phaR_wt
25.7902	25.7257	25.6858	25.919	26.0589	25.9681	25.8191	25.8459	25.972	25.9696	25.9732	25.9859	Putative aminotransferase AatC. EC 2.6.1.-	aatC R01723 SMc00294	SMc00294	sme:SMc00294	+	Discard	Discard	-0.00579453	2.49694	0.00257413	NC	O87320	phbCphaR_wt;phbC_wt
24.2574	23.6667	22.6253	23.5565	23.0652	23.9472	23.7701	24.3474	23.6375	23.9804	23.889	24.0156	Glutamine amidotransferase-like protein GlxB. EC 2.4.2.-	glxB R00087 SMc02610	SMc02610	sme:SMc02610		Discard	Discard	0.43864	0.235341	0.398349	NC	O87390
24.3819	24.0743	24.2793	23.5713	22.2608	24.1059	24.2876	23.4824	24.2395	23.9771	24.1855	24.5242	Protein GlxC	glxC R00088 SMc02611	SMc02611	sme:SMc02611		Discard	Discard	0.916297	0.682949	0.094	NC	O87391
21.8629	22.732	21.9035	24.4698	24.1309	24.0437	23.4349	23.5361	22.0021	23.3574	23.329	24.4476	Glutamine synthetase. GS. EC 6.3.1.2 (Glutamate--ammonia ligase) (Glutamine synthetase III. GSIII)	glnT R00090 SMc02613	SMc02613	sme:SMc02613	+	Discard	Discard	-0.503515	1.83858	0.00646512	Module_5	O87393	phbC_wt
27.5037	27.4844	27.4933	27.8841	27.5893	27.7848	27.2757	27.5649	27.6218	27.4897	27.4532	27.5199	Lysine--tRNA ligase. EC 6.1.1.6 (Lysyl-tRNA synthetase. LysRS)	lysS R02904 SMc03173	SMc03173	sme:SMc03173	+	Discard	Discard	-0.265142	1.17704	0.0302477	NC	O87821
32.1841	32.1546	32.2493	32.2338	32.4523	32.2515	32.0243	31.9221	31.9375	31.7499	31.7175	31.9713	DNA-binding protein HRm	hupB R01258 SMc01906	SMc01906	sme:SMc01906	+	Discard	Keep	-0.499667	2.97641	0.000907975	NC	P02344	wt_phbCphaR;phbC_phbCphaR;phbC_phaR
26.6177	26.6414	26.8199	27.1292	27.3004	27.1472	26.8028	26.9484	26.9678	26.889	27.0057	27.1614	Nodulation protein G (Host-specificity of nodulation protein C)	nodG hsnC RA0467 SMa0854	SMa0854	sme:SMa0854	+	Discard	Discard	-0.173562	2.48139	0.00226681	Module_5	P06234	phbCphaR_wt;phbC_wt
29.0506	28.9753	29.027	29.2166	29.3573	29.1146	28.9696	28.9735	28.8719	28.9044	28.9799	29.2427	Uncharacterized HTH-type transcriptional regulator R00410	R00410 SMc01110	SMc01110	sme:SMc01110	+	Discard	Discard	-0.187142	1.17516	0.0306598	NC	P0C5S2
29.5863	29.331	29.3382	29.2791	29.7712	29.374	29.7485	29.7117	29.4951	29.5477	29.652	28.9646	Acid tolerance regulatory protein ActR	actR R00065 SMc02584	SMc02584	sme:SMc02584		Discard	Discard	-0.0866903	0.230433	0.413899	NC	P0C5S3
28.8223	28.8218	28.866	28.9508	29.0583	28.9595	28.7592	28.617	28.6867	28.579	28.6273	28.8307	DNA-binding transcriptional regulator NtrC (Nitrogen regulation protein NR(I)) (Nitrogen regulator I. NRI)	ntrC R01459 SMc01043	SMc01043	sme:SMc01043	+	Discard	Keep	-0.310526	2.29036	0.00331113	NC	P10577	phbC_phbCphaR;phbC_phaR
24.983	25.1861	25.2135	25.3591	25.3372	25.5934	25.0944	25.018	25.1811	24.6173	24.8662	25.2698	Sensor protein FixL. EC 2.7.13.3	fixL RA0670 SMa1229	SMa1229	sme:SMa1229	+	Discard	Keep	-0.512126	1.17938	0.028184	NC	P10955	phbC_phbCphaR
28.3909	28.3048	28.3156	28.2872	28.5796	28.3331	28.4389	28.4324	28.4222	28.2448	28.2588	28.211	Transcriptional regulatory protein FixJ	fixJ RA0669 SMa1227	SMa1227	sme:SMa1227	+	Discard	Discard	-0.161775	1.06367	0.0422733	NC	P10958
23.2266	23.3638	22.8487	18.7978	20.9302	16.9336	22.3881	22.6277	23.2594	22.71	23.4434	23.5358	Sulfate adenylyltransferase subunit 2. EC 2.7.7.4 (ATP-sulfurylase small subunit) (Nodulation protein P) (Sulfate adenylate transferase. SAT)	nodP RA0468 SMa0855	SMa0855	sme:SMa0855	+	Keep	Discard	4.3425	2.56871	0.0014587	Module_2	P13441	phaR_phbC;wt_phbC;phbCphaR_phbC
21.8178	22.0077	22.656	21.956	22.1914	23.3427	22.5711	21.9409	22.6697	22.8479	22.9861	21.95	C4-dicarboxylate transport transcriptional regulatory protein DctD	dctD RB1525 SMb20613	SMb20613	sme:SM_b20613		Discard	Discard	0.0979754	0.0992662	0.692001	NC	P13632
24.0109	22.9917	23.2263	23.7997	23.4411	23.9014	23.0971	23.6945	23.4177	23.6456	23.7641	23.1313	C4-dicarboxylate transport sensor protein DctB. EC 2.7.13.3	dctB RB1524 SMb20612	SMb20612	sme:SM_b20612		Discard	Discard	-0.200402	0.145069	0.570725	NC	P13633
31.2902	31.2734	31.2984	31.3962	31.5103	31.4032	31.6479	31.5389	31.5277	31.5044	31.5524	31.7228	30S ribosomal protein S1	rpsA R00255 SMc00335	SMc00335	sme:SMc00335	+	Discard	Discard	0.156679	2.48284	0.00247821	NC	P14129	phaR_wt;phbCphaR_wt
27.9215	27.7246	27.5434	28.0685	28.0143	28.0132	27.9799	28.0599	28.0668	28.1393	28.2008	28.0771	Glutamate--tRNA ligase. EC 6.1.1.17 (Glutamyl-tRNA synthetase. GluRS)	gltX R02903 SMc03172	SMc03172	sme:SMc03172	+	Discard	Discard	0.107066	2.17651	0.00402529	NC	P15189	phbC_wt;phaR_wt;phbCphaR_wt
27.4534	27.3764	27.3065	27.8322	27.6571	27.8788	28.4352	28.5851	28.6041	28.4601	28.568	28.5103	Anthranilate synthase. EC 4.1.3.27 [Includes: Glutamine amidotransferase ]	trpE(G) R02387 SMc02725	SMc02725	sme:SMc02725	+	Keep	Discard	0.723405	6.36789	0	NC	P15395	phbC_wt;phbCphaR_wt;phaR_wt;phbCphaR_phbC;phaR_phbC
21.5368	22.0979	21.8873	22.75	22.1238	22.8795	21.5817	21.6329	21.7442	21.7123	22.0101	21.4089	RNA polymerase sigma-54 factor	rpoN ntrA R00381 SMc01139	SMc01139	sme:SMc01139	+	Discard	Keep	-0.87403	1.82451	0.006941	NC	P17263	phbC_phaR;phbC_phbCphaR
30.5992	30.5278	30.6465	31.0466	31.2299	31.0274	30.4016	30.1906	30.3099	30.2887	30.3267	30.5399	Ribosome hibernation promotion factor. HPF	hpf R00380 SMc01140	SMc01140	sme:SMc01140	+	Discard	Keep	-0.716181	4.1734	0.000180556	Module_4	P17265	wt_phaR;phbC_phaR;phbC_phbCphaR;phbC_wt
31.0273	30.9633	31.1514	30.9403	31.1948	30.9713	30.8992	30.9026	30.9049	30.7064	30.7593	30.8919	Acyl carrier protein AcpP. ACP	acpP R01143 SMc00573	SMc00573	sme:SMc00573	+	Discard	Discard	-0.249619	1.48773	0.0159735	NC	P19372	wt_phbCphaR
22.834	22.7851	22.8647	22.6859	22.7113	22.6421	22.4784	22.68	22.373	21.4761	22.6465	21.3035	Adenylate cyclase 1. EC 4.6.1.1 (ATP pyrophosphate-lyase 1) (Adenylyl cyclase 1)	cya1 cyaA R00259 SMc00339	SMc00339	sme:SMc00339	+	Discard	Discard	-0.8711	1.36909	0.0175147	NC	P19485	wt_phbCphaR
27.9504	28.0645	27.944	28.3953	28.0228	28.1922	27.7898	27.8491	27.9185	27.7732	27.8638	27.7012	Cyclic beta-(1.2)-glucan synthase NdvB. EC 2.4.1.-	ndvB R03286 SMc04382	SMc04382	sme:SMc04382	+	Discard	Keep	-0.424039	2.11171	0.00452824	NC	P20471	phbC_phbCphaR;phbC_phaR
26.9784	27.0832	27.1096	27.2834	27.5772	27.3926	27.2388	27.0382	26.9827	26.899	27.0907	27.2761	Uncharacterized ABC transporter ATP-binding protein R00382	R00382 SMc01138	SMc01138	sme:SMc01138	+	Discard	Discard	-0.329088	1.36695	0.0193843	NC	P25885
29.799	29.8863	29.7357	29.8017	29.9218	29.8061	30.0089	29.7849	29.7638	29.8199	29.7888	30.0467	Uncharacterized protein R00383	R00383 SMc01137	SMc01137	sme:SMc01137		Discard	Discard	0.041928	0.0677466	0.811584	NC	P25893
28.9064	28.6327	28.4043	28.9849	28.8848	29.1983	29.0577	29.1538	29.1879	29.3676	29.234	29.3002	UDP-glucose 4-epimerase. EC 5.1.3.2 (Galactowaldenase)	exoB RB1065 SMb20942	SMb20942	sme:SM_b20942	+	Discard	Discard	0.277924	2.27368	0.00296355	NC	P26503	phaR_wt;phbCphaR_wt
27.6932	27.6721	27.6722	27.9594	27.8994	28.0508	27.5974	27.6271	27.6669	27.533	27.6548	27.7201	Protein RecA (Recombinase A)	recA R01799 SMc00760	SMc00760	sme:SMc00760	+	Discard	Keep	-0.333911	3.30925	0.000510949	NC	P27865	phbC_phaR;phbC_phbCphaR;phbC_wt
29.6838	29.6185	29.5561	29.9584	29.8049	30.0121	29.8468	29.8499	29.8579	29.8598	29.8177	29.9714	Alanine--tRNA ligase. EC 6.1.1.7 (Alanyl-tRNA synthetase. AlaRS)	alaS R01798 SMc00475	SMc00475	sme:SMc00475	+	Discard	Discard	-0.0421607	2.38634	0.00282683	Module_10	P27866	phaR_wt;phbCphaR_wt;phbC_wt
26.9685	26.9362	26.8885	26.8221	26.8295	26.8146	26.8602	26.9614	27.0084	27.1536	27.2248	27.1002	UPF0303 protein R02983	R02983 SMc03110	SMc03110	sme:SMc03110	+	Keep	Discard	0.337428	3.43368	0.00048932	NC	P29953	phbCphaR_phbC;phbCphaR_wt;phbCphaR_phaR
23.6221	23.092	23.1307	23.8014	23.4993	23.6035	22.3415	23.6582	23.7676	24.1432	23.9804	24.0512	Mannose-6-phosphate isomerase. EC 5.3.1.8 (Phosphohexomutase) (Phosphomannose isomerase. PMI)	pmi R02982 SMc03111	SMc03111	sme:SMc03111		Discard	Discard	0.423491	0.802352	0.0685162	NC	P29954
28.2623	28.1067	28.1047	27.9156	27.9263	28.0409	27.9614	28.2345	28.2599	28.1843	28.1571	28.181	Cell division protein FtsZ 1	ftsZ1 R02168 SMc01874	SMc01874	sme:SMc01874	+	Discard	Discard	0.213244	1.01978	0.0451262	NC	P30327
25.7099	25.5479	25.6847	21.2874	22.9446	22.9801	25.7256	25.71	25.7739	25.7149	25.6539	25.8396	Succinoglycan biosynthesis protein ExoA. EC 2.4.-.-	exoA RB1082 SMb20957	SMb20957	sme:SM_b20957	+	Keep	Discard	3.33213	4.19166	0.000179104	NC	P33691	wt_phbC;phbCphaR_phbC;phaR_phbC
23.9768	24.0907	24.0136	21.7182	21.1018	21.3238	23.7591	23.3675	23.6006	23.5082	23.6619	23.6342	Succinoglycan biosynthesis protein ExoH	exoH RB1079 SMb20954	SMb20954	sme:SM_b20954	+	Keep	Discard	2.22019	6.22161	0	Module_1	P33692	phaR_phbC;phbCphaR_phbC;wt_phbC
30.4865	30.5578	30.5028	28.1878	28.2267	28.0283	30.3406	30.2458	30.1655	30.0476	29.9816	30.1597	Endo-1.3-1.4-beta-glycanase ExoK. EC 3.2.1.- (Succinoglycan biosynthesis protein ExoK)	exoK RB1080 SMb20955	SMb20955	sme:SM_b20955	+	Keep	Discard	1.91533	8.69752	0	Module_1	P33693	phbCphaR_phbC;phaR_phbC;wt_phbC;wt_phbCphaR;wt_phaR
24.172	24.1679	24.0788	21.3802	21.7177	22.4956	24.0721	24.3987	24.192	24.3923	24.5016	24.1122	Succinoglycan biosynthesis protein ExoL. EC 2.-.-.-	exoL RB1081 SMb20956	SMb20956	sme:SM_b20956	+	Keep	Discard	2.47087	4.53408	0.000193237	Module_1	P33694	wt_phbC;phaR_phbC;phbCphaR_phbC
25.3766	25.4233	25.5189	21.1872	21.1768	21.1705	25.1747	25.4094	25.4363	25.4304	25.4146	25.6615	Succinoglycan biosynthesis protein ExoM. EC 2.4.-.-	exoM RB1083 SMb20958	SMb20958	sme:SM_b20958	+	Keep	Discard	4.32402	10.2274	0	NC	P33695	phaR_phbC;wt_phbC;phbCphaR_phbC
31.1389	31.0323	31.03	28.4384	28.426	28.6557	31.1536	31.1568	31.2473	31.1455	31.139	31.2085	UTP--glucose-1-phosphate uridylyltransferase. EC 2.7.7.9 (Alpha-D-glucosyl-1-phosphate uridylyltransferase) (UDP-glucose pyrophosphorylase. UDPGP) (Uridine diphosphoglucose pyrophosphorylase)	exoN RB1085 SMb20960	SMb20960	sme:SM_b20960	+	Keep	Discard	2.65764	9.6029	0	Module_1	P33696	wt_phbC;phbCphaR_phbC;phaR_phbC
25.057	25.0923	25.0579	21.2279	22.7316	21.1186	24.7166	25.1482	25.3622	24.7556	24.9513	24.8487	Succinoglycan biosynthesis protein ExoO. EC 2.4.-.-	exoO RB1084 SMb20959	SMb20959	sme:SM_b20959	+	Keep	Discard	3.1592	4.23871	0.000170543	Module_1	P33697	phbCphaR_phbC;wt_phbC;phaR_phbC
30.1738	30.2103	29.0686	29.1956	26.5557	26.4366	29.0161	28.8505	28.9715	28.9364	29.0254	30.285	Succinoglycan biosynthesis transport protein ExoP	exoP RB1086 SMb20961	SMb20961	sme:SM_b20961	+	Discard	Discard	2.01964	1.26828	0.0213773	Module_1	P33698	wt_phbC
28.6988	28.6337	28.6758	27.9823	27.9303	28.0061	28.1771	28.504	28.6935	28.5174	28.5881	28.6755	Succinoglycan biosynthesis protein ExoU. EC 2.4.-.-	exoU RB1071 SMb20948	SMb20948	sme:SM_b20948	+	Keep	Discard	0.620766	2.94453	0.00088	NC	P33700	phaR_phbC;phbCphaR_phbC;wt_phbC
26.8551	26.8757	26.9659	26.7708	26.8649	26.7913	26.8503	26.9631	27.0482	26.975	26.969	26.6469	Succinoglycan biosynthesis protein ExoV	exoV RB1072 SMb20949	SMb20949	sme:SM_b20949		Discard	Discard	0.0546284	0.305606	0.333685	NC	P33701
26.3453	26.5546	26.3241	26.5533	26.439	26.4993	26.1402	26.1786	26.3062	26.3944	26.5719	26.389	Succinoglycan biosynthesis protein ExoW. EC 2.4.-.-	exoW RB1073 SMb21690	SMb21690	sme:SM_b21690	+	Discard	Discard	-0.0454413	1.54296	0.0142974	NC	P33702	phbC_phaR
28.4163	28.4892	28.58	28.0722	28.235	28.1832	28.3996	28.3307	28.3803	28.1879	28.2485	28.4017	Chaperonin GroEL 2. EC 5.6.1.7 (60 kDa chaperonin 2) (Chaperonin-60 2. Cpn60 2)	groEL2 groL2 R01196 SMc01758	SMc01758	sme:SMc01758	+	Discard	Discard	0.115899	2.18001	0.00431289	Module_8	P35470	wt_phbC;wt_phbCphaR
32.0892	31.99	31.9985	31.8654	32.0172	31.847	31.8598	31.8189	31.8466	31.7344	31.7268	31.9686	Chaperonin GroEL 5. EC 5.6.1.7 (60 kDa chaperonin 5) (Chaperonin-60 5. Cpn60 5)	groEL5 groL5 RB1006 SMb21566	SMb21566	sme:SM_b21566	+	Discard	Discard	-0.0999355	1.16565	0.0329352	NC	P35471
30.5961	30.4808	30.6427	30.5188	30.6794	30.4921	30.5905	30.4782	30.6214	30.5312	30.3183	30.7904	Co-chaperonin GroES 1 (10 kDa chaperonin 1) (Chaperonin-10 1. Cpn10 1)	groES1 groES-A groS1 R00793 SMc00912	SMc00912	sme:SMc00912		Discard	Discard	-0.0167904	0.00161149	0.99549	NC	P35473
24.2638	23.9194	24.1869	23.8886	24.2558	24.2946	24.5294	24.5134	24.4506	24.4341	24.503	24.6265	Co-chaperonin GroES 5 (10 kDa chaperonin 5) (Chaperonin-10 5. Cpn10 5)	groES5 groES-C groS5 RB1006.1			+	Discard	Discard	0.374867	1.71561	0.00926139	0	P35474
22.513	22.6693	22.888	22.7651	22.9101	22.8927	22.1493	21.8019	22.3589	22.4526	22.3261	22.3302	Flagellar biosynthetic protein FliP	fliP R00668 SMc03036	SMc03036	sme:SMc03036	+	Discard	Keep	-0.486348	2.44646	0.00220889	NC	P37827	wt_phaR;phbC_phaR;phbC_phbCphaR
32.4571	32.382	32.3706	32.4373	32.4994	32.5106	32.4133	32.4003	32.3621	32.3397	32.315	32.3917	Chaperone protein DnaK (HSP70) (Heat shock 70 kDa protein) (Heat shock protein 70)	dnaK R00182 SMc02857	SMc02857	sme:SMc02857	+	Discard	Keep	-0.133621	1.75592	0.0130474	NC	P42374	phbC_phbCphaR
22.0134	21.2743	21.6717	20.364	21.1943	21.0633	21.8233	22.1021	22.1698	22.5076	22.2662	22.5223	Uncharacterized protein R02474	R02474 SMc01940	SMc01940	sme:SMc01940	+	Keep	Discard	1.55816	2.77405	0.00106052	Module_2	P42878	phaR_phbC;phbCphaR_phbC
24.462	24.2857	24.2311	23.3099	23.351	24.0743	24.4824	24.6043	24.2522	24.3936	24.5144	24.624	Uncharacterized protein R02472	R02472 SMc02046	SMc02046	sme:SMc02046	+	Keep	Discard	0.932273	2.23568	0.0030411	Module_2	P42879	wt_phbC;phaR_phbC;phbCphaR_phbC
25.0204	25.344	25.3292	25.5651	25.4596	25.3106	25.495	25.3594	25.3753	25.438	25.3835	25.628	Urease operon 23 kDa accessory protein (ORF6)	R02471 SMc01838	SMc01838	sme:SMc01838		Discard	Discard	0.0380726	0.741809	0.0886252	NC	P42880
29.7056	29.3704	29.1666	29.2526	29.1022	29.2613	29.2112	29.4224	29.604	29.7635	29.6944	29.7714	Urease subunit alpha. EC 3.5.1.5 (Urea amidohydrolase subunit alpha)	ureC R02470 SMc01837	SMc01837	sme:SMc01837	+	Keep	Discard	0.537747	1.48023	0.0148069	NC	P42885	phbCphaR_phbC
28.582	28.6182	28.6449	27.7365	27.8768	27.8242	28.5184	28.5365	28.5701	28.3833	28.3002	28.6351	Urease subunit beta. EC 3.5.1.5 (Urea amidohydrolase subunit beta)	ureB R02473 SMc01939	SMc01939	sme:SMc01939	+	Keep	Discard	0.62701	4.57284	0.000184332	Module_1	P42886	phbCphaR_phbC;phaR_phbC;wt_phbC
28.461	28.435	28.5216	27.8197	27.9593	27.7492	28.4814	28.5026	28.5999	28.3068	28.4031	28.4447	Urease subunit gamma. EC 3.5.1.5 (Urea amidohydrolase subunit gamma)	ureA R02475 SMc01941	SMc01941	sme:SMc01941	+	Keep	Discard	0.542116	4.90134	0.000217391	Module_1	P42887	phbCphaR_phbC;wt_phbC;phaR_phbC
22.2898	22.0653	22.5056	22.2555	22.8288	21.7836	22.3089	22.1235	22.3084	21.9676	22.6347	21.5442	Urease accessory protein UreD	ureD R02476 SMc01942	SMc01942	sme:SMc01942		Discard	Discard	-0.240485	0.0648761	0.80472	NC	P42888
27.2571	27.2712	27.1138	26.8723	26.0389	26.6233	27.0596	27.6235	27.5808	27.8532	28.0489	27.9008	Phosphoenolpyruvate carboxykinase (ATP). PCK. PEP carboxykinase. PEPCK. EC 4.1.1.49	pckA R00045 SMc02562	SMc02562	sme:SMc02562	+	Keep	Discard	1.42284	2.81412	0.000988235	NC	P43085	phaR_phbC;phbCphaR_phbC;phbCphaR_wt
26.388	26.2974	26.6376	26.4862	26.6099	26.4345	26.1655	26.1408	26.0818	26.4154	26.3994	26.3146	Cytochrome c-type biogenesis protein CycH	cycH R01017 SMc02361	SMc02361	sme:SMc02361	+	Discard	Discard	-0.133743	1.98691	0.00580511	NC	P45400	wt_phaR;phbC_phaR
23.8554	23.8901	24.3379	24.2849	24.4014	24.6184	24.316	24.2142	24.3021	24.1719	24.2378	24.2378	Cytochrome c-type biogenesis protein CcmE (Cytochrome c maturation protein E) (Heme chaperone CcmE)	ccmE cycJ R01018 SMc02362	SMc02362	sme:SMc02362	+	Discard	Discard	-0.219043	1.08299	0.0358464	NC	P45402
21.228	21.6433	19.9135	22.5878	21.4549	22.5805	21.8776	21.6516	22.4433	22.0315	22.0939	22.2082	Cytochrome c-type biogenesis protein CycK	cycK R01019 SMc02363	SMc02363	sme:SMc02363	+	Discard	Discard	-0.0965411	1.02008	0.0381293	NC	P45404
24.6365	24.2873	24.7685	24.7318	24.8749	24.7637	24.9936	25.1022	24.8072	24.9038	24.8268	24.8105	Cytochrome c-type biogenesis protein CcmH (Cytochrome c-type biogenesis protein CycL)	ccmH cycL R01020 SMc02364	SMc02364	sme:SMc02364	+	Discard	Discard	0.0569045	1.21575	0.0266873	NC	P45406	phaR_wt
27.9476	27.8177	27.8807	27.9038	28.0196	27.9978	27.6903	27.7868	27.8562	27.7296	27.6802	27.7228	Cell division protein FtsZ 2	ftsZ2 R02051 SMc04296	SMc04296	sme:SMc04296	+	Discard	Keep	-0.262904	2.38856	0.00301672	NC	P45484	wt_phbCphaR;phbC_phbCphaR;phbC_phaR
25.458	25.8017	25.813	26.0752	26.0565	26.015	25.7809	25.7297	25.7758	25.8002	25.9056	26.2721	30S ribosomal protein S20	rpsT R00367 SMc01152	SMc01152	sme:SMc01152	+	Discard	Discard	-0.0562706	1.15677	0.0302887	NC	P48948
31.9601	31.8314	31.8704	32.6434	32.5788	32.5704	31.9479	31.9318	32.059	32.6219	32.5927	32.7708	Acetyl-CoA acetyltransferase. EC 2.3.1.9 (Acetoacetyl-CoA thiolase) (Beta-ketothiolase)	phaA R03262 SMc03879	SMc03879	sme:SMc03879	+	Discard	Discard	0.0642853	5.93645	0	Module_10	P50174	phbC_wt;phbCphaR_wt;phbC_phaR;phbCphaR_phaR
27.1998	26.9071	27.0548	20.5152	19.7041	20.9646	27.349	27.0707	27.1476	20.7691	27.3234	20.8613	Poly(3-hydroxyalkanoate) polymerase subunit PhaC. PHA polymerase. EC 2.3.1.- (PHB synthase subunit PhaC) (Poly(3-hydroxybutyrate) polymerase subunit PhaC. PHB polymerase. Poly-beta-hydroxybutyrate polymerase) (Polyhydroxyalkanoic acid synthase subunit PhaC. PHA synthase)	phaC phbC R01725 SMc00296	SMc00296	sme:SMc00296	+	Discard	Discard	2.59	2.22007	0.002832	NC	P50176	wt_phbC;phaR_phbC
29.4802	29.3805	29.3949	28.9966	28.9309	29.0142	29.522	29.4806	29.5332	29.6729	29.6204	29.8546	Acetoacetyl-CoA reductase. EC 1.1.1.36	phaB R03261 SMc03878	SMc03878	sme:SMc03878	+	Keep	Discard	0.735413	4.97909	0.000157303	NC	P50205	wt_phbC;phaR_phbC;phbCphaR_phbC;phbCphaR_wt;phbCphaR_phaR
27.2381	27.2516	27.3074	27.6255	27.5846	27.6208	27.1426	27.1762	27.4201	27.4988	27.3925	27.5369	Transcriptional regulatory protein ChvI	chvI R00044 SMc02560	SMc02560	sme:SMc02560	+	Discard	Discard	-0.134229	2.61229	0.00176526	NC	P50350	phbCphaR_phaR;phbC_phaR;phbC_wt
24.3159	24.0739	24.2044	24.7388	23.8171	24.966	23.9644	24.6115	24.978	25.1467	25.0975	25.1482	Betaine aldehyde dehydrogenase 1. BADH 1. EC 1.2.1.8	betB1 betB R00948 SMc00094	SMc00094	sme:SMc00094	+	Discard	Discard	0.623538	0.970941	0.0438541	NC	P54222
23.9658	24.069	25.0727	24.7221	24.4665	24.7185	23.585	24.9119	24.9592	25.2769	25.4591	24.3589	Oxygen-dependent choline dehydrogenase. CDH. CHD. EC 1.1.99.1 (Betaine aldehyde dehydrogenase. BADH. EC 1.2.1.8)	betA R00947 SMc00093	SMc00093	sme:SMc00093		Discard	Discard	0.395956	0.254221	0.370075	NC	P54223
29.2935	29.3575	29.3985	29.3897	29.462	29.2016	29.4288	29.431	29.3897	29.1328	29.1401	28.6407	Transcriptional regulatory protein MucR	mucR R00999 SMc00058	SMc00058	sme:SMc00058	+	Discard	Discard	-0.379924	1.46834	0.0153603	NC	P55323	phaR_phbCphaR
24.904	24.9032	24.792	25.4966	25.2085	25.4251	24.1917	24.5074	24.5249	24.5616	24.7977	24.6745	DNA mismatch repair protein MutS	mutS R00395 SMc01125	SMc01125	sme:SMc01125	+	Discard	Keep	-0.698805	3.77978	0.000235955	NC	P56883	wt_phaR;phbC_phaR;phbC_phbCphaR;phbC_wt
22.2836	23.2066	22.9064	24.3215	24.0842	24.1533	22.5601	23.0414	23.3437	23.0035	23.1243	23.1922	[Protein-PII]-UMP uridylyl-removing enzyme. UR. EC 3.1.4.- ];Bifunctional uridylyltransferase/uridylyl-removing enzyme. UTase/UR (Bifunctional [protein-PII] modification enzyme) (Bifunctional nitrogen sensor protein) [Includes: [Protein-PII] uridylyltransferase. PII uridylyltransferase. UTase. EC 2.7.7.59	glnD R00396 SMc01124	SMc01124	sme:SMc01124	+	Discard	Keep	-1.07967	2.56458	0.0015354	NC	P56884	phbC_wt;phbC_phaR;phbC_phbCphaR
26.0166	26.0407	26.095	26.0697	26.19	26.1588	25.9339	25.7644	25.776	25.5345	25.605	25.6039	Adenosine 5'-phosphosulfate reductase. APS reductase. EC 1.8.4.10 (5'-adenylylsulfate reductase) (Thioredoxin-dependent 5'-adenylylsulfate reductase)	cysH R00944 SMc00092	SMc00092	sme:SMc00092	+	Discard	Keep	-0.558336	4.68228	0.000186916	Module_5	P56891	phaR_phbCphaR;wt_phbCphaR;phbC_phbCphaR;wt_phaR;phbC_phaR
26.8049	26.7946	26.7958	27.2371	27.2652	27.2035	26.9785	26.9008	26.9016	26.9791	26.9995	26.6944	Sulfate adenylyltransferase subunit 2. EC 2.7.7.4 (ATP-sulfurylase small subunit) (Sulfate adenylate transferase. SAT)	cysD R00943 SMc00091	SMc00091	sme:SMc00091	+	Discard	Keep	-0.344299	2.76394	0.00134754	NC	P56892	phbC_wt;phbC_phbCphaR;phbC_phaR
24.762	25.1123	25.2039	25.9726	26.0178	25.8635	25.5651	25.3457	25.3787	25.1112	25.3414	25.2474	Sulfate adenylyltransferase subunit 1. EC 2.7.7.4 (ATP-sulfurylase large subunit) (Sulfate adenylate transferase. SAT)	cysN R00942 SMc00090	SMc00090	sme:SMc00090	+	Discard	Keep	-0.71795	3.45316	0.000343612	NC	P56893	phaR_wt;phbC_wt;phbC_phbCphaR;phbC_phaR
30.2501	30.1222	30.2225	30.2662	30.3905	30.2136	30.31	30.2232	30.2184	30.1844	30.0915	30.3843	Transcription elongation factor GreA (Transcript cleavage factor GreA)	greA R01573 SMc01218	SMc01218	sme:SMc01218		Discard	Discard	-0.0700652	0.161018	0.566125	NC	P56894
30.8521	30.6988	30.7422	30.7533	30.8562	30.7963	30.7986	30.7559	30.7864	30.7757	30.5875	30.9009	Single-stranded DNA-binding protein. SSB	ssb R01558 SMc01233	SMc01233	sme:SMc01233		Discard	Discard	-0.0472457	0.032746	0.913136	NC	P56898
27.2312	27.1756	27.1464	27.761	27.8806	27.9251	27.5898	27.4881	27.4685	27.58	27.7152	27.6884	UvrABC system protein A. UvrA protein (Excinuclease ABC subunit A)	uvrA R01557 SMc01235	SMc01235	sme:SMc01235	+	Discard	Keep	-0.194372	4.87108	0.000209424	NC	P56899	phaR_wt;phbCphaR_wt;phbC_wt;phbC_phaR;phbC_phbCphaR
26.0879	25.9189	25.9162	26.2007	26.0147	26.2811	25.8943	25.5399	26.1437	26.056	25.8915	25.8548	Leucine-responsive regulatory protein	lrp R01568 SMc01223	SMc01223	sme:SMc01223		Discard	Discard	-0.231398	0.5598	0.141366	NC	P56901
28.778	28.4967	28.1591	29.1413	28.8464	29.0985	28.2457	28.4797	28.5167	28.956	28.9338	29.0187	3-oxoacyl-[acyl-carrier-protein] synthase 2. EC 2.3.1.179 (3-oxoacyl-[acyl-carrier-protein] synthase II) (Beta-ketoacyl-ACP synthase II. KAS II)	fabF R01144 SMc00574	SMc00574	sme:SMc00574	+	Discard	Discard	-0.0592213	2.15011	0.00367518	NC	P56902	phbCphaR_phaR;phbC_phaR;phbC_wt
25.5594	25.3948	25.4651	26.8212	26.9209	26.9462	25.5969	25.5198	25.4974	25.821	25.7839	25.9672	Hydroxymethylpyrimidine/phosphomethylpyrimidine kinase. EC 2.7.1.49. EC 2.7.4.7 (Hydroxymethylpyrimidine kinase. HMP kinase) (Hydroxymethylpyrimidine phosphate kinase. HMP-P kinase. HMP-phosphate kinase. HMPP kinase)	thiD RB1087 SMb20962	SMb20962	sme:SM_b20962	+	Discard	Keep	-1.03869	7.32259	0	Module_5	P56904	phbCphaR_wt;phbC_wt;phbCphaR_phaR;phbC_phaR;phbC_phbCphaR
27.3737	27.3844	27.2738	27.9545	27.7497	27.9024	27.5392	27.5205	27.5836	27.4609	27.638	27.4232	NADH-quinone oxidoreductase subunit D 1. EC 7.1.1.- (NADH dehydrogenase I subunit D 1) (NDH-1 subunit D 1)	nuoD1 R01267 SMc01915	SMc01915	sme:SMc01915	+	Discard	Keep	-0.361516	3.33279	0.000487427	NC	P56907	phbC_wt;phbC_phbCphaR;phbC_phaR
29.9114	29.8334	29.8178	30.0191	30.1614	30.1701	29.9042	29.8676	29.8974	29.8729	29.8625	30.0298	NADH-quinone oxidoreductase subunit E 1. EC 7.1.1.- (NADH dehydrogenase I subunit E 1) (NDH-1 subunit E 1)	nuoE1 nuoE R01269 SMc01917	SMc01917	sme:SMc01917	+	Discard	Keep	-0.195111	2.18371	0.00449043	NC	P56909	phbC_wt;phbC_phaR;phbC_phbCphaR
26.7143	26.6352	26.6778	27.5382	27.2597	27.4415	26.5632	26.9923	26.8684	27.0184	27.0019	26.4747	NADH-quinone oxidoreductase subunit F 1. EC 7.1.1.- (NADH dehydrogenase I subunit F 1) (NDH-1 subunit F 1)	nuoF1 nuoF R01270 SMc01918	SMc01918	sme:SMc01918	+	Discard	Keep	-0.581414	2.0298	0.00480475	NC	P56912	phbC_wt;phbC_phaR;phbC_phbCphaR
26.8016	26.6795	26.2395	26.6785	26.6702	27.0913	26.6616	26.6398	26.6726	26.473	26.4053	26.7897	L-seryl-tRNA(Sec) selenium transferase. EC 2.9.1.1 (Selenocysteine synthase. Sec synthase) (Selenocysteinyl-tRNA(Sec) synthase)	selA RA0005 SMa0011	SMa0011	sme:SMa0011		Discard	Discard	-0.257311	0.309831	0.313651	NC	P58226
26.29	26.2017	26.3014	26.0872	26.0923	26.0954	26.0751	26.1084	25.7922	25.7424	26.0783	25.4839	Transcriptional repressor NrdR	nrdR R01209 SMc01771	SMc01771	sme:SMc01771	+	Discard	Discard	-0.323388	1.33798	0.020092	NC	P58259	wt_phbCphaR
27.6585	27.3312	27.3507	30.0387	29.9448	29.9132	27.1735	27.3253	27.2723	27.816	28.1926	27.6716	Thiazole synthase. EC 2.8.1.10	thiG RB1530 SMb20617	SMb20617	sme:SM_b20617	+	Discard	Keep	-2.07216	6.7546	0	Module_5	P58264	phbCphaR_phaR;phbC_phaR;phbCphaR_wt;phbC_wt;phbC_phbCphaR
28.1029	27.9159	27.865	28.3787	28.3443	28.3688	28.0957	28.0945	28.2465	28.4143	28.391	28.5233	ATP-dependent Clp protease proteolytic subunit 2. EC 3.4.21.92 (Endopeptidase Clp 2)	clpP2 R01255 SMc01903	SMc01903	sme:SMc01903	+	Discard	Discard	0.0788867	3.34207	0.000493151	NC	P58278	phbC_wt;phbCphaR_wt;phbCphaR_phaR
28.3567	28.2761	28.2801	28.4441	28.5385	28.5394	28.2029	28.1954	28.2268	28.2677	28.3653	28.4488	4-hydroxy-tetrahydrodipicolinate reductase. HTPA reductase. EC 1.17.1.8	dapB R00161 SMc02837	SMc02837	sme:SMc02837	+	Discard	Discard	-0.146696	2.8073	0.00142153	Module_7	P58326	phbCphaR_phaR;phbC_phaR;phbC_wt
25.6259	25.1014	24.9444	24.9446	25.2809	25.0918	23.9937	25.901	25.4394	26.5009	23.8438	23.175	Flagellin D	flaD R00671 SMc03039	SMc03039	sme:SMc03039		Discard	Discard	-0.599192	0.0831778	0.739984	NC	P58330
25.9065	25.4168	25.4571	25.7713	25.0413	25.692	25.7855	25.9926	26.0479	25.8265	25.7189	25.8743	Fructose-bisphosphate aldolase. FBP aldolase. FBPA. EC 4.1.2.13 (Fructose-1.6-bisphosphate aldolase)	cbbA RB0192 SMb20199	SMb20199	sme:SM_b20199		Discard	Discard	0.305032	0.664936	0.10301	NC	P58336
22.2685	22.546	22.618	22.2937	22.591	22.4841	21.9693	20.5174	22.2075	22.0054	22.4885	22.003	Putative dehydrogenase RB0419. EC 1.-.-.-	eutC RB0419 SMb20433	SMb20433	sme:SM_b20433		Discard	Discard	-0.290665	0.791564	0.0700132	NC	P58338
24.9682	25.1052	25.1689	25.0791	25.0514	24.9078	24.9345	25.0398	24.6924	24.5555	24.9661	24.5313	Copper-transporting ATPase 2. EC 7.2.2.9	actP2 atcU2 RB1018 SMb21578	SMb21578	sme:SM_b21578	+	Discard	Discard	-0.328454	1.10307	0.0341425	NC	P58342
27.0594	26.9656	26.6801	25.8326	26.0275	25.8199	26.6666	26.6711	26.7287	26.4162	26.2522	26.7491	Probable transcriptional regulator syrB3	syrB3 RA0438 SMa0806	SMa0806	sme:SMa0806	+	Keep	Discard	0.579147	3.28537	0.000462151	Module_1	P58346	phbCphaR_phbC;phaR_phbC;wt_phbC
21.7672	21.807	21.1293	23.4307	23.0849	23.601	21.5764	21.7873	21.7366	21.2625	22.0716	22.1102	Aspartate aminotransferase. AAT. AspAT. EC 2.6.1.1 (Putative 2-aminoadipate transaminase. EC 2.6.1.39) (Transaminase A)	aatB R03291 SMc04386	SMc04386	sme:SMc04386	+	Discard	Keep	-1.55745	3.25757	0.000457831	NC	P58350	phbC_wt;phbC_phaR;phbC_phbCphaR
23.8637	23.7593	23.7738	24.2894	24.1051	24.1872	23.6088	23.5606	23.4925	23.6443	23.6363	23.6885	Apolipoprotein N-acyltransferase. ALP N-acyltransferase. EC 2.3.1.269 (ACT206) (Acid-inducible protein)	lnt actA R00409 SMc01111	SMc01111	sme:SMc01111	+	Discard	Keep	-0.537549	5.08128	9.7561e-05	NC	P58377	wt_phaR;phbC_phaR;phbC_phbCphaR;phbC_wt
24.7336	24.8436	24.8365	24.4661	24.5493	24.552	24.6179	24.5388	24.7759	24.5159	24.5071	24.6102	Heavy metal-dependent transcription regulator 2	hmrR2 RB1019 SMb21579	SMb21579	sme:SM_b21579	+	Discard	Discard	0.0219173	2.10596	0.00497406	NC	P58379	wt_phbC;wt_phbCphaR
28.2529	28.3401	28.261	28.4483	28.2611	28.3915	28.1339	28.1058	28.2404	28.0883	28.1508	28.5303	Enoyl-[acyl-carrier-protein] reductase [NADH] 1. EC 1.3.1.9 (NADH-dependent enoyl-ACP reductase 1)	fabI1 R00898 SMc00005	SMc00005	sme:SMc00005		Discard	Discard	-0.110511	0.426318	0.219852	NC	P58380
28.1236	28.1423	28.1279	28.4953	28.4533	28.3539	28.1703	28.1717	28.2447	28.1517	28.2599	28.273	Enoyl-[acyl-carrier-protein] reductase [NADH] 2. EC 1.3.1.9 (NADH-dependent enoyl-ACP reductase 2)	fabI2 R00246 SMc00326	SMc00326	sme:SMc00326	+	Discard	Keep	-0.205957	3.16451	0.00080389	NC	P58381	phbC_wt;phbC_phaR;phbC_phbCphaR
26.2277	26.2864	26.5	26.6969	26.5877	26.4898	26.0839	26.1367	26.3311	26.2144	26.1104	26.168	Glycogen synthase 1. EC 2.4.1.21 (Starch [bacterial glycogen] synthase 1)	glgA1 R02846 SMc03924	SMc03924	sme:SMc03924	+	Discard	Keep	-0.427192	2.24164	0.00333775	NC	P58393	phbC_phbCphaR;phbC_phaR
24.7222	24.9294	25.0965	24.7093	24.8931	24.1314	24.645	24.4951	24.8202	23.2761	24.4655	23.7068	Glycogen synthase 2. EC 2.4.1.21 (Starch [bacterial glycogen] synthase 2)	glgA2 RB1411 SMb20704	SMb20704	sme:SM_b20704	+	Discard	Discard	-0.761786	1.42698	0.0154616	NC	P58394	wt_phbCphaR
28.5023	28.4532	28.5232	28.3783	28.6015	28.3601	28.9935	28.8793	28.8249	28.7995	28.7695	29.02	50S ribosomal protein L31	rpmE R02774 SMc03990	SMc03990	sme:SMc03990	+	Keep	Discard	0.416385	2.92498	0.000948949	NC	P58470	phbCphaR_phbC;phaR_phbC;phbCphaR_wt;phaR_wt
27.5214	27.5452	27.5444	27.6476	27.5442	27.635	27.3205	27.4551	27.3453	27.1954	27.2337	27.139	Chaperone protein HtpG (Heat shock protein HtpG) (High temperature protein G)	htpG RB0849 SMb21183	SMb21183	sme:SM_b21183	+	Discard	Keep	-0.419538	4.38905	0.000189781	NC	P58477	phaR_phbCphaR;wt_phbCphaR;phbC_phbCphaR;wt_phaR;phbC_phaR
28.0907	28.1784	28.1847	28.233	28.4104	28.1498	28.4663	28.2412	28.3686	28.2119	28.3104	28.5418	30S ribosomal protein S19	rpsS R01360 SMc01305	SMc01305	sme:SMc01305		Discard	Discard	0.0902799	0.663302	0.110576	NC	P66488
23.8326	24.0182	24.3326	24.4677	24.4445	24.0616	23.9866	23.5526	23.9487	24.0101	23.909	23.9432	Sensor protein ChvG. EC 2.7.13.3 (Histidine kinase sensory protein ExoS)	chvG exoS R00043 SMc04446	SMc04446	sme:SMc04446	+	Discard	Discard	-0.37048	1.0279	0.0399218	NC	P72292
32.7575	32.3597	32.4666	32.7477	32.7174	32.7977	32.3117	32.4236	32.6522	32.8817	32.8087	33.0128	Catalase A. EC 1.11.1.6	katA R00764 SMc00819	SMc00819	sme:SMc00819	+	Discard	Discard	0.146824	1.68309	0.00999316	NC	P95631	phbCphaR_phaR
25.708	25.644	25.7823	26.2706	26.2629	26.2381	25.587	25.8437	26.0118	25.762	25.8741	25.5374	Exopolysaccharide II synthesis transcriptional activator ExpG	expG mucS RB0893 SMb21317	SMb21317	sme:SM_b21317	+	Discard	Keep	-0.532737	2.34616	0.00270237	Module_5	P96440	phbC_wt;phbC_phbCphaR;phbC_phaR
29.1255	29.1298	29.0809	29.6615	29.3361	29.646	28.9679	29.0468	29.135	29.3535	29.31	29.4239	Aspartate/prephenate aminotransferase. AspAT / PAT. EC 2.6.1.1. EC 2.6.1.79 (Transaminase A)	aatA R02325 SMc01578	SMc01578	sme:SMc01578	+	Discard	Discard	-0.185398	2.84591	0.0010678	Module_10	Q02635	phbCphaR_phaR;phbC_phaR;phbC_wt
28.1067	28.1073	27.8966	28.2816	28.2554	28.3332	28.0908	28.1622	28.223	28.2932	28.3667	28.3734	Tyrosine aminotransferase. TAT. EC 2.6.1.5 (L-tyrosine:2-oxoglutarate aminotransferase)	tatA R00307 SMc00387	SMc00387	sme:SMc00387	+	Discard	Discard	0.0544039	2.36416	0.00294862	Module_10	Q02636	phbC_wt;phbCphaR_wt
30.2004	30.2186	30.2067	27.8359	27.7825	27.8421	30.304	30.2958	30.2534	30.1652	30.1261	30.3718	Exopolysaccharide production protein ExoF	exoF RB1068 SMb20945	SMb20945	sme:SM_b20945	+	Keep	Discard	2.40089	9.74319	0	Module_1	Q02728	wt_phbC;phbCphaR_phbC;phaR_phbC
22.8193	22.6497	22.9259	21.2237	21.0111	21.764	21.9847	23.1866	22.7794	23.0508	23.3812	22.7625	Exopolysaccharide production protein ExoQ	exoQ RB1067 SMb20944	SMb20944	sme:SM_b20944	+	Keep	Discard	1.73186	2.50597	0.00174017	Module_2	Q02729	phaR_phbC;wt_phbC;phbCphaR_phbC
19.9957	20.1151	20.1789	21.2338	20.7423	20.1555	19.8968	18.7844	19.6144	20.8312	20.6665	20.8461	Exopolysaccharide production repressor protein	exoX RB1070 SMb20947	SMb20947	sme:SM_b20947	+	Discard	Discard	0.0707181	1.96345	0.00511258	NC	Q02730	phbC_phaR;phbCphaR_phaR
26.1455	26.2724	26.3131	22.6174	22.699	22.7178	26.4071	26.3826	26.4427	26.2174	26.345	26.2747	Exopolysaccharide production protein ExoY	exoY RB1069 SMb20946	SMb20946	sme:SM_b20946	+	Keep	Discard	3.60097	11.5408	0	Module_2	Q02731	wt_phbC;phbCphaR_phbC;phaR_phbC;phaR_wt
27.7623	27.7587	27.5449	27.8239	27.2711	27.1326	27.2648	28.4552	28.0504	28.5479	27.3263	26.6019	Flagellin A	flaA R00669 SMc03037	SMc03037	sme:SMc03037		Discard	Discard	0.0828412	0.130246	0.603111	NC	Q03841
26.0837	26.2199	26.1025	26.1531	25.884	25.4835	25.7307	26.9103	26.4429	26.9427	25.6551	24.7839	Flagellin B	flaB R00670 SMc03038	SMc03038	sme:SMc03038		Discard	Discard	-0.0462869	0.165309	0.521018	NC	Q03842
23.9823	24.1527	24.0156	24.6478	24.7176	24.7308	24.001	24.0603	24.0816	24.1361	24.3338	24.3347	Bacteroid development protein BacA	bacA RB1125 SMb20999	SMb20999	sme:SM_b20999	+	Discard	Keep	-0.430494	4.6307	0.000186047	Module_7	Q08120	phbCphaR_phaR;phbC_phaR;phbCphaR_wt;phbC_wt;phbC_phbCphaR
26.0512	25.6593	25.8693	25.9457	25.8307	26.052	25.2965	25.2551	25.263	25.4987	25.318	25.6666	Protein-glutamate methylesterase/protein-glutamine glutaminase of group 1 operon. EC 3.1.1.61. EC 3.5.1.44	cheB1 R00642 SMc03010	SMc03010	sme:SMc03010	+	Discard	Keep	-0.448355	2.87845	0.000973294	NC	Q52883	wt_phaR;phbC_phaR;phbC_phbCphaR
31.3393	31.3826	31.4063	31.3488	31.4914	31.3265	31.3027	31.3125	31.3263	31.194	31.1376	31.3208	Probable periplasmic serine endoprotease DegP-like. EC 3.4.21.107 (Protease Do)	degP1 degP R01021 SMc02365	SMc02365	sme:SMc02365	+	Discard	Discard	-0.171427	1.29946	0.0261808	NC	Q52894
30.1704	30.1808	30.1598	29.9065	30.0415	30.0609	30.1659	30.072	30.0466	29.8521	29.8954	30.0091	Nitrogen regulatory protein P-II	glnB R01639 SMc00947	SMc00947	sme:SMc00947	+	Discard	Discard	-0.0840702	2.08217	0.0054251	NC	Q52905	phaR_phbCphaR;wt_phbCphaR
22.8806	23.0867	22.65	23.7079	23.1438	23.6002	22.7145	23.2598	23.0355	23.0471	23.2066	22.7894	Capsular polysaccharide biosynthesis protein RkpI	rkpI R00574 SMc02270	SMc02270	sme:SMc02270	+	Discard	Discard	-0.469585	1.12082	0.0313906	Module_7	Q52938
25.341	25.2337	25.2517	24.6919	24.5161	23.9588	24.4218	25.3493	24.789	25.4694	24.3908	23.1035	Flagellin C	flaC R00672 SMc03040	SMc03040	sme:SMc03040		Discard	Discard	-0.0676505	0.48498	0.166673	NC	Q52943
23.3373	22.8976	23.5022	21.6729	21.8259	21.4147	21.9514	23.2769	23.2653	23.7693	21.6957	21.1865	Flagellar basal-body rod protein FlgC	flgC R00660 SMc03028	SMc03028	sme:SMc03028		Discard	Discard	0.579299	0.810858	0.0654971	Module_2	Q52944
22.2632	22.1574	21.865	22.72	22.452	23.3098	22.0019	23.2601	22.8668	22.9618	22.1602	22.2964	Flagellar basal-body rod protein FlgG (Distal rod protein)	flgG R00662 SMc03030	SMc03030	sme:SMc03030		Discard	Discard	-0.354448	0.542918	0.141078	NC	Q52946
26.4677	26.4564	26.6295	26.2664	26.2364	26.2407	26.0697	26.2701	26.0379	25.881	25.8881	26.231	Flagellar P-ring protein (Basal body P-ring protein)	flgI R00664 SMc03032	SMc03032	sme:SMc03032	+	Discard	Discard	-0.247801	2.21081	0.00345591	NC	Q52948	wt_phbCphaR;wt_phaR
25.2857	25.1427	25.3574	24.9324	24.8688	25.3255	24.5766	24.8545	24.8166	24.2519	24.6681	25.0174	Flagellar L-ring protein (Basal body L-ring protein)	flgH R00666 SMc03034	SMc03034	sme:SMc03034	+	Discard	Discard	-0.39642	1.25804	0.0231525	NC	Q52950
24.9581	24.8191	24.7517	25.4757	25.2713	25.6933	24.1126	25.0312	24.6561	24.8898	25.0806	24.4847	UDP-N-acetylmuramoylalanine--D-glutamate ligase. EC 6.3.2.9 (D-glutamic acid-adding enzyme) (UDP-N-acetylmuramoyl-L-alanyl-D-glutamate synthetase)	murD R02178 SMc01864	SMc01864	sme:SMc01864	+	Discard	Discard	-0.661737	1.46509	0.014465	NC	Q52953	phbC_phaR
29.9192	29.8594	29.8818	30.146	30.0174	30.1516	29.8303	29.823	29.945	30.0314	29.981	30.153	Ketol-acid reductoisomerase (NADP(+)). KARI. EC 1.1.1.86 (Acetohydroxy-acid isomeroreductase. AHIR) (Alpha-keto-beta-hydroxylacyl reductoisomerase) (Ketol-acid reductoisomerase type 1) (Ketol-acid reductoisomerase type I)	ilvC R02068 SMc04346	SMc04346	sme:SMc04346	+	Discard	Discard	-0.0498638	2.20924	0.00430276	NC	Q52955	phbCphaR_phaR;phbC_phaR;phbC_wt
24.0443	23.9612	24.1476	24.0609	24.7431	24.37	24.4354	24.2487	24.1372	24.3241	24.2127	24.1999	PhaF2 protein	phaF2 R00997 SMc00056	SMc00056	sme:SMc00056		Discard	Discard	-0.145768	0.565646	0.137927	NC	Q52965
24.0098	23.7646	23.8177	24.1999	24.4295	24.1407	24.1543	24.1655	23.9382	24.2176	24.3231	24.1106	UPF0091 protein R00998	R00998 SMc00057	SMc00057	sme:SMc00057	+	Discard	Discard	-0.039601	1.63151	0.0113333	NC	Q52966	phbCphaR_wt;phbC_wt
25.7853	25.8794	25.8501	25.7754	25.8519	25.8744	25.8053	25.9464	25.9426	25.837	25.7711	25.9271	Uncharacterized SufE-like protein R01000	R01000 SMc00118	SMc00118	sme:SMc00118		Discard	Discard	0.0111682	0.20183	0.505697	NC	Q52967
22.0623	21.7577	22.1304	22.5006	21.6801	21.665	22.2191	21.3167	22.1969	21.2263	22.3386	22.7122	Uncharacterized protein R01001	R01001 SMc00456	SMc00456	sme:SMc00456		Discard	Discard	0.143766	0.0101167	0.972084	NC	Q52968
25.1434	24.8763	25.0233	25.4191	25.2167	25.2621	24.5163	24.8164	24.8484	24.6166	24.8012	24.9688	Sensory histidine kinase/phosphatase NtrB. EC 2.7.13.3. EC 3.1.3.- (Nitrogen regulation protein NR(II)) (Nitrogen regulator II. NRII)	ntrB R01458 SMc01042	SMc01042	sme:SMc01042	+	Discard	Keep	-0.503738	2.14321	0.00392036	NC	Q52977	phbC_phaR;phbC_phbCphaR
28.1234	28.0594	28.1068	27.7609	27.9314	27.8912	28.1273	28.1268	28.1346	27.9593	27.8773	28.0088	Alpha-D-ribose 1-methylphosphonate 5-triphosphate synthase subunit PhnG. RPnTP synthase subunit PhnG. EC 2.7.8.37	phnG RB1451 SMb20759	SMb20759	sme:SM_b20759	+	Discard	Discard	0.0873146	2.83943	0.00134565	Module_2	Q52984	wt_phbC;phaR_phbC;phaR_phbCphaR
27.2466	27.1897	27.2379	27.1145	27.0989	27.2511	27.0875	27.1425	27.2594	27.4633	27.356	27.3667	Alpha-D-ribose 1-methylphosphonate 5-triphosphate synthase subunit PhnH. RPnTP synthase subunit PhnH. EC 2.7.8.37	phnH RB1452 SMb20760	SMb20760	sme:SM_b20760	+	Keep	Discard	0.240499	2.0359	0.00590931	NC	Q52985	phbCphaR_phbC;phbCphaR_phaR
29.5031	29.3729	29.4327	29.2313	29.299	29.211	29.4341	29.4346	29.5037	29.3839	29.329	29.4636	Alpha-D-ribose 1-methylphosphonate 5-triphosphate synthase subunit PhnI. RPnTP synthase subunit PhnI. EC 2.7.8.37 (Ribose 1-methylphosphonate 5-triphosphate synthase nucleosidase subunit)	phnI RB1453 SMb20761	SMb20761	sme:SM_b20761	+	Discard	Discard	0.145055	2.15516	0.00504651	Module_2	Q52986	wt_phbC;phaR_phbC
29.5718	29.3816	29.4323	29.3302	29.4755	29.3092	29.6229	29.6132	29.6333	29.4615	29.3709	29.5102	Alpha-D-ribose 1-methylphosphonate 5-phosphate C-P-lyase. PRPn C-P lyase. EC 4.7.1.1	phnJ RB1454 SMb20762	SMb20762	sme:SM_b20762	+	Discard	Discard	0.0759246	1.68553	0.011455	NC	Q52987	phaR_phbC
33.6233	33.5821	33.6114	33.4985	33.5627	33.5351	33.4455	33.3736	33.4571	33.2165	33.2133	33.3596	Phosphate-specific transport system accessory protein PhoU homolog. Pst system accessory protein PhoU homolog	phoU R00514 SMc02141	SMc02141	sme:SMc02141	+	Discard	Keep	-0.268996	3.70394	0.000306265	NC	Q52989	phaR_phbCphaR;phbC_phbCphaR;wt_phbCphaR;wt_phaR
30.8709	30.8243	30.8161	30.9784	30.8342	30.9099	30.593	30.655	30.8105	30.5803	30.6744	30.4662	Phosphate regulon transcriptional regulatory protein PhoB	phoB R00515 SMc02140	SMc02140	sme:SMc02140	+	Discard	Keep	-0.333829	2.23902	0.003631	NC	Q52990	wt_phbCphaR;phbC_phbCphaR
29.2925	29.2789	29.2648	29.4275	29.1914	29.1812	29.1207	29.0402	29.2021	29.2566	29.1905	29.2299	Probable enoyl-CoA hydratase. EC 4.2.1.17	fadB1 R00366 SMc01153	SMc01153	sme:SMc01153		Discard	Discard	-0.041036	0.800785	0.0823625	NC	Q52995
27.6222	27.5662	27.6167	27.6317	27.7077	27.6608	27.6223	27.6424	27.6711	27.6103	27.5683	27.8206	Uncharacterized protein R00369	R00369 SMc01151	SMc01151	sme:SMc01151		Discard	Discard	-0.000327428	0.169966	0.560564	NC	Q52996
21.4632	21.706	21.8008	22.2646	22.7484	22.7256	19.7719	20.9746	21.6719	20.3358	20.5987	20.8204	Uncharacterized protein R00370	R00370 SMc01150	SMc01150	sme:SMc01150	+	Discard	Keep	-1.99459	2.23118	0.00284806	NC	Q52997	phbC_phbCphaR;phbC_phaR
26.5334	26.6	26.4978	26.9811	26.8147	27.0558	26.4055	26.3929	26.4434	26.8204	27.039	26.7642	L-threonine 3-dehydrogenase. TDH. EC 1.1.1.103	tdh R02315 SMc01564	SMc01564	sme:SMc01564	+	Discard	Discard	-0.0759741	3.35511	0.000464	NC	Q52998	phbCphaR_phaR;phbC_phaR;phbCphaR_wt;phbC_wt
24.4555	24.3375	24.0518	24.5058	24.2283	24.7193	25.3742	24.6351	24.42	24.6561	24.8146	24.7585	Uncharacterized protein R02095	R02095 SMc01491	SMc01491	sme:SMc01491		Discard	Discard	0.258574	0.704928	0.0909439	NC	Q52999
25.0375	24.6147	24.5333	24.9005	24.8942	25.1959	24.5162	24.6706	25.8896	25.5037	23.5953	26.7226	Nitrous-oxide reductase. EC 1.7.2.4 (N(2)OR) (N2O reductase)	nosZ RA0643 SMa1182	SMa1182	sme:SMa1182		Discard	Discard	0.276997	0.045378	0.863235	NC	Q59746
32.528	32.3411	32.2108	32.7316	32.6222	32.618	32.4347	32.4453	32.5557	32.6465	32.6147	32.6394	Glutamine synthetase. GS. EC 6.3.1.2 (Glutamate--ammonia ligase) (Glutamine synthetase I beta. GSI beta)	glnA R01640 SMc00948	SMc00948	sme:SMc00948	+	Discard	Discard	-0.0237249	1.86656	0.00749706	Module_10	Q59747	phbCphaR_wt;phbC_wt
25.2482	25.4231	25.5203	25.7811	25.5947	25.5891	25.2768	25.3855	25.4855	25.2506	25.3254	25.2037	DNA topoisomerase 4 subunit A. EC 5.6.2.2 (Topoisomerase IV subunit A)	parC R01199 SMc01761	SMc01761	sme:SMc01761	+	Discard	Keep	-0.395053	1.94388	0.00628616	NC	Q59749	phbC_phbCphaR
23.5434	23.7389	24.1183	24.2753	24.5845	24.3382	23.8106	23.7954	23.985	24.1474	24.1142	24.0415	Formamidopyrimidine-DNA glycosylase. Fapy-DNA glycosylase. EC 3.2.2.23 (DNA-(apurinic or apyrimidinic site) lyase MutM. AP lyase MutM. EC 4.2.99.18)	mutM fpg R00365 SMc01154	SMc01154	sme:SMc01154	+	Discard	Discard	-0.298326	1.90383	0.00622118	NC	Q59752	phbC_wt;phbC_phaR
29.1777	28.9566	29.0734	29.3081	29.061	29.1977	28.9496	28.9836	29.0734	28.8592	28.9442	29.0383	RNA polymerase sigma factor RpoD. Sigma-A (Major vegetative sigma factor)	rpoD sigA R02314 SMc01563	SMc01563	sme:SMc01563	+	Discard	Discard	-0.24169	1.09827	0.0373551	NC	Q59753
29.4113	28.8798	28.5225	27.641	27.7784	28.2749	30.0653	30.3044	30.1758	30.1938	30.2587	30.2038	Pyruvate. phosphate dikinase. EC 2.7.9.1 (Pyruvate. orthophosphate dikinase)	ppdK podA R00932 SMc00025	SMc00025	sme:SMc00025	+	Keep	Discard	2.32072	4.64645	0.000204082	Module_1	Q59754	wt_phbC;phaR_phbC;phbCphaR_phbC;phaR_wt;phbCphaR_wt
20.7215	20.0991	20.0461	21.1638	20.9512	20.9265	20.8602	20.4606	20.9633	20.8575	19.9465	20.4534	AgpT	agpT SMb21649	SMb21649	sme:SM_b21649	+	Discard	Discard	-0.594709	1.01483	0.0397729	NC	Q7ANN0
27.8945	27.7543	27.846	27.8959	27.8759	28.0001	27.9905	28.0338	28.0178	28.1306	28.0753	28.0813	Putative phosphonate uptake ABC transporter ATP-binding protein	phnK SMb20763	SMb20763	sme:SM_b20763	+	Keep	Discard	0.171726	2.85142	0.00136304	NC	Q7ANN2	phaR_wt;phbCphaR_wt;phbCphaR_phbC
24.346	24.5476	24.4033	24.5729	24.4435	24.4685	24.2891	24.5386	24.3435	24.4221	24.5124	24.1497	Type I secretion system ATP-binding protein PrsD	prsD RB1292 SMb21466	SMb21466	sme:SM_b21466		Discard	Discard	-0.133585	0.194805	0.489135	NC	Q7ANN4
25.7323	25.5717	25.7174	25.7976	25.7341	25.6239	25.3836	25.7029	25.745	25.6357	25.9099	25.8664	Type I secretion system membrane fusion protein PrsE	prsE RB1291 SMb21465	SMb21465	sme:SM_b21465		Discard	Discard	0.0855014	0.370874	0.263402	NC	Q7ANN5
30.6303	30.6341	30.6388	30.1123	30.237	30.1449	30.6824	30.5937	30.5947	30.4295	30.3486	30.4534	Alkyl hydroperoxide reductase C (Peroxiredoxin) (Thioredoxin peroxidase)	SMb20964	SMb20964	sme:SM_b20964	+	Keep	Discard	0.245785	5.09725	9.1954e-05	Module_8	Q7ANN8	phbCphaR_phbC;phaR_phbC;wt_phbC;phaR_phbCphaR;wt_phbCphaR
19.8663	18.3152	21.0251	19.7532	19.7057	19.669	20.9175	20.9213	20.458	18.9683	19.9557	18.6846	MsbA-like saccharide exporting ABC transporter protein. consisting of ATP-binding and permease domains	exsA SMb20941	SMb20941	sme:SM_b20941		Discard	Discard	-0.506416	0.774122	0.0726108	NC	Q7ANN9
23.2135	23.2347	23.3657	22.9229	22.1846	22.7198	22.236	22.5814	22.6597	22.8317	22.7464	22.4089	6-carboxy-5.6.7.8-tetrahydropterin synthase. EC 4.-.-.-	exsC SMb20939	SMb20939	sme:SM_b20939	+	Discard	Discard	0.0532487	1.67431	0.00952672	NC	Q7ANP0	wt_phaR;wt_phbC
22.0801	21.6401	22.3479	18.8183	20.952	21.243	22.4857	21.9726	21.3005	21.7044	21.805	22.487	Putative ABC transporter protein consisting of fused ATP-binding and permease components	exsE SMb20937	SMb20937	sme:SM_b20937	+	Discard	Discard	1.66103	1.12118	0.0297555	NC	Q7ANP2
27.8143	27.6033	27.6419	27.798	27.9029	27.8643	27.8611	27.9269	27.9745	28.1092	28.1248	28.1005	Putative transcriptional regulator protein	exsI SMb20935	SMb20935	sme:SM_b20935	+	Keep	Discard	0.256414	3.32336	0.000505576	NC	Q7ANP3	phaR_wt;phbCphaR_wt;phbCphaR_phbC;phbCphaR_phaR
24.4238	24.4821	24.6396	23.7198	23.8074	23.5308	24.3577	24.1968	24.324	24.2203	24.2948	24.1936	dTDP-4-dehydrorhamnose 3.5-epimerase. EC 5.1.3.13 (Thymidine diphospho-4-keto-rhamnose 3.5-epimerase)	wgaH SMb21325	SMb21325	sme:SM_b21325	+	Keep	Discard	0.550261	4.22681	0.000188406	Module_2	Q7ANP7	phbCphaR_phbC;phaR_phbC;wt_phbC;wt_phbCphaR
26.3247	26.1921	26.298	24.5526	25.1689	25.2699	26.4092	26.368	26.5005	26.4214	26.4618	26.6943	Putative membrane-anchored protein WgaE (Formerly ExpA5)	wgaE SMb21322	SMb21322	sme:SM_b21322	+	Keep	Discard	1.52871	4.15292	0.000189091	Module_2	Q7ANP9	wt_phbC;phaR_phbC;phbCphaR_phbC
25.88	25.7713	25.9391	25.041	24.7752	25.2068	25.9074	25.8488	26.07	25.9241	25.946	25.996	Putative membrane protein WgaA (Formerly ExpA1)	wgaA SMb21319	SMb21319	sme:SM_b21319	+	Keep	Discard	0.947666	4.28568	0.000166038	Module_2	Q7ANQ0	wt_phbC;phaR_phbC;phbCphaR_phbC
27.0555	26.8539	27.0109	27.4424	27.2616	27.4624	26.9943	26.9753	27.0393	26.7972	26.9405	27.0059	Putative glycosyltransferase. forming alpha-glycosyl linkages protein WgcA (Formerly ExpC)	wgcA SMb21318	SMb21318	sme:SM_b21318	+	Discard	Keep	-0.474237	2.97419	0.000917431	Module_5	Q7ANQ1	phbC_phbCphaR;phbC_wt;phbC_phaR
25.8466	25.5772	25.8429	25.6575	25.8237	25.6789	26.0033	25.8144	25.6081	25.7942	25.6803	26.0324	Membrane fusion protein (MFP) family protein	wgdB SMb21315	SMb21315	sme:SM_b21315		Discard	Discard	0.115567	0.0886244	0.74073	NC	Q7ANQ2
28.5522	28.3876	28.4369	26.6486	26.6833	26.9607	28.1437	28.3514	28.4446	28.0739	27.9769	28.351	Putative Ca2+-binding protein WgeA (Formerly ExpE1)	wgeA SMb21314	SMb21314	sme:SM_b21314	+	Keep	Discard	1.36975	5.4655	0	Module_2	Q7ANQ3	phbCphaR_phbC;phaR_phbC;wt_phbC
23.5386	23.2398	23.7824	21.1107	19.9645	20.6915	22.8297	23.6801	23.5001	22.5788	23.1071	23.2877	Putative bifunctional glycosyltransferase.forming alpha-glycosyl and beta-glycosyl linkages protein WgeB (Formerly ExpE2)	wgeB SMb21313	SMb21313	sme:SM_b21313	+	Keep	Discard	2.40229	3.97214	0.000194805	Module_2	Q7ANQ4	phbCphaR_phbC;phaR_phbC;wt_phbC
24.4119	24.5252	24.3779	24.2827	23.7425	23.4243	23.7634	23.866	23.6647	24.4561	24.225	24.5647	Putative methyltransferase protein WgeC (Formerly ExpE3)	wgeC SMb21312	SMb21312	sme:SM_b21312	+	Discard	Discard	0.5988	1.88849	0.0061978	NC	Q7ANQ5	phbCphaR_phaR;wt_phaR
23.4415	23.1938	23.3415	21.6459	21.4158	21.3853	22.9822	22.9358	23.7005	22.5268	22.9986	23.2081	Putative glycosyltransferase. forming alpha-glycosyl linkages protein WgeD (Formerly ExpE4)	wgeD SMb21311	SMb21311	sme:SM_b21311	+	Keep	Discard	1.42886	3.71715	0.000234637	Module_2	Q7ANQ6	phbCphaR_phbC;phaR_phbC;wt_phbC
28.2192	28.1358	28.1819	26.3543	26.4829	26.3894	28.0077	28.0095	28.0856	27.8186	27.7374	28.134	Putative membrane protein WgeE (Formerly ExpE5)	wgeE SMb21310	SMb21310	sme:SM_b21310	+	Keep	Discard	1.48782	6.70779	0	Module_2	Q7ANQ7	phbCphaR_phbC;phaR_phbC;wt_phbC
30.966	30.9318	31.0249	30.7637	30.9643	30.8504	31.2255	31.22	31.1734	30.8847	30.8429	30.973	ABC transporter. periplasmic solute-binding protein	SMb21196	SMb21196	sme:SM_b21196	+	Discard	Discard	0.0407594	3.05245	0.000890937	NC	Q7ANR0	phaR_phbC;phaR_phbCphaR;phaR_wt
35.532	35.5314	35.5003	35.0896	35.209	35.1723	35.4858	35.5279	35.5456	35.305	35.2781	35.2504	Phosphate uptake ABC transporter periplasmic solute-binding protein	phoD SMb21176	SMb21176	sme:SM_b21176	+	Keep	Discard	0.120893	5.3297	0.000103896	Module_2	Q7ANR1	phbCphaR_phbC;phaR_phbC;wt_phbC;phaR_phbCphaR;wt_phbCphaR
25.7887	25.6202	25.6838	25.9724	25.968	25.9509	25.7884	25.9115	25.7876	25.7402	25.7808	25.6324	Phosphate uptake ABC transporter permease protein	phoE SMb21175	SMb21175	sme:SM_b21175	+	Discard	Keep	-0.245953	2.32838	0.00328038	NC	Q7ANR2	phbC_wt;phbC_phbCphaR
27.8917	27.7693	27.7871	28.0911	28.0088	28.0266	27.8264	27.7836	27.9377	27.7376	27.6272	28.1737	Phosphate uptake ABC transporter permease protein	phoT SMb21174	SMb21174	sme:SM_b21174		Discard	Discard	-0.195984	0.48409	0.180556	Module_5	Q7ANR3
26.1329	26.6422	26.2233	26.1436	25.9058	25.8177	26.5655	26.3153	25.9119	26.1454	26.1588	26.3585	ThuB. EC 1.1.1.18	thuB SMb20330	SMb20330	sme:SM_b20330		Discard	Discard	0.265237	0.52466	0.153361	NC	Q7ANR7
26.7849	27.5504	27.1264	26.8464	26.7573	26.013	27.3192	27.1047	26.5043	27.2292	26.9276	27.3385	ThuA trehalose catabolism protein	thuA SMb20329	SMb20329	sme:SM_b20329		Discard	Discard	0.626218	0.638643	0.108176	NC	Q7ANR8
25.2053	25.453	25.5703	24.7446	24.7908	24.6973	25.5049	25.5157	25.6211	25.2575	25.1776	24.7834	ThuE. ABC transporter. periplasmic solute-binding protein	thuE OR Smb20325 SMb20325	SMb20325	sme:SM_b20325	+	Discard	Discard	0.328621	2.89437	0.00092587	NC	Q7ANS2	wt_phbC;phaR_phbC;phaR_phbCphaR
23.8118	23.5432	23.7296	23.833	24.0294	23.8956	23.7439	23.6636	23.7284	23.906	23.9123	23.7665	ThuR transcriptional repressor	thuR SMb20324	SMb20324	sme:SM_b20324	+	Discard	Discard	-0.0577717	1.26389	0.0259141	NC	Q7ANS3
27.2317	27.9278	27.7314	26.5419	25.9637	25.0335	27.5342	27.2218	27.0066	27.0025	27.034	27.2295	NdiB	ndiB SMb20229	SMb20229	sme:SM_b20229	+	Keep	Discard	1.2423	2.22221	0.00295755	Module_9	Q7ANS7	phbCphaR_phbC;phaR_phbC;wt_phbC
23.8424	25.277	25.0261	21.6029	22.8571	22.7212	24.9015	24.1782	22.8478	23.7517	23.7696	23.9152	Probable osmotically inducible sensory protein	smc22-1 SM_c22-1	SM_c22-1	sme:SM_c22-1	+	Discard	Discard	1.41846	1.56625	0.0112389	Module_9	Q7ANS8	wt_phbC
22.0666	23.064	23.3752	23.3254	19.7351	23.4636	23.3602	18.8431	19.0107	23.0555	22.936	19.7074	Putative Transposase for insertion sequence ISRm21 protein (Putative transposase)	TRm21 SMb20421 SMc01466 SMc03886 SMc03892	SMb20421 SMc01466 SMc03886 SMc03892	sme:SM_b20421;sme:SMc01466;sme:SMc03886;sme:SMc03892		Discard	Discard	-0.275077	0.292586	0.317746	NC	Q7APA1
28.58	28.5491	28.6146	27.481	27.6306	27.4886	26.0327	26.0892	26.1562	26.0726	26.1037	21.0549	Polyhydroxyalkanoate and exopolysaccharide biosynthesis transcriptional regulator	SMc03880	SMc03880	sme:SMc03880	+	Discard	Discard	-3.12301	1.43809	0.0144615	NC	Q7APA2	wt_phbCphaR
29.2107	29.289	29.2415	30.6662	30.2725	30.4638	29.016	29.2191	29.2949	29.3605	29.4619	29.3485	2-oxoglutarate dehydrogenase E1 component. EC 1.2.4.2 (Alpha-ketoglutarate dehydrogenase)	sucA SMc02482	SMc02482	sme:SMc02482	+	Discard	Keep	-1.07719	5.29645	3.0303e-05	Module_7	Q7APA7	phbC_phaR;phbC_wt;phbC_phbCphaR
23.8027	23.9086	23.7909	23.2078	23.2868	23.1103	23.6567	23.8341	24.1407	23.5472	23.9096	23.6692	Sulfur carrier protein FdhD	fdsC fdhD SMc03085	SMc03085	sme:SMc03085	+	Keep	Discard	0.507032	2.47716	0.00208794	NC	Q7APA8	phbCphaR_phbC;wt_phbC;phaR_phbC
25.3234	25.3922	25.5599	25.5353	25.5521	25.5784	25.2712	25.3677	25.3835	25.1982	25.3313	24.7819	Putative phosphoenolpyruvate carboxykinase regulator transcription regulator	pckR SMc02975	SMc02975	sme:SMc02975	+	Discard	Keep	-0.451483	1.35378	0.0196671	NC	Q7APB5	phbC_phbCphaR
24.9816	24.9463	25.0481	25.1007	25.3086	25.3471	24.5764	24.7749	24.704	24.2089	24.1184	24.8838	Epimerase. EC 5.1.3.2	sqdC SMc03963	SMc03963	sme:SMc03963	+	Discard	Keep	-0.848462	2.05529	0.00453033	NC	Q7APB6	phbC_phbCphaR
26.5088	26.3809	26.3686	27.0013	26.8657	27.0287	26.2476	26.3407	26.4048	26.4113	26.5549	26.3801	Glycosyltransferase. EC 2.4.1.186	sqdD SMc04081	SMc04081	sme:SMc04081	+	Discard	Keep	-0.516482	4.20369	0.00017931	NC	Q7APB7	phbC_phaR;phbC_wt;phbC_phbCphaR
22.8811	22.9881	23.1399	23.7188	22.8399	23.7003	22.7275	23.1875	23.0764	23.1595	23.1836	23.35	UDP-sulfoquinovose synthase. EC 3.13.1.1	sqdB SMc03961	SMc03961	sme:SMc03961		Discard	Discard	-0.188613	0.529637	0.149481	NC	Q7APB8
20.632	21.2762	20.239	22.6018	22.8894	22.8527	21.4283	22.6049	23.0225	22.5995	22.7085	22.7945	Cell cycle transcriptional regulator CtrA. autoregulated. response regulator	ctrA SMc00654	SMc00654	sme:SMc00654	+	Discard	Discard	-0.0804119	2.52031	0.00167554	NC	Q7APB9	phaR_wt;phbCphaR_wt;phbC_wt
24.948	24.8101	24.7476	24.7658	24.9449	24.9389	24.9766	24.946	24.8871	24.6612	24.8466	24.7543	Histidine ABC transporter. ATP-binding protein	hisV SMc00670	SMc00670	sme:SMc00670		Discard	Discard	-0.129178	0.807669	0.0798515	NC	Q7APC0
22.6566	23.3309	23.5378	23.0921	23.4298	23.281	23.6697	23.5881	23.636	23.5579	23.456	23.4237	Uncharacterized protein	SMc01520	SMc01520	sme:SMc01520		Discard	Discard	0.211594	0.733945	0.0850192	NC	Q7APC3
21.8053	22.0594	22.4831	21.825	22.4542	22.4734	22.2428	21.7174	22.2833	22.261	22.596	21.2477	Ribonuclease VapC. RNase VapC. EC 3.1.-.- (Toxin VapC)	ntrR1 vapC SMc01521	SMc01521	sme:SMc01521		Discard	Discard	-0.215949	0.0248981	0.926101	NC	Q7APC4
25.7367	25.696	25.7466	25.2542	25.5022	25.5079	25.7058	25.5723	25.4414	25.2938	25.2332	25.5563	Protein probably involved in nitrogen regulation and bacteria-plant interaction	ntrP SMc03949	SMc03949	sme:SMc03949	+	Discard	Discard	-0.060339	1.44489	0.0165161	NC	Q7APC5	wt_phbCphaR
33.2526	33.2584	33.2663	33.4379	33.4778	33.3875	33.1825	33.2166	33.1846	33.1283	33.0951	33.2375	Solute-binding periplasmic protein	SMc04317	SMc04317	sme:SMc04317	+	Discard	Keep	-0.280797	3.55891	0.000444444	Module_5	Q7APD0	phbC_phbCphaR;phbC_phaR;phbC_wt
29.1095	29.0031	29.0348	28.6642	29.0881	28.8268	29.1407	28.9037	28.7012	28.9524	28.9156	28.8674	Oxidoreductase UbiH/COQ6 family. EC 1.-.-.-	SMc00316	SMc00316	sme:SMc00316		Discard	Discard	0.0521221	0.274853	0.361214	NC	Q7APD3
28.0348	27.9774	28.0022	30.2065	30.2395	30.2571	27.8926	27.8735	27.8769	28.0035	27.9276	28.092	Esterase. EC 3.1.1.2	SMc01033	SMc01033	sme:SMc01033	+	Discard	Keep	-2.22667	10.9789	0	NC	Q7APD5	wt_phaR;phbCphaR_phaR;phbC_phaR;phbC_wt;phbC_phbCphaR
28.6523	28.7069	28.7135	28.8325	28.9196	28.8927	28.5574	28.5811	28.7161	28.7196	28.7136	28.9037	3-oxoacyl-[acyl-carrier-protein] reductase. EC 1.1.1.100	fabG SMc00572	SMc00572	sme:SMc00572	+	Discard	Discard	-0.102626	1.90283	0.00742055	NC	Q7APD8	phbC_phaR
28.4464	28.3363	28.2432	28.0636	28.0785	28.1205	28.3459	28.478	28.4261	28.372	28.6241	28.1056	Malonyl CoA-acyl carrier protein transacylase. EC 2.3.1.39	fabD SMc00571	SMc00571	sme:SMc00571	+	Discard	Discard	0.279704	1.05999	0.0385394	NC	Q7APD9
25.037	24.9234	25.0486	25.3661	25.5103	25.4209	25.2708	25.0363	25.1862	25.373	25.2424	25.6253	CDP-diacylglycerol--serine O-phosphatidyltransferase. EC 2.7.8.8 (Phosphatidylserine synthase)	pssA SMc00552	SMc00552	sme:SMc00552	+	Discard	Discard	-0.0188408	2.10756	0.00445684	Module_10	Q7APE0	phbCphaR_wt;phbC_wt
26.0455	26.1646	26.1398	26.4012	26.2661	26.407	25.2662	26.0889	26.0149	25.7713	26.2674	26.1837	GTP pyrophosphokinase rsh ((p)ppGpp synthase) (ATP:GTP 3'-pyrophosphotransferase)	relA SMc02659	SMc02659	sme:SMc02659		Discard	Discard	-0.283993	0.79973	0.0709136	NC	Q7APE1
26.1783	25.9614	25.8249	26.031	26.112	26.0813	25.507	25.2621	25.3508	25.7021	25.5082	25.5003	Response regulators consisting of a CheY-like receiver domain and a winged-helix DNA-binding domain	cheY2 SMc03011	SMc03011	sme:SMc03011	+	Discard	Keep	-0.504552	3.47603	0.000344371	NC	Q7APF1	wt_phaR;phbC_phaR;wt_phbCphaR;phbC_phbCphaR
25.9387	25.7304	25.7684	26.279	25.9646	26.327	25.7199	26.0673	26.2108	26.2393	26.3507	26.2848	Probable pyrazinamidase/nicotinamidase	pncA SMc02275	SMc02275	sme:SMc02275	+	Discard	Discard	0.101383	1.42001	0.0167262	NC	Q7APF6	phbCphaR_wt
24.0592	24.0966	23.9615	23.5445	23.4072	23.42	23.9275	23.9576	23.9439	23.9585	24.1821	24.0186	Long-chain-fatty-acid-CoA ligase. EC 6.2.1.3	fadD SMc02162	SMc02162	sme:SMc02162	+	Keep	Discard	0.595827	4.40489	0.000169884	Module_8	Q7APF7	phaR_phbC;wt_phbC;phbCphaR_phbC
30.8698	30.8801	30.9383	29.8601	30.015	29.9199	30.833	30.8394	30.8341	30.5695	30.4841	30.6461	Putative fructose transport system kinase. EC 2.7.1.33	frcK SMc02167	SMc02167	sme:SMc02167	+	Keep	Discard	0.634907	6.81907	0	Module_1	Q7APF8	phbCphaR_phbC;phaR_phbC;wt_phbC;phaR_phbCphaR;wt_phbCphaR
30.303	30.2782	30.3031	29.1139	29.1319	29.1439	30.1155	30.2266	30.2547	29.9864	30.0337	30.0986	Putative fructose ABC-type transport system. ATPase component. EC 3.6.3.25	frcA SMc02169	SMc02169	sme:SMc02169	+	Keep	Discard	0.909685	8.23696	0	NC	Q7APF9	phbCphaR_phbC;phaR_phbC;wt_phbC;phaR_phbCphaR;wt_phbCphaR
27.2697	27.111	27.2264	26.3827	26.2513	26.3259	27.1596	27.3436	27.3327	27.1852	27.1568	27.3525	Putative fructose ABC-type transport system. permease component	frcC SMc02170	SMc02170	sme:SMc02170	+	Keep	Discard	0.911536	5.51803	0	NC	Q7APG0	wt_phbC;phbCphaR_phbC;phaR_phbC
25.2983	25.237	25.2889	25.1385	25.2289	25.2138	25.309	24.9427	25.2582	25.0273	25.2819	25.4178	Putative acetyltransferase. EC 2.3.1.128	rimI SMc01117	SMc01117	sme:SMc01117		Discard	Discard	0.0485611	0.0930592	0.73048	NC	Q7APG2
26.6636	26.6816	26.6593	26.7378	26.8381	26.8587	26.5945	26.5644	26.5971	26.5106	26.6983	26.6053	Putative peptidase	SMc01118	SMc01118	sme:SMc01118	+	Discard	Keep	-0.206791	2.26516	0.00406481	NC	Q7APG3	phbC_phaR;phbC_phbCphaR
26.0373	26.1549	25.9904	26.0298	26.3404	26.168	25.8488	25.8763	25.7213	26.1871	26.2443	26.3008	Flavohemoprotein (Flavohemoglobin) (Hemoglobin-like protein) (Nitric oxide dioxygenase. NO oxygenase. NOD. EC 1.14.12.17)	hmp fhb RA0649 SMa1191	SMa1191	sme:SMa1191	+	Discard	Discard	0.0646515	2.39842	0.00264442	NC	Q7WUM8	phbC_phaR;phbCphaR_phaR
26.2285	26.2488	26.1285	25.8824	25.3029	25.6782	26.3677	26.6633	26.0667	26.5888	26.5793	26.7246	K(+)-insensitive pyrophosphate-energized proton pump. EC 7.1.3.1 (Membrane-bound proton-translocating pyrophosphatase) (Pyrophosphate-energized inorganic pyrophosphatase. H(+)-PPase)	hppA R01218 SMc01780	SMc01780	sme:SMc01780	+	Keep	Discard	1.00971	2.57869	0.00156158	NC	Q8VRZ3	wt_phbC;phaR_phbC;phbCphaR_phbC
26.6484	26.8926	26.8545	26.8205	26.8217	26.7024	26.8918	26.7323	26.8394	26.7666	26.883	27.0062	30S ribosomal protein S11	rpsK R01379 SMc01286	SMc01286	sme:SMc01286		Discard	Discard	0.103768	0.18981	0.505775	NC	Q925W7
27.7696	28.1418	28.1965	28.1791	28.3174	28.1783	28.3015	28.1605	28.2875	28.3689	28.4135	28.4384	30S ribosomal protein S13	rpsM R01378 SMc01287	SMc01287	sme:SMc01287	+	Discard	Discard	0.181995	1.30988	0.0223606	NC	Q925X7	phbCphaR_wt
33.0568	33.0086	32.9413	33.3225	33.1663	33.2881	32.9795	33.0529	33.0677	32.9615	32.9948	33.0407	Elongation factor Tu. EF-Tu	tufA R01339 SMc01311;tufB R01354 SMc01326	SMc01311;SMc01326	sme:SMc01311;sme:SMc01326	+	Discard	Keep	-0.259986	2.76023	0.00152	NC	Q925Y6	phbC_phbCphaR;phbC_wt;phbC_phaR
30.854	30.7436	30.6391	31.0407	30.9474	30.9677	30.9033	30.9206	30.9058	30.9171	30.8146	30.9236	DNA-directed RNA polymerase subunit alpha. RNAP subunit alpha. EC 2.7.7.6 (RNA polymerase subunit alpha) (Transcriptase subunit alpha)	rpoA R01380 SMc01285	SMc01285	sme:SMc01285	+	Discard	Discard	-0.100174	1.85857	0.00836883	NC	Q925Z2	phbC_wt
26.7574	27.1746	27.184	27.4639	27.7	27.2966	27.672	26.9016	27.0705	26.8469	27.474	27.4146	50S ribosomal protein L17	rplQ R01381 SMc01283	SMc01283	sme:SMc01283		Discard	Discard	-0.241671	0.379094	0.242823	NC	Q926A5
22.4761	22.7483	22.7495	23.0349	22.93	23.1003	22.3871	22.8924	22.6246	22.9231	22.7759	22.9565	ABC transporter. periplasmic solute-binding protein	SMb21438	SMb21438	sme:SM_b21438	+	Discard	Discard	-0.136555	1.27187	0.0234431	NC	Q926B4
28.0494	27.8747	27.9678	26.3942	26.2713	26.4467	27.8608	27.7433	27.8947	27.6983	27.7524	28.0081	Putative polysaccharide export outer membrane protein	exoF3 SMb21245	SMb21245	sme:SM_b21245	+	Keep	Discard	1.44889	6.49958	0	Module_2	Q926B5	phbCphaR_phbC;phaR_phbC;wt_phbC
32.1596	32.1834	32.299	31.5904	31.4936	31.5812	31.5663	31.6048	31.8343	31.5448	31.4856	31.7907	ABC transporter. periplasmic solute-binding protein	SMb21133	SMb21133	sme:SM_b21133	+	Discard	Discard	0.0519594	3.3585	0.000458078	NC	Q926B6	wt_phbC;wt_phbCphaR;wt_phaR
25.9801	25.9232	25.4662	25.5904	25.5014	25.5206	25.7907	25.7842	25.9246	25.9227	25.9748	25.9972	Putative gluconolactonase protein. EC 3.1.1.17	SMb20453	SMb20453	sme:SM_b20453	+	Keep	Discard	0.427439	1.35647	0.0197206	NC	Q926B8	phbCphaR_phbC
31.6291	31.6089	31.623	31.6008	31.7048	31.5889	31.6832	31.6306	31.6402	31.5537	31.6031	31.6554	Putative carboxy-terminal processing protease signal peptide protein. EC 3.4.21.102	ctpA SMc03783	SMc03783	sme:SMc03783		Discard	Discard	-0.0274105	0.208868	0.524213	NC	Q926B9
29.5192	29.4439	29.4801	29.2586	29.3415	29.1876	29.5468	29.4255	29.5077	29.4435	29.4097	29.5814	Outer membrane lipoprotein omp19 homolog	omp19 R03060 SMc02475	SMc02475	sme:SMc02475	+	Keep	Discard	0.215644	2.0016	0.00628125	Module_1	Q926C0	phbCphaR_phbC;wt_phbC;phaR_phbC
31.6421	31.642	31.6314	31.4143	31.511	31.482	31.6422	31.5802	31.5683	31.3659	31.3571	31.487	Probable 5'-nucleotidase (Signal peptide) protein. EC 3.1.3.5	SMc04018	SMc04018	sme:SMc04018	+	Discard	Discard	-0.0657304	2.9596	0.00117222	NC	Q926C1	phaR_phbCphaR;wt_phbCphaR;phaR_phbC;wt_phbC
31.0436	31.0677	31.1323	31.0764	31.1031	31.1411	30.9527	30.9057	30.9654	30.8836	30.8197	31.054	Tol-Pal system protein TolB	tolB R02739 SMc04461	SMc04461	sme:SMc04461	+	Discard	Keep	-0.187785	1.68474	0.0117695	NC	Q926C2	phbC_phbCphaR
31.3779	31.3468	31.3539	31.1307	31.2847	31.2776	31.3085	31.3156	31.2696	31.1163	31.0171	31.2129	Peptidoglycan-associated lipoprotein. PAL (Outer membrane lipoprotein Omp16 homolog)	pal omp16 R02738 SMc02942	SMc02942	sme:SMc02942	+	Discard	Discard	-0.11555	1.94707	0.00711078	NC	Q926C3	phaR_phbCphaR;wt_phbCphaR
32.1218	32.1239	32.1685	31.8599	32.0096	31.8141	32.0816	32.0024	32.05	31.8069	31.8221	31.9379	Putative leucine-specific binding protein	livK SMc01946	SMc01946	sme:SMc01946	+	Discard	Discard	-0.0388769	2.55952	0.0022453	NC	Q926C5	phaR_phbCphaR;wt_phbCphaR;wt_phbC
23.825	23.9523	24.1022	24.2237	24.5463	24.349	23.2984	23.4282	23.0617	23.1238	23.4602	22.4077	Putative ferrichrome-iron receptor protein	fhuA2 SMc01657	SMc01657	sme:SMc01657	+	Discard	Keep	-1.37572	2.71058	0.00121596	NC	Q926C6	wt_phbCphaR;phbC_phbCphaR;phbC_phaR
29.7489	29.7627	29.7926	29.7503	29.8658	29.7662	29.7944	29.7808	29.7348	29.6473	29.6248	29.8334	Periplasmic serine endoprotease DegP-like. EC 3.4.21.107	degP2 SMc01438	SMc01438	sme:SMc01438		Discard	Discard	-0.0922565	0.361809	0.296736	NC	Q926C8
29.7456	29.6025	29.6798	29.1854	29.3605	29.2433	29.5509	29.6317	29.6628	29.4255	29.2948	29.4048	Probable 2'.3'-cyclic-nucleotide 2'-phosphodiesterase protein. EC 3.1.4.16	cpdB SMc04449	SMc04449	sme:SMc04449	+	Discard	Discard	0.111963	3.45711	0.000435146	NC	Q926C9	phaR_phbC;wt_phbC;phaR_phbCphaR;wt_phbCphaR
24.2427	24.2037	24.4333	24.2286	24.6754	24.4644	24.4853	24.435	24.3981	24.3428	24.4532	24.7853	Endolytic peptidoglycan transglycosylase RlpA. EC 4.2.2.-	rlpA SMc01187	SMc01187	sme:SMc01187		Discard	Discard	0.0709667	0.341172	0.285447	NC	Q926D0
24.0676	24.1855	24.2348	24.436	24.2875	24.5536	23.9744	24.0856	23.9148	24.0953	23.9352	23.9587	Serine-type D-Ala-D-Ala carboxypeptidase. EC 3.4.16.4	dac SMc01188	SMc01188	sme:SMc01188	+	Discard	Keep	-0.429292	2.65256	0.00155748	NC	Q926D1	phbC_phaR;phbC_phbCphaR;phbC_wt
28.2846	28.2811	28.3115	28.622	28.7576	28.6646	28.0472	28.064	27.9975	28.2662	28.144	28.3283	Lipoprotein	lppB SMc02060	SMc02060	sme:SMc02060	+	Discard	Keep	-0.435253	5.03525	0.000114286	NC	Q926D2	phbCphaR_phaR;wt_phaR;phbC_phaR;phbC_phbCphaR;phbC_wt
24.2914	24.0663	24.1514	24.1449	24.179	24.0963	24.3226	24.1775	24.396	24.2749	24.3914	24.3282	N-acetylmuramoyl-L-alanine amidase. EC 3.5.1.28	amiC SMc01335	SMc01335	sme:SMc01335	+	Discard	Discard	0.191464	1.16003	0.0334004	NC	Q926D3
27.3531	27.6278	27.5019	27.0485	27.2264	26.7074	27.63	27.3027	26.9983	27.0471	27.0761	27.1847	Superoxide dismutase [Cu-Zn]. EC 1.15.1.1	sodC SMc02597	SMc02597	sme:SMc02597	+	Discard	Discard	0.108542	1.03863	0.0386621	Module_9	Q926D4
27.453	27.4312	27.3755	28.1445	28.0491	28.1645	27.4411	27.4614	27.4668	27.8724	27.9344	27.8216	Glutamate--cysteine ligase. EC 6.3.2.2	gsh1 SMc00825	SMc00825	sme:SMc00825	+	Discard	Keep	-0.243239	6.71623	0	NC	Q926D5	phbCphaR_wt;phbC_wt;phbCphaR_phaR;phbC_phaR;phbC_phbCphaR
31.4861	31.4663	31.5465	31.1865	31.285	31.2896	31.4533	31.4664	31.4729	31.3231	31.3525	31.4441	Probable membrane lipoprotein	SMc02884	SMc02884	sme:SMc02884	+	Discard	Discard	0.119539	2.9858	0.00107563	NC	Q926D6	phaR_phbC;wt_phbC;wt_phbCphaR
26.501	26.4181	26.3792	26.1256	26.1419	26.1287	29.6694	29.3234	29.4778	29.6347	29.9484	29.7748	ABC transporter. periplasmic solute-binding protein	SMb20605	SMb20605	sme:SM_b20605	+	Keep	Discard	3.65389	9.46531	0	NC	Q926E2	phaR_phbC;phbCphaR_phbC;phaR_wt;phbCphaR_wt
25.4936	25.5559	25.6807	25.3596	25.1757	25.6655	25.1442	25.3286	25.5048	25.3037	25.3617	25.5083	ABC transporter. periplasmic solute-binding protein	SMb20570	SMb20570	sme:SM_b20570		Discard	Discard	-0.00903257	0.437157	0.207721	NC	Q926E3
22.306	22.3975	22.7663	23.7178	23.8399	23.6295	23.1073	23.2411	23.0372	23.3921	23.6127	23.7321	Putative iron ABC transporter periplasmic solute-binding protein	SMb20723	SMb20723	sme:SM_b20723	+	Discard	Discard	-0.150079	4.1498	0.000185053	NC	Q926E4	phaR_wt;phbCphaR_wt;phbC_wt;phbCphaR_phaR;phbC_phaR
24.2017	24.2731	24.2528	23.4682	23.7784	23.7331	24.2061	24.2345	24.3674	24.1722	23.8798	23.804	Putative sugar uptake ABC transporter periplasmic solute-binding protein	SMb20720	SMb20720	sme:SM_b20720	+	Discard	Discard	0.29208	2.73362	0.00129919	NC	Q926E5	wt_phbC;phaR_phbC
21.863	22.2253	22.2878	20.3823	20.8311	20.9483	21.6621	21.9068	22.1674	21.6657	21.7115	21.6424	ABC transporter. periplasmic solute-binding protein	SMb20712	SMb20712	sme:SM_b20712	+	Keep	Discard	0.952662	3.51168	0.000288462	Module_8	Q926E6	phbCphaR_phbC;phaR_phbC;wt_phbC
25.5565	25.3694	25.8724	24.8425	24.8999	24.6181	26.1628	25.9969	26.1363	26.0279	25.8606	26.0778	Putative amino acid uptake ABC transporter periplasmic solute-binding protein	SMb20706	SMb20706	sme:SM_b20706	+	Keep	Discard	1.20193	4.41029	0.000170213	NC	Q926E7	wt_phbC;phbCphaR_phbC;phaR_phbC;phaR_wt
27.0033	27.0031	26.8042	26.7099	26.5241	26.7146	27.0077	26.9972	27.0533	26.89	26.9322	26.7731	Putative sugar uptake ABC transporter periplasmic solute-binding protein	SMb21461	SMb21461	sme:SM_b21461	+	Discard	Discard	0.215544	2.24936	0.0034724	NC	Q926F0	wt_phbC;phaR_phbC
27.3139	27.3551	27.3349	27.0899	27.2275	27.1571	27.4695	27.3947	27.4183	27.1873	27.2077	27.2069	Putative iron uptake ABC transporter periplasmic solute-binding protein	SMb21432	SMb21432	sme:SM_b21432	+	Discard	Discard	0.0424824	3.82142	0.000275184	NC	Q926F1	wt_phbC;phaR_phbC;wt_phbCphaR;phaR_phbCphaR
26.8501	26.895	26.9497	26.2422	26.3605	26.3519	26.704	26.771	26.7239	26.4334	26.3822	26.4947	ABC transporter. periplasmic solute-binding protein	SMb20902	SMb20902	sme:SM_b20902	+	Discard	Discard	0.118558	5.49329	3.125e-05	Module_8	Q926F3	phaR_phbC;wt_phbC;phaR_phbCphaR;wt_phbCphaR;wt_phaR
29.4874	29.4972	29.5481	28.5513	28.6816	28.7049	29.4507	29.4605	29.3944	29.3282	29.2781	29.4221	ABC transporter. periplasmic solute-binding protein	araA SMb20895	SMb20895	sme:SM_b20895	+	Keep	Discard	0.696868	6.40768	0	Module_8	Q926F4	phbCphaR_phbC;phaR_phbC;wt_phbC;wt_phbCphaR
26.4332	26.3263	26.4957	25.7284	25.9559	25.6804	26.1338	26.2357	26.1613	25.9168	25.9394	25.9809	ABC transporter. periplasmic solute-binding protein	SMb20856	SMb20856	sme:SM_b20856	+	Discard	Discard	0.157451	3.84789	0.00023796	Module_8	Q926F5	phaR_phbC;wt_phbC;wt_phbCphaR;wt_phaR
20.9853	21.6297	21.5012	20.9331	20.9046	21.0845	20.4827	20.5655	21.2704	20.995	20.8359	20.8291	Putative C4-dicarboxylate transporter periplasmic solute-binding protein	SMb20981	SMb20981	sme:SM_b20981		Discard	Discard	-0.0874023	0.883517	0.0561964	NC	Q926F6
20.6868	20.6473	20.6551	21.0429	21.4514	21.4363	21.0269	21.5444	20.9942	20.4519	20.8102	19.7811	Putative sugar uptake ABC transporter periplasmic solute-binding protein	SMb20971	SMb20971	sme:SM_b20971	+	Discard	Keep	-0.962459	1.67607	0.00927552	NC	Q926F8	phbC_phbCphaR
24.8802	24.8624	24.8063	24.2115	24.0128	23.9347	24.851	24.4436	24.8277	24.5715	24.3965	24.6511	ABC transporter. periplasmic solute-binding protein	SMb20931	SMb20931	sme:SM_b20931	+	Keep	Discard	0.486722	3.00091	0.000806504	Module_8	Q926F9	phbCphaR_phbC;phaR_phbC;wt_phbC
22.5688	22.4446	22.5627	20.4527	20.2288	21.602	22.2162	20.8342	22.2444	22.2174	21.662	22.0552	Putative sugar uptake ABC transporter periplasmic solute-binding protein	SMb21604	SMb21604	sme:SM_b21604	+	Discard	Discard	1.21706	1.53609	0.0120674	NC	Q926G0	wt_phbC
21.5123	22.9897	23.5779	23.2922	22.8036	22.948	19.9107	20.763	20.9118	22.6931	22.7341	22.9566	Putative sugar uptake ABC transporter periplasmic solute-binding protein	SMb21595	SMb21595	sme:SM_b21595	+	Discard	Discard	-0.21998	2.44981	0.0019331	NC	Q926G1	wt_phaR;phbCphaR_phaR;phbC_phaR
28.0555	28.0988	28.0819	27.6813	27.8209	27.6775	28.129	28.1373	28.1418	28.0016	28.027	28.0418	Putative amino acid uptake ABC transporter periplasmic solute-binding protein	SMb21572	SMb21572	sme:SM_b21572	+	Keep	Discard	0.296905	4.87901	0.000197044	Module_1	Q926G3	phbCphaR_phbC;wt_phbC;phaR_phbC
22.4023	22.6388	22.4045	21.9039	21.6514	21.7775	22.4425	21.8454	22.2125	22.1142	22.1027	22.1233	ABC transporter. periplasmic solute-binding protein	tauA SMb21526	SMb21526	sme:SM_b21526	+	Discard	Discard	0.335765	2.06122	0.00459655	Module_2	Q926G5	wt_phbC
28.1446	28.1318	28.1306	27.8489	28.0012	27.9918	27.9816	27.9379	27.7364	27.6461	27.6599	27.8527	ABC transporter. periplasmic solute-binding protein	SMb21377	SMb21377	sme:SM_b21377	+	Discard	Discard	-0.227711	2.27019	0.00329771	NC	Q926G6	wt_phbCphaR
24.1941	24.0579	23.7884	22.9413	23.292	22.4208	24.03	23.8863	23.8413	23.1719	23.0766	23.2204	ABC transporter. periplasmic solute-binding protein	SMb21345	SMb21345	sme:SM_b21345	+	Discard	Discard	0.271557	2.92023	0.000854914	Module_8	Q926G7	phaR_phbC;wt_phbC;phaR_phbCphaR;wt_phbCphaR
24.5822	24.315	24.46	23.7679	20.3201	24.4348	24.7963	24.8412	24.9598	24.5668	24.5339	24.4787	Putative dipeptide uptake ABC transporter periplasmic solute-binding protein	orf23 SMb21215	SMb21215	sme:SM_b21215		Discard	Discard	1.68553	0.716608	0.0843282	NC	Q926G8
29.8033	29.9037	29.9621	29.4697	29.5428	29.32	29.6991	29.672	29.8093	29.4797	29.5457	29.6854	Putative choline uptake ABC transporter periplasmic solute-binding protein	SMb21144	SMb21144	sme:SM_b21144	+	Discard	Discard	0.126088	2.66684	0.00153923	NC	Q926G9	phaR_phbC;wt_phbC;wt_phbCphaR
28.5663	28.5055	28.4662	28.5993	28.6083	28.6283	28.5286	28.5194	28.4783	28.531	28.4774	28.6797	ABC transporter. periplasmic solute-binding protein	SMb21273	SMb21273	sme:SM_b21273		Discard	Discard	-0.0492903	0.702331	0.114401	NC	Q926H0
28.3667	28.285	28.1463	28.3314	28.3259	28.4626	28.7917	28.8986	28.7672	28.5967	28.6457	28.4416	Putative mureinpeptideoligopeptide ABC transporter periplasmic solute-binding protein	SMb21261	SMb21261	sme:SM_b21261	+	Discard	Discard	0.188035	3.37539	0.000461538	NC	Q926H1	phbCphaR_wt;phaR_wt;phaR_phbC;phaR_phbCphaR
27.9157	27.9022	27.9563	27.4119	27.4985	27.4625	28.0035	27.9659	28.0196	27.7971	27.7408	27.8043	ABC transporter. periplasmic solute-binding protein	SMb21221	SMb21221	sme:SM_b21221	+	Keep	Discard	0.323156	6.61203	0	NC	Q926H2	phbCphaR_phbC;wt_phbC;phaR_phbC;wt_phbCphaR;phaR_phbCphaR
24.3061	24.479	24.5468	23.8747	23.7355	23.9757	24.4358	24.4916	24.6401	24.1005	24.0514	23.989	ABC transporter. periplasmic solute-binding protein	SMb21135	SMb21135	sme:SM_b21135	+	Discard	Discard	0.184984	3.81662	0.000237288	NC	Q926H3	wt_phbC;phaR_phbC;wt_phbCphaR;phaR_phbCphaR
23.1859	22.7811	23.018	22.4656	22.1281	20.9409	22.7511	22.2215	22.7053	22.3515	22.1901	22.2321	ABC sugar transporter. ATP-binding protein	SMb21103	SMb21103	sme:SM_b21103	+	Discard	Discard	0.413012	1.19578	0.0255453	NC	Q926H4
26.943	26.3578	26.5257	26.4141	26.3822	26.5847	27.2349	26.7759	27.1271	26.958	26.6492	26.7154	ABC transporter. periplasmic solute-binding protein	SMb21097	SMb21097	sme:SM_b21097	+	Discard	Discard	0.313869	1.29656	0.0216725	NC	Q926H5	phaR_phbC
24.633	24.6975	24.7756	24.2539	24.1969	24.3449	24.2952	24.6454	24.5266	24.3634	24.3509	24.3213	Autoinducer 2-binding protein LsrB	SMb21016	SMb21016	sme:SM_b21016	+	Discard	Discard	0.0800133	2.39374	0.00264033	Module_8	Q926H7	wt_phbC;wt_phbCphaR
27.2398	27.3782	27.3415	26.1043	26.3482	26.0772	27.0353	27.1376	27.1109	26.8779	26.8545	26.7813	sn-glycerol-3-phosphate-binding periplasmic protein UgpB	ugpB RB0402 SMb20416	SMb20416	sme:SM_b20416	+	Keep	Discard	0.661347	5.76996	0	Module_8	Q926H8	phbCphaR_phbC;phaR_phbC;wt_phbC;phaR_phbCphaR;wt_phbCphaR
20.0058	21.142	21.6315	20.7599	21.0829	20.7755	20.9539	20.4471	19.7142	20.4731	19.8853	19.9012	Putative alcohol dehydrogenase cytochrome c subunit protein	SMb20402	SMb20402	sme:SM_b20402		Discard	Discard	-0.786244	0.577884	0.126393	NC	Q926H9
23.1549	23.1465	23.1963	23.1074	22.8767	22.9496	23.0614	23.4462	23.1194	23.3352	22.998	22.6373	ABC transporter. periplasmic solute-binding protein	lacE SMb21652	SMb21652	sme:SM_b21652		Discard	Discard	0.0122738	0.334045	0.288727	NC	Q926I0
20.1501	19.7058	20.304	21.2622	20.8991	21.1312	20.7936	20.1461	21.0562	20.4406	20.5691	20.8302	Gluconolactonase. EC 3.1.1.17	SMa0196	SMa0196	sme:SMa0196	+	Discard	Discard	-0.4842	1.65147	0.00979272	NC	Q926I2	phbC_wt
25.5591	25.5747	25.6937	25.7899	25.7214	25.7619	25.3266	25.2364	25.5794	25.5542	25.5199	25.6458	Uncharacterized protein	SMc03901	SMc03901	sme:SMc03901	+	Discard	Discard	-0.18444	1.86501	0.00735608	NC	Q92JR8	phbC_phaR
28.734	28.6832	28.7406	28.5936	28.7018	28.616	28.556	28.5254	28.575	28.3478	28.2622	28.5216	LysM domain-containing protein	SMc03872	SMc03872	sme:SMc03872	+	Discard	Keep	-0.259951	2.54676	0.00220399	NC	Q92JS0	phbC_phbCphaR;wt_phbCphaR
24.5533	24.2705	24.3042	24.303	24.5477	24.4095	24.539	24.5225	24.5233	24.4654	24.1471	24.3913	Uncharacterized protein	SMc03845	SMc03845	sme:SMc03845		Discard	Discard	-0.0854581	0.450206	0.204744	NC	Q92JS1
24.8144	24.8892	24.4492	24.576	24.8172	24.5953	24.4785	24.4416	24.5172	24.0772	24.42	23.464	DUF1232 domain-containing protein	SMc03833	SMc03833	sme:SMc03833	+	Discard	Discard	-0.675781	1.35363	0.0185183	NC	Q92JS2	wt_phbCphaR
21.6919	23.1762	23.3041	23.3317	23.6084	23.6	22.9709	20.8921	22.7075	22.58	22.7185	21.0057	tRNA_edit domain-containing protein	SMc03800	SMc03800	sme:SMc03800		Discard	Discard	-1.41199	0.60435	0.116176	NC	Q92JS5
23.0945	22.3054	22.8335	23.8947	23.3994	23.5789	23.3299	23.2722	23.4927	23.0707	22.4372	23.0022	Hypothetical transmembrane protein	SMc03784	SMc03784	sme:SMc03784	+	Discard	Keep	-0.78765	1.70928	0.00872057	NC	Q92JS9	phbC_wt;phbC_phbCphaR
27.2839	27.2773	27.2824	27.9713	27.9422	28.2351	27.1508	26.9434	27.3235	26.7517	27.643	26.7707	Ribosomal silencing factor RsfS	rsfS SMc03780	SMc03780	sme:SMc03780	+	Discard	Keep	-0.99434	2.02277	0.00470648	NC	Q92JT0	phbC_phbCphaR;phbC_phaR;phbC_wt
24.6081	24.5596	24.2822	24.6748	24.4659	24.792	24.2391	23.7833	24.0009	23.9075	24.1216	24.2378	Uncharacterized protein	SMc03765	SMc03765	sme:SMc03765	+	Discard	Keep	-0.555275	2.09003	0.00436106	Module_5	Q92JT2	phbC_phaR;phbC_phbCphaR
24.5992	24.318	24.2147	24.5942	23.7317	24.35	23.5562	24.0231	24.0038	23.7377	24.0261	23.5109	Helicase ATP-binding domain-containing protein	SMc03761	SMc03761	sme:SMc03761	+	Discard	Discard	-0.467027	0.95466	0.046496	NC	Q92JT3
20.7715	19.8534	20.71	20.6761	21.289	21.7248	19.838	20.7922	21.35	21.7125	21.1476	22.222	Uncharacterized protein	SMc03251	SMc03251	sme:SMc03251	+	Discard	Discard	0.46408	0.937511	0.04691	NC	Q92JT6
28.4724	28.2994	28.3955	28.4355	28.6233	28.552	28.4118	28.3469	28.4284	28.3342	28.4201	28.4353	Hypothetical transmembrane protein	SMc03234	SMc03234	sme:SMc03234		Discard	Discard	-0.140418	0.990069	0.0520539	NC	Q92JU0
30.2578	30.1798	30.2015	30.1294	30.2209	30.0892	30.2558	30.2051	30.156	30.1073	30.0637	30.2313	Hypothetical transmembrane protein	SMc03233	SMc03233	sme:SMc03233		Discard	Discard	-0.0124245	0.431929	0.241548	NC	Q92JU1
24.9737	24.9157	24.9315	25.0715	24.9633	25.0213	24.7391	24.9204	24.8105	24.8959	25.0049	24.9616	Uncharacterized protein	SMc03226	SMc03226	sme:SMc03226	+	Discard	Discard	-0.064544	1.56416	0.0155134	NC	Q92JU2	phbC_phaR
23.6613	24.119	23.978	22.303	22.1803	23.0857	23.7236	24.0367	23.7115	23.2868	24.0452	23.1029	ThuA domain-containing protein	SMc02468	SMc02468	sme:SMc02468	+	Discard	Discard	0.95529	2.13014	0.00358633	NC	Q92JU4	phaR_phbC;wt_phbC
24.7437	24.5504	24.166	24.278	22.3777	24.5185	24.7445	24.6543	24.5512	24.6787	24.7408	24.7218	Hypothetical transmembrane protein	SMc02488	SMc02488	sme:SMc02488		Discard	Discard	0.989027	0.611826	0.11481	NC	Q92JU5
24.8894	24.9956	25.166	25.5805	25.4899	25.4927	24.9519	24.9991	25.0162	25.0385	25.2012	25.1704	Uncharacterized protein	SMc02491	SMc02491	sme:SMc02491	+	Discard	Keep	-0.384322	3.59459	0.000299065	NC	Q92JU6	phbC_phaR;phbC_wt;phbC_phbCphaR
29.698	29.7443	29.71	29.722	29.8258	29.7589	29.5302	29.4105	29.4317	29.3057	29.4496	29.6758	Hypothetical signal peptide protein	SMc03096	SMc03096	sme:SMc03096	+	Discard	Keep	-0.291844	1.96079	0.00613102	NC	Q92JV3	phbC_phaR;phbC_phbCphaR
25.767	25.683	25.7599	25.9269	25.886	25.9666	25.8084	25.9321	25.4567	25.8061	25.9078	25.8565	Hypothetical transmembrane protein	SMc03106	SMc03106	sme:SMc03106		Discard	Discard	-0.0697276	0.582893	0.136798	NC	Q92JV4
22.5087	22.6533	23.0136	22.9117	23.0693	23.0499	22.6225	22.8391	22.4777	22.8123	22.8326	22.755	Antitoxin	SMc03136	SMc03136	sme:SMc03136		Discard	Discard	-0.210358	0.926952	0.0525412	NC	Q92JV5
21.9101	21.8471	21.5309	22.7748	22.3488	22.3855	21.8742	22.0192	21.7764	22.4006	22.443	22.0201	Lactamase_B domain-containing protein	SMc03176	SMc03176	sme:SMc03176	+	Discard	Discard	-0.21513	2.14998	0.00366972	NC	Q92JW3	phbC_wt;phbC_phaR
24.6475	25.6297	24.907	26.124	25.4759	25.7639	25.8879	24.8783	25.7498	25.6881	26.1935	24.9031	ANAPC4_WD40 domain-containing protein	SMc02979	SMc02979	sme:SMc02979		Discard	Discard	-0.193038	0.372396	0.244058	NC	Q92JW5
26.7938	26.8621	26.87	26.8716	26.9425	26.8875	26.8553	26.7917	26.7947	26.7231	26.6461	26.8722	Hypothetical transmembrane protein	SMc04025	SMc04025	sme:SMc04025		Discard	Discard	-0.153409	0.952813	0.0587388	NC	Q92JW9
24.0211	23.601	23.6276	24.1549	23.2917	24.1715	23.9161	23.6554	24.1582	23.5547	24.0295	24.5236	Diguanylate cyclase	SMc04015	SMc04015	sme:SMc04015		Discard	Discard	0.163224	0.0744913	0.773465	NC	Q92JX0
22.6659	23.2204	23.3338	23.9896	24.334	24.5088	23.5125	23.4507	23.4281	23.7476	24.0685	24.0962	Uncharacterized protein	SMc04010	SMc04010	sme:SMc04010	+	Discard	Discard	-0.306681	2.86623	0.000921212	NC	Q92JX1	phbCphaR_wt;phbC_wt;phbC_phaR
24.248	24.087	24.2759	24.1791	24.4311	24.3687	24.1883	24.0457	24.1	23.9929	24.1816	24.3125	Uncharacterized protein	SMc04000	SMc04000	sme:SMc04000		Discard	Discard	-0.163951	0.621231	0.12442	NC	Q92JX2
26.1473	25.737	25.9137	25.8157	25.942	25.8306	26.159	26.218	26.1946	26.3338	26.0888	26.4712	Uncharacterized protein	SMc03999	SMc03999	sme:SMc03999	+	Keep	Discard	0.435145	1.71802	0.00927184	NC	Q92JX3	phbCphaR_phbC
26.5386	26.5375	26.2545	26.6037	26.5075	26.4462	26.6191	26.3144	26.4426	26.2542	26.2905	26.5734	Uncharacterized protein	SMc03995	SMc03995	sme:SMc03995		Discard	Discard	-0.146414	0.159153	0.556622	NC	Q92JX4
26.7013	26.8607	26.8878	26.843	26.9158	26.8454	26.8257	26.9003	26.745	26.7397	26.7516	26.9505	Hypothetical transmembrane protein	SMc03993	SMc03993	sme:SMc03993		Discard	Discard	-0.0541732	0.0629532	0.830203	NC	Q92JX5
27.3283	27.4646	27.3645	27.3651	27.3206	27.197	27.2388	27.4196	27.3484	27.1345	27.3151	27.379	OmpA-like domain-containing protein	SMc03992	SMc03992	sme:SMc03992		Discard	Discard	-0.0180327	0.266054	0.388436	NC	Q92JX6
28.1066	27.7572	27.9965	27.6909	27.7391	27.7484	27.8564	27.794	27.764	27.5833	27.5816	27.6595	Uncharacterized protein	SMc03988	SMc03988	sme:SMc03988	+	Discard	Discard	-0.118022	1.86367	0.00746647	NC	Q92JX7	wt_phbCphaR
27.0227	27.004	27.0398	26.8918	27.0824	26.9185	26.9982	27.0127	27.0253	26.7974	26.7537	26.9766	Uncharacterized protein	SMc03977	SMc03977	sme:SMc03977	+	Discard	Discard	-0.121669	1.09077	0.0401034	NC	Q92JX8
26.1154	26.0715	26.1494	25.996	26.0424	25.9181	26.0852	26.0976	26.0579	25.9331	25.9198	26.0758	Uncharacterized protein	SMc03976	SMc03976	sme:SMc03976	+	Discard	Discard	-0.00928624	1.31938	0.0262763	NC	Q92JX9
24.9432	24.8625	24.7808	24.9093	24.9449	24.8666	24.857	24.8342	24.8796	25.1453	25.015	24.906	Uncharacterized protein	SMc03970	SMc03970	sme:SMc03970	+	Discard	Discard	0.115149	1.04172	0.0456982	NC	Q92JY0
25.9255	25.7703	25.8277	25.5736	25.7913	25.6432	25.6512	25.733	25.6218	25.5569	25.722	25.8933	Hypothetical signal peptide protein	tolA SMc03956	SMc03956	sme:SMc03956		Discard	Discard	0.0547409	0.569727	0.144963	NC	Q92JY1
28.9516	28.8278	29.0011	29.0306	29.0378	28.9651	28.9328	28.8679	28.9386	28.8859	28.7574	29.0349	Cell division coordinator CpoB	cpoB SMc02941	SMc02941	sme:SMc02941		Discard	Discard	-0.118415	0.382234	0.267883	NC	Q92JY2
18.8454	19.8378	19.675	20.6246	21.035	20.9042	20.1685	20.4582	20.5443	20.4032	19.8784	20.5311	tRNA(Ile)-lysidine synthase. EC 6.3.4.19 (tRNA(Ile)-2-lysyl-cytidine synthase) (tRNA(Ile)-lysidine synthetase)	tilS R02736 SMc02940	SMc02940	sme:SMc02940	+	Discard	Discard	-0.583695	2.12942	0.00362765	NC	Q92JY3	phaR_wt;phbC_wt
29.4792	29.4543	29.5084	29.3799	29.5298	29.3974	29.5519	29.5201	29.483	29.4183	29.4138	29.5499	Uncharacterized protein	SMc00644	SMc00644	sme:SMc00644		Discard	Discard	0.0249863	0.355495	0.309191	NC	Q92JY4
25.81	25.7972	26.0387	25.6656	26.247	25.9959	25.4847	25.8989	25.8291	25.6439	25.7582	26.0037	Hypothetical transmembrane protein	SMc00650	SMc00650	sme:SMc00650		Discard	Discard	-0.167604	0.217913	0.435866	NC	Q92JY5
26.5986	26.6021	26.7552	26.3688	26.6469	26.523	26.5547	26.5149	26.8058	26.4878	26.52	26.1338	Uncharacterized protein	SMc00651	SMc00651	sme:SMc00651		Discard	Discard	-0.13233	0.671565	0.105509	NC	Q92JY6
27.5972	27.7937	27.6979	27.1999	27.3094	27.2636	27.7257	27.5055	27.4114	27.3053	27.2138	27.5762	Uncharacterized protein	SMc00663	SMc00663	sme:SMc00663	+	Discard	Discard	0.107443	1.73811	0.00905011	Module_1	Q92JY8	wt_phbC
24.338	24.4325	24.5732	23.5879	24.5773	23.6347	24.1861	24.7227	24.3557	23.6414	23.378	23.6839	Uncharacterized protein	SMc00689	SMc00689	sme:SMc00689	+	Discard	Discard	-0.365509	1.51436	0.013102	NC	Q92JZ0	wt_phbCphaR
25.4235	25.5772	25.5321	25.6061	25.6628	25.6543	25.4362	25.3899	25.3806	25.324	25.4614	25.2735	Hypothetical signal peptide protein	SMc00702	SMc00702	sme:SMc00702	+	Discard	Keep	-0.288109	2.50924	0.00245989	NC	Q92JZ2	phbC_phbCphaR;phbC_phaR
21.7828	21.9791	21.3979	22.6224	22.3133	21.8913	20.7957	21.3119	20.8846	20.9168	22.1091	21.0336	Hypothetical transmembrane protein	SMc00715	SMc00715	sme:SMc00715	+	Discard	Discard	-0.922465	1.49261	0.0133845	NC	Q92JZ3	phbC_phaR
27.5463	27.5002	27.5775	27.6322	27.7492	27.5862	27.6124	27.4215	27.4829	27.562	27.5916	27.6459	Hypothetical transmembrane protein	SMc00722	SMc00722	sme:SMc00722		Discard	Discard	-0.0560417	0.915643	0.0636791	NC	Q92JZ5
25.8548	25.8727	26.0058	26.0139	26.2093	26.1134	25.7639	25.8327	25.9171	25.7949	25.8229	26.0965	DUF4167 domain-containing protein	SMc02434	SMc02434	sme:SMc02434	+	Discard	Discard	-0.207397	1.12341	0.0345204	NC	Q92JZ8
21.4471	22.4344	22.9553	22.7527	22.4323	22.3323	23.2857	23.311	23.2575	23.227	23.181	23.0566	Hypothetical transmembrane protein	SMc02432	SMc02432	sme:SMc02432	+	Discard	Discard	0.649078	1.39613	0.016405	NC	Q92JZ9
28.6673	28.4873	28.3716	28.8681	28.9421	29.0347	28.7779	28.8151	28.7638	28.907	28.8395	28.9146	Uncharacterized protein	SMc01956	SMc01956	sme:SMc01956	+	Discard	Discard	-0.0612507	2.85827	0.00107714	NC	Q92K03	phaR_wt;phbCphaR_wt;phbC_wt
29.1954	29.2345	29.2018	28.8787	28.9758	28.9057	29.0689	28.9297	29.062	28.8593	28.8235	29.0148	Putative uracil and uridine ABC transporter. ATP-binding component	SMc01827	SMc01827	sme:SMc01827	+	Discard	Discard	-0.020888	2.65899	0.00174201	NC	Q92K04	wt_phbCphaR;wt_phbC;wt_phaR
26.708	27.3146	27.2012	26.5952	26.7071	26.1191	27.0512	26.8799	26.7838	26.5924	26.6678	26.7329	Anti-sigma factor	SMc01505	SMc01505	sme:SMc01505	+	Discard	Discard	0.19059	1.2171	0.0253737	Module_9	Q92K05
25.6935	26.1637	25.9602	26.3266	26.2104	25.6042	25.7665	25.7565	25.4974	25.4999	26.0131	25.5074	Blue-light-activated histidine kinase	SMc01507	SMc01507	sme:SMc01507		Discard	Discard	-0.373603	0.494016	0.16729	NC	Q92K06
23.0609	24.0795	23.7045	23.4788	23.7643	22.6698	23.7215	23.4081	23.0909	23.0219	23.7573	22.8955	Hypothetical transmembrane protein	SMc01508	SMc01508	sme:SMc01508		Discard	Discard	-0.0793978	0.112742	0.651752	NC	Q92K07
22.7132	22.6744	22.776	23.1744	23.1759	23.1024	22.4536	22.4036	22.4947	22.7537	22.7371	22.8166	Uncharacterized protein	SMc01535	SMc01535	sme:SMc01535	+	Discard	Keep	-0.381751	6.28072	0	Module_10	Q92K10	wt_phaR;phbCphaR_phaR;phbC_phaR;phbC_wt;phbC_phbCphaR
25.2746	25.2965	25.0366	25.4379	25.4251	25.5454	25.4291	25.2629	25.407	25.4577	25.4175	25.324	DUF2470 domain-containing protein	SMc04457	SMc04457	sme:SMc04457	+	Discard	Discard	-0.0697231	1.29483	0.0242515	NC	Q92K11	phbC_wt
29.8906	29.8473	29.9214	29.3475	29.4762	29.3122	29.8868	29.7689	29.721	29.6529	29.6641	29.724	Uncharacterized protein	SMc02735	SMc02735	sme:SMc02735	+	Keep	Discard	0.301737	4.13806	0.000202532	NC	Q92K12	phbCphaR_phbC;phaR_phbC;wt_phbC;wt_phbCphaR
26.4594	26.5136	26.6175	26.4723	26.3792	26.5153	26.3063	26.2123	26.2994	26.2237	26.3713	26.0995	ATPase_AAA_core domain-containing protein	SMc02733	SMc02733	sme:SMc02733	+	Discard	Discard	-0.224089	1.99651	0.00590764	NC	Q92K13	wt_phbCphaR;wt_phaR
27.151	27.0372	27.1422	27.3777	27.506	27.4273	27.4114	27.4825	27.3074	27.4204	27.5129	27.3207	Hypothetical transmembrane protein	SMc02729	SMc02729	sme:SMc02729	+	Discard	Discard	-0.0189908	2.53675	0.00220644	NC	Q92K14	phaR_wt;phbCphaR_wt;phbC_wt
25.6591	26.0961	25.8988	25.4035	25.2178	24.8545	26.1545	25.8993	25.4519	25.9887	25.8178	25.4742	Extensin-like_C domain-containing protein	SMc02727	SMc02727	sme:SMc02727	+	Discard	Discard	0.601686	1.34978	0.0186566	NC	Q92K15
19.7371	18.8414	19.2883	21.2578	21.3181	20.8872	20.5396	19.3039	20.503	20.8119	21.3093	20.7593	Metallophos domain-containing protein	SMc02712	SMc02712	sme:SMc02712	+	Discard	Discard	-0.194229	2.4139	0.00213393	NC	Q92K16	phbCphaR_wt;phbC_wt
28.1099	28.1982	28.1917	28.4629	28.6172	28.4499	28.3454	28.0941	28.0706	28.2407	28.1968	28.2701	Hypothetical transmembrane protein	SMc02705	SMc02705	sme:SMc02705	+	Discard	Keep	-0.274178	2.2046	0.00379982	NC	Q92K18	phbC_wt;phbC_phaR;phbC_phbCphaR
25.6677	25.835	25.7748	25.8389	25.8014	25.7972	25.5475	25.705	25.5714	25.6839	25.7049	25.63	DUF58 domain-containing protein	SMc02704	SMc02704	sme:SMc02704	+	Discard	Discard	-0.139572	1.7209	0.0112453	NC	Q92K19	phbC_phaR
25.2436	25.1471	25.2029	25.1871	25.3756	25.2131	25.2538	25.29	25.2259	25.4246	25.5701	25.3655	Hypothetical transmembrane protein	SMc02685	SMc02685	sme:SMc02685	+	Discard	Discard	0.194782	1.71563	0.0106613	NC	Q92K21	phbCphaR_wt
29.4692	29.3866	29.3719	29.1329	29.3032	28.962	29.2229	29.1307	29.2045	28.9601	28.9252	29.1195	Uncharacterized protein	SMc03744	SMc03744	sme:SMc03744	+	Discard	Discard	-0.131081	2.01871	0.00541024	NC	Q92K22	wt_phbCphaR
29.2708	30.016	29.8252	29.06	29.2156	28.437	29.8855	29.5512	29.1716	29.1883	29.1953	29.3355	SH3b domain-containing protein	SMc01590	SMc01590	sme:SMc01590	+	Discard	Discard	0.335524	1.09545	0.0326827	Module_9	Q92K24
23.9078	24.1207	23.8762	23.6398	23.6476	23.9527	23.379	24.0805	24.096	23.5024	23.0697	23.5431	Lectin-like protein BA14k	SMc01586	SMc01586	sme:SMc01586	+	Discard	Discard	-0.374991	0.963677	0.0459494	NC	Q92K25
20.1938	19.8978	20.3809	19.744	16.4099	18.992	19.2458	19.1541	20.2498	19.8769	19.8231	20.0154	Uncharacterized protein	SMc01554	SMc01554	sme:SMc01554		Discard	Discard	1.52314	0.752978	0.0765972	NC	Q92K26
26.51	26.4225	26.4489	26.3127	26.443	26.1811	26.5491	26.5729	26.4741	26.3664	26.2253	26.574	Uncharacterized protein	SMc01549	SMc01549	sme:SMc01549		Discard	Discard	0.0763391	0.726761	0.0940662	NC	Q92K28
22.0226	22.4575	21.9503	23.1844	22.8915	23.1985	22.606	22.4868	22.5626	22.7509	22.7807	22.7001	N-acetyltransferase domain-containing protein	SMc01545	SMc01545	sme:SMc01545	+	Discard	Discard	-0.347583	3.10058	0.000632302	NC	Q92K29	phbCphaR_wt;phbC_wt;phbC_phaR
23.7544	24.2193	23.984	24.4021	24.3159	24.3014	24.2149	24.2077	24.1545	23.4208	23.5163	23.9308	Oxidoreductase. EC 1.-.-.-	SMc01619	SMc01619	sme:SMc01619	+	Discard	Keep	-0.717119	2.19009	0.00338983	NC	Q92K33	phaR_phbCphaR;phbC_phbCphaR
26.4409	26.3743	26.4464	26.6136	26.7208	26.5419	26.5145	26.6543	26.6311	26.5589	26.3734	26.3674	YkuD domain-containing protein	SMc01575	SMc01575	sme:SMc01575	+	Discard	Discard	-0.192226	1.54479	0.0148776	NC	Q92K34
23.8589	23.9234	23.8285	24.3586	23.9561	23.9458	23.7524	23.5791	24.0232	24.0515	23.9841	23.9948	Uncharacterized protein	SMc01574	SMc01574	sme:SMc01574		Discard	Discard	-0.0767034	0.725005	0.0903622	NC	Q92K35
21.6103	21.5506	21.6786	21.6321	21.8483	21.6115	21.7913	21.7997	21.7422	21.6462	21.5467	21.865	SLT domain-containing protein	SMc01850	SMc01850	sme:SMc01850		Discard	Discard	-0.0113449	0.400198	0.244811	NC	Q92K36
25.6286	25.9817	25.9123	26.088	26.4647	26.2227	26.3191	26.3159	26.1464	26.5974	26.5323	26.0021	DnaJ-like protein	djlA SMc01853	SMc01853	sme:SMc01853	+	Discard	Discard	0.11879	1.17007	0.0284794	NC	Q92K37
19.2715	19.6593	17.6515	20.7244	21.3153	21.0658	19.2357	18.5155	18.2308	22.1665	20.1514	19.1192	Uncharacterized protein	SMc01884	SMc01884	sme:SMc01884	+	Discard	Discard	-0.556175	1.35103	0.0175544	NC	Q92K39
27.1806	27.0036	26.9234	26.8907	26.9306	26.8862	26.9746	27.0228	27.1027	27.0508	26.9588	27.2632	CMD domain-containing protein	SMc01460	SMc01460	sme:SMc01460		Discard	Discard	0.188489	0.596668	0.134883	NC	Q92K42
27.7633	27.7956	27.8152	27.9999	28.0087	27.9988	27.7165	27.7041	27.72	27.7461	27.9212	27.9326	Uncharacterized protein	SMc01454	SMc01454	sme:SMc01454	+	Discard	Discard	-0.13585	2.96993	0.0010625	NC	Q92K44	phbCphaR_phaR;phbC_phaR;phbC_wt
26.9523	26.8666	26.8442	26.743	26.8225	26.8988	26.8455	26.7454	26.8622	26.7507	26.7396	26.955	Uncharacterized protein	SMc01450	SMc01450	sme:SMc01450		Discard	Discard	-0.0062898	0.167819	0.558418	NC	Q92K45
24.8001	25.5594	25.1104	24.1494	24.3292	23.5278	25.5332	24.9748	24.4706	24.463	24.5312	24.7675	Uncharacterized protein	SMc01445	SMc01445	sme:SMc01445	+	Discard	Discard	0.585103	1.52107	0.0127362	Module_9	Q92K46	wt_phbC
26.6712	26.4686	26.7537	26.9747	27.122	26.8299	26.4735	26.4731	26.5723	26.6597	26.8946	26.7696	ACT_7 domain-containing protein	SMc01439	SMc01439	sme:SMc01439	+	Discard	Discard	-0.20088	2.08652	0.00466781	NC	Q92K47	phbC_phaR;phbC_wt
23.8081	23.5892	23.4624	23.4196	23.9987	23.7502	24.0252	23.3216	23.0959	24.0172	24.2648	24.2778	Uncharacterized protein	SMc01427	SMc01427	sme:SMc01427	+	Discard	Discard	0.463753	1.02793	0.0386568	NC	Q92K49
24.731	24.7286	24.2867	25.1231	24.9523	25.1578	24.813	24.35	24.4506	24.4961	24.5201	24.5832	Exodeoxyribonuclease V. EC 3.1.11.5	SMc01414	SMc01414	sme:SMc01414	+	Discard	Keep	-0.5446	1.72474	0.00885492	NC	Q92K51	phbC_phbCphaR;phbC_phaR;phbC_wt
25.2576	25.1667	25.1299	25.5116	25.1986	25.4873	25.2515	25.4511	25.5698	25.4783	25.5691	25.5212	APH domain-containing protein	SMc04360	SMc04360	sme:SMc04360	+	Discard	Discard	0.123717	1.25762	0.0250818	NC	Q92K54	phbCphaR_wt
27.5813	27.4804	27.5284	26.6669	26.6949	26.6935	27.5107	27.4608	27.4274	27.2694	27.292	27.5359	Uncharacterized protein	SMc04324	SMc04324	sme:SMc04324	+	Keep	Discard	0.680667	5.33992	2.91971e-05	NC	Q92K57	phbCphaR_phbC;phaR_phbC;wt_phbC
26.9745	27.1839	26.8399	26.8628	26.7939	26.9209	26.7079	26.5224	26.8022	26.6467	26.5912	26.5657	AAA domain-containing protein	SMc04299	SMc04299	sme:SMc04299	+	Discard	Discard	-0.257975	1.88445	0.00693859	NC	Q92K58	wt_phbCphaR;wt_phaR
28.2603	28.256	28.3108	28.2959	28.4627	28.2976	28.5309	28.3366	28.2767	28.3079	28.2744	28.3975	Hypothetical transmembrane protein	SMc04202	SMc04202	sme:SMc04202		Discard	Discard	-0.0254485	0.260595	0.398615	NC	Q92K63
24.2583	24.1196	24.0872	23.8397	23.6605	23.6349	23.9051	24.021	24.0008	23.902	23.8273	23.7517	Lectin-like protein BA14k	SMc04440	SMc04440	sme:SMc04440	+	Discard	Discard	0.115313	2.88402	0.00105143	NC	Q92K65	phaR_phbC;wt_phbC;wt_phbCphaR
26.3022	26.2566	26.1802	25.7719	25.9615	25.8175	26.2964	26.2821	26.2184	26.4743	26.3797	26.6157	CENP-V/GFA domain-containing protein	SMc04177	SMc04177	sme:SMc04177	+	Keep	Discard	0.639631	3.91375	0.000237389	NC	Q92K68	wt_phbC;phaR_phbC;phbCphaR_phbC;phbCphaR_wt;phbCphaR_phaR
19.9258	20.0315	18.5022	20.8483	21.3647	21.2269	18.7885	17.8504	20.7034	20.5917	20.5628	20.9492	Hypothetical DnaJ domain-containing protein	SMc04233	SMc04233	sme:SMc04233	+	Discard	Discard	-0.445399	1.23216	0.0230605	NC	Q92K78
27.246	27.3572	26.5623	26.8256	27.1175	27.0363	27.7095	27.6922	27.5332	27.6823	27.4518	27.8064	Putative serine protease inhibitor	SMc04226	SMc04226	sme:SMc04226	+	Keep	Discard	0.653706	1.76007	0.00795359	NC	Q92K80	phbCphaR_phbC
21.8266	22.1293	22.5922	21.9746	23.0557	22.7582	21.7911	22.1851	22.2671	21.2096	21.5928	20.4883	Uncharacterized protein	SMc04216	SMc04216	sme:SMc04216	+	Discard	Keep	-1.49928	1.67231	0.00916854	NC	Q92K84	phbC_phbCphaR
23.0073	22.9692	22.9476	22.9441	22.956	23.3193	22.7602	22.9293	23.0168	22.7932	22.7569	23.1186	Uncharacterized protein	SMc00132	SMc00132	sme:SMc00132		Discard	Discard	-0.183549	0.288336	0.34369	NC	Q92K86
30.6026	30.9377	30.7984	30.5072	30.6944	30.2388	30.6812	30.7179	30.6119	30.3162	30.1931	30.4743	OmpA-like domain-containing protein	SMc00141	SMc00141	sme:SMc00141	+	Discard	Discard	-0.152237	1.4388	0.0161824	NC	Q92K87	wt_phbCphaR
27.3633	27.2834	27.3334	27.2061	27.3945	27.2077	27.2953	27.1799	27.1978	27.0008	26.9952	27.2508	GBBH-like_N domain-containing protein	SMc00145	SMc00145	sme:SMc00145	+	Discard	Discard	-0.187194	1.12986	0.0348259	NC	Q92K88
28.9284	28.8366	28.7533	28.6887	28.7364	28.779	28.8011	28.9021	28.8884	28.9712	28.9684	28.7617	Putative_PNPOx domain-containing protein	SMc00148	SMc00148	sme:SMc00148		Discard	Discard	0.165726	0.793066	0.0840171	NC	Q92K90
22.3021	22.7238	22.738	22.6877	22.7682	22.6968	21.8171	21.7791	21.9784	21.3552	21.5093	22.0006	Putative membrane protein	SMc00150	SMc00150	sme:SMc00150	+	Discard	Keep	-1.09587	3.23009	0.000486486	Module_5	Q92K91	wt_phbCphaR;phbC_phbCphaR;wt_phaR;phbC_phaR
27.8814	27.8359	27.7577	27.79	27.8415	27.9603	27.8356	27.8878	27.8641	27.7638	27.6997	27.7123	Probable periplasmic component of the Tol biopolymer transport system	tolB2 SMc00162	SMc00162	sme:SMc00162	+	Discard	Discard	-0.138653	1.23644	0.0315295	NC	Q92K94
28.4203	28.4855	28.4958	28.3051	28.4425	28.3013	28.3244	28.2762	28.3924	28.0816	28.0075	28.244	ABC_trans_aux domain-containing protein	SMc00177	SMc00177	sme:SMc00177	+	Discard	Keep	-0.238597	2.37162	0.00282917	NC	Q92K95	phaR_phbCphaR;phbC_phbCphaR;wt_phbCphaR
24.6062	24.9504	24.842	24.34	24.6321	24.1274	25.1104	24.8369	24.3698	24.5378	24.5413	24.3357	BON domain-containing protein	SMc00179	SMc00179	sme:SMc00179		Discard	Discard	0.105107	0.797976	0.0717059	Module_9	Q92K97
32.0143	31.9691	32.0261	32.0222	32.0815	31.9854	31.9139	31.8141	31.8821	31.8604	31.8135	32.0972	Hypothetical transmembrane protein	SMc00190	SMc00190	sme:SMc00190		Discard	Discard	-0.106007	0.787281	0.0846866	NC	Q92K98
25.4942	25.6204	25.6592	25.8955	25.8974	25.7606	25.8714	25.6235	25.6506	25.5985	25.6809	25.8071	Uncharacterized protein	SMc00194	SMc00194	sme:SMc00194	+	Discard	Discard	-0.155699	1.07048	0.039757	NC	Q92KA0
29.6117	29.5614	29.5221	29.4951	29.6244	29.5663	29.5406	29.5585	29.5795	29.595	29.5568	29.7298	Hypothetical transmembrane protein	SMc00470	SMc00470	sme:SMc00470		Discard	Discard	0.0652841	0.300361	0.367402	NC	Q92KA1
31.3671	31.2692	31.3302	30.68	30.9716	30.8211	31.2651	31.2236	31.1759	31.0505	31.1014	30.9695	Uncharacterized protein	SMc00496	SMc00496	sme:SMc00496	+	Discard	Discard	0.216222	3.27729	0.000504638	NC	Q92KA6	phaR_phbC;wt_phbC;wt_phbCphaR
22.4845	22.424	22.7637	21.9033	21.8453	22.5683	22.5503	22.4205	22.6271	22.5651	22.8792	22.3826	Hypothetical transmembrane protein	SMc00506	SMc00506	sme:SMc00506		Discard	Discard	0.503324	0.849705	0.0620767	NC	Q92KA8
27.3307	27.2399	27.3001	27.3008	27.41	27.253	27.4092	27.3176	27.3278	27.2318	27.2303	27.3343	Uncharacterized protein	SMc00510	SMc00510	sme:SMc00510		Discard	Discard	-0.0558325	0.410288	0.260733	NC	Q92KB0
25.7295	25.5672	25.4398	25.9013	25.6129	25.9522	25.7638	26.0429	25.7345	25.9089	25.9099	25.6275	MoCF_biosynth domain-containing protein	SMc00519	SMc00519	sme:SMc00519		Discard	Discard	-0.00674629	0.618527	0.120944	NC	Q92KB1
24.957	24.9321	25.0862	24.7708	25.0197	24.7052	24.935	24.8268	24.7772	24.9014	24.8394	24.6088	TfoX_N domain-containing protein	SMc00520	SMc00520	sme:SMc00520		Discard	Discard	-0.0486857	0.541236	0.154419	NC	Q92KB2
24.5102	24.816	24.8349	24.9376	25.1756	24.6785	24.5929	24.3971	24.3858	24.3294	25.0492	24.9147	Hypothetical transmembrane protein	SMc00525	SMc00525	sme:SMc00525		Discard	Discard	-0.166157	0.647003	0.108217	NC	Q92KB6
24.1394	24.1835	24.0297	22.237	21.8574	21.9048	23.3098	24.5053	24.1631	24.003	22.8727	22.5043	Calcium-binding protein	SMc00286	SMc00286	sme:SMc00286	+	Discard	Discard	1.12692	2.49134	0.00174528	Module_2	Q92KB8	phaR_phbC;wt_phbC
24.6696	25.4079	25.2262	24.7497	24.8218	24.2576	25.2701	24.7469	24.3161	24.4461	24.5338	24.6258	Uncharacterized protein	SMc00940	SMc00940	sme:SMc00940		Discard	Discard	-0.0744267	0.573131	0.130253	Module_9	Q92KC5
27.2883	27.4754	27.5452	27.634	27.773	27.665	27.3838	27.3478	27.3735	27.2247	27.393	27.3167	Probable thiosulfate sulfurtransferase. EC 2.8.1.1	SMc01171	SMc01171	sme:SMc01171	+	Discard	Keep	-0.379203	2.48977	0.002329	NC	Q92KC6	phbC_phbCphaR;phbC_phaR;phbC_wt
28.9852	28.8647	28.8757	28.8207	28.8244	28.8051	28.9051	28.8571	28.9451	28.8832	28.818	29.0107	Probable alanyl-tRNA synthetase. EC 6.1.1.7	alaS2 SMc01173	SMc01173	sme:SMc01173		Discard	Discard	0.0872555	0.527145	0.181557	NC	Q92KC7
23.2783	23.7713	23.8382	23.9675	24.1603	24.209	23.9357	24.0989	24.1635	24.1807	24.0392	23.1511	CENP-V/GFA domain-containing protein	SMc01197	SMc01197	sme:SMc01197		Discard	Discard	-0.321936	0.525064	0.150577	NC	Q92KC9
22.3616	22.5998	22.3908	23.0653	22.8486	22.8212	22.6894	22.7276	22.4947	22.1164	22.5276	22.8818	Putative transglycosylase transmembrane protein. EC 3.2.1.-	SMc01230	SMc01230	sme:SMc01230		Discard	Discard	-0.403053	0.893392	0.0558291	NC	Q92KD1
33.136	32.8944	33.0169	32.7158	33.1774	32.9003	33.3336	33.2629	33.0187	33.0714	33.028	32.7748	Signal peptide protein	SMc01242	SMc01242	sme:SMc01242		Discard	Discard	0.0268987	0.54471	0.148268	NC	Q92KD3
27.933	27.6848	27.7518	27.9056	28.2213	28.1544	27.6859	27.6949	27.7459	27.572	27.4673	27.6118	Uncharacterized protein	SMc02081	SMc02081	sme:SMc02081	+	Discard	Keep	-0.543428	2.63999	0.00154839	NC	Q92KD4	phbC_phbCphaR;phbC_phaR;phbC_wt
27.6534	27.6456	27.7198	29.7862	29.9031	29.8818	27.4482	27.2952	27.2779	27.5676	27.6106	27.8725	N-acetyltransferase domain-containing protein	SMc01034	SMc01034	sme:SMc01034	+	Discard	Keep	-2.17345	8.26628	0	NC	Q92KD7	wt_phaR;phbCphaR_phaR;phbC_phaR;phbC_wt;phbC_phbCphaR
28.2287	28.1176	28.0259	28.3365	28.3233	28.3859	28.1184	28.2496	28.2997	28.2658	28.2093	28.2151	Glyoxalase-like_dom domain-containing protein	SMc01026	SMc01026	sme:SMc01026	+	Discard	Discard	-0.118478	1.46951	0.0179343	NC	Q92KD8	phbC_wt
24.2619	24.5412	24.681	25.139	25.3481	25.5253	24.3661	24.5011	24.4701	24.3467	24.406	24.4227	Protein-export membrane protein SecG	SMc01024	SMc01024	sme:SMc01024	+	Discard	Keep	-0.9457	3.80994	0.000233918	Module_5	Q92KD9	phbC_phbCphaR;phbC_phaR;phbC_wt
24.0032	24.1064	24.2469	23.9365	24.3869	24.1361	23.8759	24.055	24.0275	24.0082	24.0178	23.9554	Uncharacterized protein	SMc01019	SMc01019	sme:SMc01019		Discard	Discard	-0.159376	0.413067	0.229024	NC	Q92KE0
22.025	22.4123	22.2796	20.0696	21.1804	20.0122	22.2403	22.3989	22.1634	20.8363	21.5999	19.7398	Uncharacterized protein	SMc01016	SMc01016	sme:SMc01016	+	Discard	Discard	0.30462	2.13289	0.00346392	Module_2	Q92KE1	wt_phbC;phaR_phbC;phaR_phbCphaR
24.7542	24.5445	24.344	24.9066	24.9097	24.9696	24.7636	24.6571	24.8881	25.083	25.1017	25.0753	HpcH_HpaI domain-containing protein	SMc01014	SMc01014	sme:SMc01014	+	Discard	Discard	0.158025	2.5065	0.0020809	Module_10	Q92KE3	phbC_wt;phbCphaR_wt;phbCphaR_phaR
23.9649	24.2368	24.3044	24.1778	24.3374	24.4495	23.8984	23.8819	23.5307	23.6422	23.9103	23.598	Uncharacterized protein	SMc01008	SMc01008	sme:SMc01008	+	Discard	Keep	-0.604743	2.16295	0.00364641	NC	Q92KE4	phbC_phbCphaR;phbC_phaR
19.1068	19.6403	19.1768	19.631	20.2414	19.9071	18.0127	17.6271	20.0997	19.94	19.8961	19.3083	Penicillin-binding protein. EC 3.4.16.4	SMc00996	SMc00996	sme:SMc00996		Discard	Discard	-0.21167	0.728225	0.0824388	NC	Q92KE5
22.416	16.8983	22.5756	22.278	22.1713	21.7828	21.6863	21.5137	22.1052	19.2385	20.4177	16.3123	Hypothetical transmembrane protein	SMc01258	SMc01258	sme:SMc01258		Discard	Discard	-3.4212	0.684513	0.0914392	NC	Q92KE6
25.327	25.9599	25.8114	25.4536	25.7519	24.9036	25.7179	25.3933	25.0113	24.969	24.8351	25.1786	Hypothetical transmembrane protein	SMc01264	SMc01264	sme:SMc01264		Discard	Discard	-0.375491	0.785936	0.0726304	Module_9	Q92KE7
26.387	26.2126	26.1479	26.7222	26.6639	26.8266	26.2593	26.2584	26.2072	26.3281	26.2943	26.3656	Uncharacterized protein	SMc01277	SMc01277	sme:SMc01277	+	Discard	Keep	-0.40822	3.83488	0.000227642	NC	Q92KE8	phbC_phaR;phbC_wt;phbC_phbCphaR
28.3888	28.2012	28.3085	28.3916	28.6056	28.4077	28.4125	28.321	28.2708	28.28	28.0938	28.4437	Uncharacterized protein	SMc01348	SMc01348	sme:SMc01348		Discard	Discard	-0.195775	0.555777	0.149088	NC	Q92KF0
27.4815	27.2118	27.2726	27.2816	27.3686	27.3656	27.6726	27.774	27.7322	27.8297	27.751	27.9613	Hypothetical transmembrane protein	SMc01907	SMc01907	sme:SMc01907	+	Keep	Discard	0.508705	3.61142	0.000289855	NC	Q92KF3	phaR_wt;phbCphaR_wt;phaR_phbC;phbCphaR_phbC
25.2547	25.2348	25.3232	25.4686	25.4062	25.1738	25.4954	25.2882	25.239	25.2556	25.175	25.4544	Uncharacterized protein	SMc01782	SMc01782	sme:SMc01782		Discard	Discard	-0.0545712	0.0683098	0.807304	NC	Q92KF4
27.0434	26.886	26.8588	27.0173	27.0703	27.053	26.8775	26.9837	26.9751	26.976	26.9223	27.0055	Hypothetical transmembrane protein	SMc01781	SMc01781	sme:SMc01781		Discard	Discard	-0.0789165	0.730025	0.105525	NC	Q92KF5
28.7271	28.7901	28.7111	28.9905	29.0009	29.1292	28.7544	28.8198	28.7735	28.8737	28.9382	29.0948	Uncharacterized protein	SMc01769	SMc01769	sme:SMc01769	+	Discard	Discard	-0.071277	2.52843	0.0023082	NC	Q92KF6	phbCphaR_wt;phbC_wt;phbC_phaR
29.2311	29.1398	29.129	28.9842	29.0455	28.9416	29.2035	29.1219	29.0951	29.0539	29.0611	29.3513	Hypothetical transmembrane protein	SMc01760	SMc01760	sme:SMc01760		Discard	Discard	0.165021	0.767562	0.0869244	NC	Q92KF9
26.4656	26.6888	26.7971	26.902	26.8515	26.9458	26.6355	26.6462	26.6231	26.2718	26.5422	26.4299	Exopolyphosphatase. EC 3.6.1.11	ppx SMc00619	SMc00619	sme:SMc00619	+	Discard	Keep	-0.48514	2.296	0.00303704	NC	Q92KG0	phbC_phbCphaR
26.1367	26.0583	26.0495	25.8249	25.7349	25.8358	25.951	25.9069	26.1221	25.9791	26.0606	25.9649	Hypothetical signal peptide protein	SMc00607	SMc00607	sme:SMc00607	+	Keep	Discard	0.202991	2.10866	0.00502829	NC	Q92KG3	phaR_phbC;phbCphaR_phbC;wt_phbC
30.6203	30.5977	30.6163	30.3514	30.4604	30.3652	30.5753	30.5727	30.5959	30.3417	30.2755	30.3418	LPS-assembly protein LptD	lptD SMc00582	SMc00582	sme:SMc00582	+	Discard	Discard	-0.0726643	4.66355	0.00016129	NC	Q92KG5	phaR_phbCphaR;wt_phbCphaR;phaR_phbC;wt_phbC
27.9582	27.8462	27.9873	27.9975	28.0196	28.1094	27.9376	28.0757	28.0793	27.9035	27.898	28.0708	Uncharacterized protein	SMc00581	SMc00581	sme:SMc00581		Discard	Discard	-0.0846926	0.514508	0.180252	NC	Q92KG6
28.9694	28.8699	28.9304	28.655	28.8535	28.743	29.027	28.9053	28.9966	28.9442	28.9157	29.0562	LysM domain-containing protein	SMc02543	SMc02543	sme:SMc02543	+	Keep	Discard	0.221519	1.74807	0.0101729	Module_1	Q92KG9	phbCphaR_phbC;phaR_phbC
27.5397	27.6706	27.5919	27.5024	27.5638	27.5336	27.6401	27.5745	27.5271	27.4311	27.5658	27.5003	Uncharacterized protein	SMc02557	SMc02557	sme:SMc02557		Discard	Discard	-0.0342013	0.696174	0.117531	NC	Q92KH0
23.221	23.1972	23.3061	25.0601	24.5671	24.8225	23.1014	22.6224	23.0149	22.1413	24.2181	22.9476	AraR_C domain-containing protein	SMc02565	SMc02565	sme:SMc02565	+	Discard	Keep	-1.71418	1.98708	0.00484941	NC	Q92KH2	phbC_phaR;phbC_phbCphaR;phbC_wt
21.4289	21.5136	21.6694	21.5808	21.3544	21.5213	21.3812	21.6279	21.5646	21.193	21.3956	21.4592	Hypothetical transmembrane protein	SMc02633	SMc02633	sme:SMc02633		Discard	Discard	-0.136237	0.499365	0.175918	NC	Q92KH3
35.6313	35.4309	35.6254	35.4622	35.5869	35.4813	35.5783	35.6019	35.6474	35.4961	35.4158	35.6333	Hypothetical transmembrane protein	SMc02634	SMc02634	sme:SMc02634		Discard	Discard	0.00488663	0.29292	0.35786	NC	Q92KH4
22.1277	21.8457	21.6284	21.4784	20.4886	21.8251	21.8623	22.0022	21.9573	21.8936	22.0644	22.1807	Putative glycerophosphoryl diester phosphodiesterase. EC 3.1.4.46	SMc02646	SMc02646	sme:SMc02646		Discard	Discard	0.782244	0.905481	0.0519405	NC	Q92KH8
21.5572	20.3583	20.3174	22.364	22.4143	22.1202	21.3706	22.0848	21.123	22.205	22.0464	22.1464	Autotransporter domain-containing protein	SMc02406	SMc02406	sme:SMc02406	+	Discard	Discard	-0.166876	2.01162	0.00468268	Module_5	Q92KI2	phbCphaR_wt;phbC_wt
23.779	23.8718	23.914	24.0572	23.9606	23.9795	23.8428	23.8507	23.9231	23.6357	23.9166	23.6232	Hypothetical transmembrane protein	SMc00128	SMc00128	sme:SMc00128	+	Discard	Keep	-0.273929	1.30635	0.023769	NC	Q92KI5	phbC_phbCphaR
30.507	31.1153	30.9105	30.542	30.6412	29.776	30.9781	30.5777	30.2369	30.3746	30.3908	30.7553	Uncharacterized protein	SMc00063	SMc00063	sme:SMc00063		Discard	Discard	0.187123	0.405889	0.220467	Module_9	Q92KI6
22.394	22.2299	22.1979	22.0804	22.2183	22.0954	22.3209	22.7365	22.6652	22.7257	22.4011	22.4023	SH3b domain-containing protein	SMc00062	SMc00062	sme:SMc00062	+	Discard	Discard	0.378351	1.52233	0.0137189	NC	Q92KI7	phaR_phbC
22.3735	17.4366	22.9302	21.4856	21.225	23.1762	20.5663	17.9816	22.3863	21.5353	18.097	22.7578	Uncharacterized protein	SMc00104	SMc00104	sme:SMc00104		Discard	Discard	-1.16559	0.0750495	0.764928	NC	Q92KJ0
29.6972	29.8132	29.9236	29.3459	29.5139	29.2562	29.4504	29.5018	29.6673	29.341	29.4581	29.4488	Hypothetical transmembrane protein	SMc00041	SMc00041	sme:SMc00041	+	Discard	Discard	0.0439733	2.35123	0.00274899	NC	Q92KJ1	wt_phbC;wt_phbCphaR
26.781	26.7776	26.8257	26.7848	26.9053	26.8398	26.7967	26.7115	26.7652	26.6345	26.7193	26.5271	YkuD domain-containing protein	SMc00039	SMc00039	sme:SMc00039	+	Discard	Keep	-0.216325	1.83912	0.00895548	NC	Q92KJ2	wt_phbCphaR;phbC_phbCphaR
21.4266	22.3079	22.6325	18.8213	19.1466	18.8358	22.3926	22.6214	21.8514	22.5794	22.5462	22.362	Uncharacterized protein	SMc00096	SMc00096	sme:SMc00096	+	Keep	Discard	3.5613	5.03971	2.73973e-05	Module_2	Q92KJ4	wt_phbC;phaR_phbC;phbCphaR_phbC
28.0616	27.9894	27.9819	28.0518	28.1563	28.1007	28.1091	28.0448	28.0995	27.9688	27.9739	28.1002	Thioredoxin domain-containing protein	SMc00023	SMc00023	sme:SMc00023		Discard	Discard	-0.0886377	0.832913	0.0849638	NC	Q92KJ6
29.6815	29.6235	29.6414	29.7886	29.8315	29.7735	29.8208	29.7971	29.8054	29.7622	29.7286	29.9868	Uncharacterized protein	SMc00020	SMc00020	sme:SMc00020	+	Discard	Discard	0.0280151	1.20959	0.0311682	NC	Q92KJ7
25.0965	25.2282	25.3231	25.4964	25.0596	25.3932	25.0185	25.3377	25.3364	25.2576	25.3303	25.0356	Diguanylate cyclase/phosphodiesterase	SMc00074	SMc00074	sme:SMc00074		Discard	Discard	-0.108594	0.0642194	0.813621	NC	Q92KJ8
24.9485	24.8587	24.862	24.6599	24.9028	24.8822	23.9351	24.4558	24.4213	24.5269	24.6438	24.6864	DsbC domain-containing protein	SMc00073	SMc00073	sme:SMc00073	+	Discard	Discard	-0.195911	2.0925	0.0043838	NC	Q92KJ9	phbC_phaR;wt_phaR
27.9417	27.9582	27.902	27.7232	27.8449	27.6892	27.9972	27.5523	27.6139	27.6729	27.8451	28.1013	Probable D-alanyl-D-alanine carboxypeptidase. EC 3.4.16.4	SMc00068	SMc00068	sme:SMc00068		Discard	Discard	0.120674	0.384622	0.247277	NC	Q92KK1
25.3622	24.1569	25.14	23.7194	21.3168	22.0816	23.5876	24.7823	24.0692	24.4556	22.0599	23.0618	Uncharacterized protein	SMc00986	SMc00986	sme:SMc00986	+	Discard	Discard	0.819822	1.2555	0.0219944	Module_2	Q92KK3
24.4004	24.6981	24.6661	24.7699	24.4483	24.7291	24.6862	24.6337	24.6207	24.6091	24.737	24.4837	Hypothetical transmembrane signal peptide protein	SMc00852	SMc00852	sme:SMc00852		Discard	Discard	-0.0391623	0.0303622	0.91555	NC	Q92KK6
29.4931	29.4239	29.4968	29.6909	29.7935	29.713	29.624	29.5556	29.5899	29.6191	29.6659	29.746	Hypothetical signal peptide protein	SMc00861	SMc00861	sme:SMc00861	+	Discard	Discard	-0.0555	2.99145	0.00105949	NC	Q92KK7	phbCphaR_wt;phbC_wt;phbC_phaR
23.9709	23.7758	23.7991	23.7198	23.7483	23.7694	23.811	23.8341	23.8256	23.8177	23.5258	23.7444	Uncharacterized protein	SMc00865	SMc00865	sme:SMc00865		Discard	Discard	-0.0498734	0.608373	0.133321	NC	Q92KK8
32.0597	32.6099	32.4554	31.9029	31.9793	31.2369	32.4309	32.0762	31.7667	31.7318	31.8067	32.0797	Hypothetical transmembrane signal peptide protein	SMc00885	SMc00885	sme:SMc00885		Discard	Discard	0.166347	0.894256	0.0542243	Module_9	Q92KL1
26.7421	26.8131	26.8038	26.9258	26.7773	26.74	26.5904	26.4346	26.6728	26.4118	26.5072	26.444	Pseudouridine synthase. EC 5.4.99.-	SMc00904	SMc00904	sme:SMc00904	+	Discard	Keep	-0.360025	2.70808	0.0014655	NC	Q92KL3	wt_phbCphaR;phbC_phbCphaR;wt_phaR;phbC_phaR
28.846	28.9776	28.9337	29.1371	29.337	29.2277	28.8234	29.1299	29.0659	28.9389	28.7428	28.9954	Hypothetical transmembrane protein	SMc00907	SMc00907	sme:SMc00907	+	Discard	Keep	-0.3416	1.50663	0.0148126	NC	Q92KL4	phbC_phbCphaR
26.221	26.1823	26.0476	26.6676	26.4107	26.6065	25.9646	26.036	26.1124	26.3045	26.4654	26.3736	ATP phosphoribosyltransferase regulatory subunit	hisZ R00787 SMc00918	SMc00918	sme:SMc00918	+	Discard	Discard	-0.180386	3.12619	0.000684746	NC	Q92KL6	phbCphaR_phaR;phbC_phaR;phbC_wt
26.5067	27.0734	27.2054	27.1575	27.4055	26.7178	26.8477	26.518	26.4116	26.3799	26.7717	26.873	Hypothetical signal peptide protein	SMc00921	SMc00921	sme:SMc00921		Discard	Discard	-0.418774	0.607859	0.118962	NC	Q92KL7
25.9908	26.2417	26.2166	25.7417	25.8061	25.8292	25.9464	25.9177	26.0081	25.0876	24.9889	25.4204	YkuD domain-containing protein	SMc00925	SMc00925	sme:SMc00925	+	Discard	Keep	-0.626686	3.93884	0.000220183	NC	Q92KL9	phbC_phbCphaR;phaR_phbCphaR;wt_phbCphaR;wt_phbC
26.4296	26.5017	26.6619	26.383	26.7611	26.5825	27.0952	26.9899	26.8614	26.9347	27.1348	26.2952	Hypothetical transmembrane protein	SMc00830	SMc00830	sme:SMc00830		Discard	Discard	0.212666	0.725498	0.0869724	NC	Q92KM0
28.0827	28.148	28.1276	27.9622	28.0425	27.9721	28.0206	28.0887	28.1497	27.924	27.9377	27.8382	Uncharacterized protein	SMc00824	SMc00824	sme:SMc00824	+	Discard	Discard	-0.0923195	2.55919	0.00248832	NC	Q92KM1	phaR_phbCphaR;wt_phbCphaR
25.6226	25.5013	25.6698	25.5593	25.6108	25.6299	25.7336	25.6735	25.6116	25.3855	25.5185	25.3234	HTH cro/C1-type domain-containing protein	SMc00823	SMc00823	sme:SMc00823	+	Discard	Discard	-0.190873	1.86029	0.00802599	NC	Q92KM2	phaR_phbCphaR
26.8449	26.7315	26.8337	26.6514	26.7604	26.5244	26.7146	26.7439	26.7104	26.5846	26.3368	26.2704	Uncharacterized protein	SMc00805	SMc00805	sme:SMc00805	+	Discard	Discard	-0.248117	2.0831	0.00481425	NC	Q92KM4	phaR_phbCphaR;wt_phbCphaR
29.2814	29.8854	29.743	29.3674	29.4727	28.767	29.7914	29.4277	29.1573	29.1869	29.1302	29.4103	Hypothetical transmembrane protein	SMc00800	SMc00800	sme:SMc00800		Discard	Discard	0.040074	0.480743	0.173865	Module_9	Q92KM6
24.2408	24.4488	24.3997	24.6255	24.6709	24.5587	24.3957	24.4823	24.0541	24.6403	24.6083	23.9435	Hypothetical transmembrane protein	SMc00838	SMc00838	sme:SMc00838		Discard	Discard	-0.221043	0.353914	0.268537	NC	Q92KM7
23.6579	23.4654	23.5888	23.3778	23.0096	23.7287	23.5483	23.4363	23.4977	22.3929	22.8529	22.9479	Uncharacterized protein	SMc04432	SMc04432	sme:SMc04432	+	Discard	Keep	-0.640838	2.00784	0.00492101	NC	Q92KN5	phbC_phbCphaR;phaR_phbCphaR;wt_phbCphaR
24.9401	24.9695	24.9987	25.0341	24.9847	24.8194	24.9462	24.8069	24.8028	24.751	24.9721	24.6091	Uncharacterized protein	SMc02306	SMc02306	sme:SMc02306		Discard	Discard	-0.168674	0.631889	0.121605	NC	Q92KN6
22.7679	23.1418	22.9429	23.5873	23.7028	23.6995	23.0789	22.9849	23.1646	23.1654	23.1959	23.3895	Hypothetical transmembrane protein	SMc02243	SMc02243	sme:SMc02243	+	Discard	Keep	-0.412912	3.24098	0.00049531	NC	Q92KP0	phbC_wt;phbC_phaR;phbC_phbCphaR
25.6184	25.7054	25.8222	25.8976	26.0227	25.9482	25.7556	25.4496	25.6973	25.6371	25.8035	25.6499	Hypothetical transmembrane protein	SMc02234	SMc02234	sme:SMc02234	+	Discard	Discard	-0.259332	1.48328	0.0157433	NC	Q92KP3	phbC_phaR
24.7129	24.7727	24.9038	24.1281	23.8921	24.1721	24.6008	24.7897	24.7343	25.2471	24.7379	25.1163	Hypothetical transmembrane protein	SMc02230	SMc02230	sme:SMc02230	+	Keep	Discard	0.969705	3.22891	0.00048855	NC	Q92KP5	phaR_phbC;wt_phbC;phbCphaR_phbC
24.7745	24.8119	24.7862	24.5716	24.6671	24.6255	24.5421	24.3076	24.4761	24.6281	24.3042	24.5083	Hypothetical transmembrane protein	SMc02225	SMc02225	sme:SMc02225	+	Discard	Discard	-0.141187	1.86816	0.00728518	NC	Q92KP6	wt_phaR;wt_phbCphaR
24.7127	24.7232	24.829	24.9802	24.8959	24.8744	24.8304	24.8277	24.7548	24.6267	24.574	24.4971	Hypothetical transmembrane protein	SMc02222	SMc02222	sme:SMc02222	+	Discard	Keep	-0.350874	3.28981	0.000571429	NC	Q92KP7	wt_phbCphaR;phaR_phbCphaR;phbC_phbCphaR;phbC_wt
23.9357	23.9385	24.015	24.6718	24.7378	24.685	23.4466	23.7208	23.9989	24.0539	23.267	24.2871	Uncharacterized protein	SMc02139	SMc02139	sme:SMc02139	+	Discard	Keep	-0.828919	1.75851	0.00785423	NC	Q92KP9	phbC_phaR;phbC_phbCphaR
28.5727	28.3574	28.3861	28.9174	28.8056	28.7175	28.4091	28.3257	28.4781	28.5865	28.5624	28.9529	Truncated pstC	SMc02145	SMc02145	sme:SMc02145	+	Discard	Discard	-0.112932	1.75222	0.00872856	Module_5	Q92KQ0	phbC_phaR;phbC_wt
29.1197	29.0036	29.0506	29.059	29.172	29.0757	29.0953	29.0499	29.0621	28.9831	28.8589	29.2383	Hypothetical transmembrane protein	SMc02149	SMc02149	sme:SMc02149		Discard	Discard	-0.0754115	0.0686289	0.81003	NC	Q92KQ1
24.8887	24.979	24.9939	25.5329	25.2142	25.3158	24.5115	24.8372	24.7896	24.3984	24.4268	24.3411	DUF1156 domain-containing protein	SMc02154	SMc02154	sme:SMc02154	+	Discard	Keep	-0.965542	4.06553	0.000196078	NC	Q92KQ3	wt_phbCphaR;phbC_phbCphaR;phbC_phaR;phbC_wt
26.3067	26.2806	26.3312	26.5806	26.1136	26.2459	25.7627	25.9003	25.9742	25.7352	25.8417	25.8609	Uncharacterized protein	SMc02155	SMc02155	sme:SMc02155	+	Discard	Keep	-0.500804	2.56309	0.00174323	NC	Q92KQ4	wt_phbCphaR;phbC_phbCphaR;wt_phaR;phbC_phaR
26.0118	26.0314	26.078	26.3567	26.2367	26.1696	26.0308	25.9599	26.0915	26.0878	26.1036	26.3148	AMP nucleosidase. EC 3.2.2.4 (AMP nucleosidase)	SMc01731	SMc01731	sme:SMc01731	+	Discard	Discard	-0.0856253	1.43172	0.0185035	NC	Q92KR1
26.9997	27.2059	27.1746	26.9507	27.109	27.0174	26.6036	26.5332	25.2996	25.166	25.1444	24.9399	CBS domain-containing protein	tlyC SMc01112	SMc01112	sme:SMc01112	+	Discard	Keep	-1.94226	3.26427	0.000462475	NC	Q92KR5	phaR_phbCphaR;phbC_phbCphaR;wt_phbCphaR
27.074	26.999	26.876	27.0313	27.1142	27.2355	27.0555	27.3081	27.2103	27.1931	27.1069	27.2955	Usp domain-containing protein	SMc01120	SMc01120	sme:SMc01120		Discard	Discard	0.0715288	0.912293	0.0584911	NC	Q92KR6
24.8901	24.9241	24.8862	25.1628	24.599	24.7184	24.6854	24.3715	24.7183	24.6557	24.7229	24.6683	Probable SAM dependent methyltransferase. EC 2.1.1.64	SMc01131	SMc01131	sme:SMc01131		Discard	Discard	-0.144438	0.659094	0.107637	NC	Q92KR7
25.1649	25.0924	25.1011	25.2555	25.4502	25.2727	25.0501	25.0196	25.0996	25.021	25.0348	25.3349	Hypothetical transmembrane protein	SMc01136	SMc01136	sme:SMc01136	+	Discard	Discard	-0.195954	1.16609	0.0315375	NC	Q92KR8
25.1898	25.0149	25.0663	24.2559	24.8769	24.8794	24.9051	24.9093	25.0571	24.89	24.8847	24.6211	VOC domain-containing protein	SMc01148	SMc01148	sme:SMc01148		Discard	Discard	0.127888	0.841158	0.0647982	NC	Q92KR9
25.536	25.5044	25.0553	25.1602	25.3928	24.9084	25.0285	25.5799	25.4767	25.455	25.4261	25.5166	Uncharacterized protein	SMc00413	SMc00413	sme:SMc00413		Discard	Discard	0.312069	0.332864	0.288352	NC	Q92KS0
27.4817	27.2694	27.4274	26.6302	26.9113	26.8933	27.5965	27.4305	27.3487	27.1036	27.2446	27.2341	Hypothetical signal peptide protein	SMc00402	SMc00402	sme:SMc00402	+	Keep	Discard	0.382491	3.12348	0.000642735	Module_1	Q92KS2	phbCphaR_phbC;wt_phbC;phaR_phbC
25.4785	25.5628	25.3746	25.5534	25.7702	25.8068	25.7095	25.4774	25.5	25.5693	25.6808	25.8496	Hypothetical signal peptide protein	SMc00400	SMc00400	sme:SMc00400		Discard	Discard	-0.0102488	0.864364	0.0645873	NC	Q92KS3
27.3145	27.1758	27.0725	27.2471	27.2745	27.2007	27.2358	27.0732	27.3242	27.2322	26.8676	27.3427	AB hydrolase-1 domain-containing protein	SMc00361	SMc00361	sme:SMc00361		Discard	Discard	-0.0932649	0.0481134	0.865025	NC	Q92KS5
20.4318	23.2218	23.0674	23.9397	23.5265	23.3638	27.6503	23.533	28.093	24.0136	28.0383	23.8393	Hypothetical transmembrane protein	SMc00359	SMc00359	sme:SMc00359	+	Discard	Discard	1.68705	0.96703	0.042479	NC	Q92KS6
29.3529	29.3125	29.3148	29.2585	29.331	29.2599	29.3941	29.3404	29.3049	29.2517	29.2178	29.1895	Uncharacterized protein	SMc00332	SMc00332	sme:SMc00332	+	Discard	Discard	-0.0634874	1.94395	0.00931381	NC	Q92KS8	wt_phbCphaR;phaR_phbCphaR
21.0694	20.7734	21.0617	22.264	21.2187	21.6778	20.8092	21.1841	21.1534	21.5238	20.8131	22.3632	Hypothetical transmembrane protein	SMc00331	SMc00331	sme:SMc00331		Discard	Discard	-0.153449	0.635236	0.108204	Module_5	Q92KS9
25.667	25.8334	25.3565	26.3288	26.0924	26.4414	25.4436	24.4375	25.9292	26.1604	25.171	25.9062	Probable ribosomal RNA small subunit methyltransferase C. EC 2.1.1.52	rsmC SMc00325	SMc00325	sme:SMc00325		Discard	Discard	-0.541692	0.810155	0.06682	NC	Q92KT0
25.6345	25.6884	25.8103	25.9144	26.0671	25.8423	25.5952	25.4968	25.7366	25.3442	25.4702	25.8401	Probable sensor histidine kinase	SMc00322	SMc00322	sme:SMc00322	+	Discard	Discard	-0.389756	1.14822	0.0309147	NC	Q92KT1
25.4152	25.4002	25.3315	25.7043	25.9765	25.9106	25.443	25.4593	25.5649	25.5276	25.6632	25.7204	YlxR domain-containing protein	SMc02913	SMc02913	sme:SMc02913	+	Discard	Discard	-0.226709	2.85857	0.00106629	Module_10	Q92KT2	phbCphaR_wt;phbC_wt;phbC_phaR
25.8211	25.8391	25.9312	25.8673	25.9846	26.0114	25.9211	25.6807	25.7708	25.8792	25.8007	25.9458	HIT domain-containing protein	SMc02904	SMc02904	sme:SMc02904		Discard	Discard	-0.0791912	0.65839	0.118483	NC	Q92KT3
27.9942	27.7315	27.9017	28.0837	28.1679	28.1587	27.9552	27.8901	28.0252	27.9894	27.9087	28.2186	NAD(+) diphosphatase. EC 3.6.1.22	SMc02903	SMc02903	sme:SMc02903	+	Discard	Discard	-0.0978648	1.01595	0.0446026	Module_10	Q92KT4
20.8288	21.1579	20.6238	20.6807	20.7404	19.9511	20.9061	20.6137	20.455	20.6025	20.3861	20.995	BON domain-containing protein	SMc02894	SMc02894	sme:SMc02894		Discard	Discard	0.203807	0.28705	0.333602	NC	Q92KT6
27.0562	27.0725	27.1394	27.2369	27.4285	27.2398	27.2552	27.1748	27.0347	27.1192	27.0553	27.1048	Protein SlyX homolog	slyX R00208 SMc02883	SMc02883	sme:SMc02883	+	Discard	Discard	-0.20867	1.35455	0.0222479	NC	Q92KT8
26.7256	26.5204	26.4941	27.7118	28.938	28.0367	26.6492	26.7031	26.6446	27.0645	26.9934	26.9735	Putative gamma-D-glutamyl-L-diamino acid endopeptidase II. NlpC/P60 family. EC 3.4.-.-	SMc02827	SMc02827	sme:SMc02827	+	Discard	Keep	-1.21841	3.05639	0.000631218	NC	Q92KU2	phbC_wt;phbC_phaR;phbC_phbCphaR
22.8378	22.8345	22.3115	23.5388	23.6938	23.6369	23.0241	22.6495	22.5999	22.9217	22.8256	23.2546	Hypothetical transmembrane protein	SMc02824	SMc02824	sme:SMc02824	+	Discard	Keep	-0.622547	2.49622	0.00191425	Module_5	Q92KU3	phbC_wt;phbC_phaR;phbC_phbCphaR
26.2922	26.2954	26.4337	26.2264	26.1991	26.1995	26.4212	26.4246	26.394	26.2821	26.2179	26.4039	Pilus assembly protein cpaD	cpaD1 SMc04110	SMc04110	sme:SMc04110	+	Discard	Discard	0.0929947	1.61413	0.0139373	NC	Q92KU4	phaR_phbC
25.439	25.4291	25.3569	24.8084	25.0163	25.0066	25.4339	25.2836	25.2515	25.1509	24.981	25.3151	T2SS-T3SS_pil_N domain-containing protein	SMc04115	SMc04115	sme:SMc04115	+	Discard	Discard	0.205259	2.29145	0.00303797	NC	Q92KU5	phaR_phbC;wt_phbC
24.1997	24.132	24.1678	24.1482	23.6618	23.3092	24.1809	23.5115	24.04	23.9415	23.4547	24.1816	Hypothetical transmembrane protein	SMc02593	SMc02593	sme:SMc02593		Discard	Discard	0.152896	0.354565	0.263444	NC	Q92KU8
23.4855	23.5957	23.5811	23.8633	23.9084	24.0705	23.7733	23.81	23.7649	23.5219	23.3446	23.8759	Uncharacterized protein	SMc02592	SMc02592	sme:SMc02592	+	Discard	Discard	-0.366641	1.42539	0.0168546	NC	Q92KU9	phbC_wt
24.7995	24.2561	24.2319	24.856	24.5522	24.8924	24.6563	24.5417	24.7258	24.5337	24.4214	24.5426	Uncharacterized protein	SMc02580	SMc02580	sme:SMc02580		Discard	Discard	-0.267647	0.646757	0.11031	NC	Q92KV0
23.2214	23.1729	23.1773	23.5615	23.693	23.6633	23.2313	23.0469	23.0983	23.0184	23.0698	23.2825	Hypothetical transmembrane protein	SMc02573	SMc02573	sme:SMc02573	+	Discard	Keep	-0.515704	3.47086	0.000362069	NC	Q92KV1	phbC_phbCphaR;phbC_phaR;phbC_wt
23.7033	23.8265	23.9402	23.9962	24.0822	24.2063	23.6896	23.4894	23.443	24.0411	23.8305	24.078	Hpr_kinase_C domain-containing protein	SMc02752	SMc02752	sme:SMc02752	+	Discard	Discard	-0.111678	2.55028	0.00190233	NC	Q92KV2	phbCphaR_phaR;phbC_phaR
25.5939	25.3569	25.3562	25.9858	25.4585	25.7761	25.1406	25.4957	25.627	25.896	25.9258	25.7099	tRNA threonylcarbamoyladenosine biosynthesis protein TsaE (t(6)A37 threonylcarbamoyladenosine biosynthesis protein TsaE)	SMc02757	SMc02757	sme:SMc02757	+	Discard	Discard	0.103769	1.10818	0.0329908	NC	Q92KV3
24.9774	24.9449	24.4826	24.9479	24.7299	24.746	24.5359	24.4392	24.6078	24.3301	24.2979	24.1355	PDDEXK_1 domain-containing protein	SMc02759	SMc02759	sme:SMc02759	+	Discard	Keep	-0.553464	2.00534	0.00513151	NC	Q92KV4	wt_phbCphaR;phbC_phbCphaR
23.4433	23.7327	23.5048	22.9195	23.5445	23.8662	23.4009	23.4446	23.2267	23.0001	23.2478	22.8955	Putative HTH-type transcriptional regulator	SMc02783	SMc02783	sme:SMc02783		Discard	Discard	-0.39558	0.687602	0.0958259	NC	Q92KV5
25.4205	24.7684	25.0156	25.0951	25.1958	25.7516	24.8753	25.3916	24.4787	25.3561	24.8993	24.9617	Hypothetical transmembrane protein	SMc02787	SMc02787	sme:SMc02787		Discard	Discard	-0.275119	0.266021	0.358779	NC	Q92KV7
27.1145	26.8304	26.7283	27.0613	27.2746	27.0865	27.1798	27.2894	27.1876	27.2623	27.3139	26.8903	Uroporphyrinogen decarboxylase. UPD. URO-D. EC 4.1.1.37	hemE SMc02794	SMc02794	sme:SMc02794		Discard	Discard	0.0146758	0.799047	0.0741276	NC	Q92KV8
29.6179	29.6484	29.8401	30.1115	30.0676	29.8702	29.5704	29.6407	29.8807	29.6144	29.869	29.96	Transcription termination factor Rho. EC 3.6.4.- (ATP-dependent helicase Rho)	rho SMc02796	SMc02796	sme:SMc02796	+	Discard	Discard	-0.20193	1.01836	0.0423934	NC	Q92KW0
23.3336	23.6608	23.3514	24.0405	23.7345	23.8489	23.1035	23.1008	23.1024	23.531	23.3884	22.9796	tRNA modification GTPase MnmE. EC 3.6.-.-	mnmE trmE R03338 SMc02797	SMc02797	sme:SMc02797	+	Discard	Keep	-0.574956	2.25053	0.00304297	NC	Q92KW1	phbC_phaR;phbC_phbCphaR
22.9213	22.8531	22.4588	22.9928	22.8539	23.1431	22.5996	22.6979	22.7691	22.7259	22.9528	22.6336	Ribosomal RNA small subunit methyltransferase G. EC 2.1.1.170 (16S rRNA 7-methylguanosine methyltransferase. 16S rRNA m7G methyltransferase)	rsmG R03336 SMc02799	SMc02799	sme:SMc02799		Discard	Discard	-0.225807	0.67186	0.104447	NC	Q92KW3
29.2826	29.2354	29.193	29.1087	29.2714	29.2152	29.2301	29.0317	29.0609	28.9781	29.063	29.142	Probable chromosome partitioning protein ParB	parB SMc02801	SMc02801	sme:SMc02801		Discard	Discard	-0.137426	0.994938	0.0500974	NC	Q92KW5
24.4967	24.3669	24.614	24.8339	24.6338	24.9292	24.5458	24.4878	24.6285	24.3275	24.5098	23.9944	Putative DNA polymerase III. delta subunit. EC 2.7.7.7	SMc02802	SMc02802	sme:SMc02802	+	Discard	Keep	-0.521721	1.50726	0.0140562	NC	Q92KW6	phbC_phbCphaR
29.5188	29.5556	29.6123	29.4841	29.7057	29.5299	29.4844	29.4904	29.4747	29.4235	29.3381	29.1813	Uncharacterized protein	SMc02803	SMc02803	sme:SMc02803	+	Discard	Keep	-0.258907	1.62344	0.0125087	NC	Q92KW7	wt_phbCphaR;phbC_phbCphaR
28.2292	28.0545	27.8774	28.4525	28.1776	28.6729	28.4185	28.7005	28.6306	28.7389	28.7978	28.5176	Leucine--tRNA ligase. EC 6.1.1.4 (Leucyl-tRNA synthetase. LeuRS)	leuS R03331 SMc02804	SMc02804	sme:SMc02804	+	Discard	Discard	0.250422	1.85848	0.00686458	NC	Q92KW8	phaR_wt;phbCphaR_wt
26.9219	26.6758	26.8622	27.1159	26.8936	26.9021	26.8253	26.849	26.9925	26.8157	26.8339	27.0645	Pyridoxal phosphate homeostasis protein. PLP homeostasis protein	SMc02812	SMc02812	sme:SMc02812		Discard	Discard	-0.065808	0.264602	0.381542	NC	Q92KW9
28.4106	28.3235	28.4151	28.497	28.6147	28.458	28.4768	28.3579	28.4057	28.319	28.2841	28.6534	Uncharacterized protein	SMc04094	SMc04094	sme:SMc04094		Discard	Discard	-0.104415	0.286621	0.354873	NC	Q92KX1
27.3422	27.0797	26.7302	26.9871	26.542	26.9592	27.6962	27.7737	27.6793	27.6308	27.7194	27.5561	Acetyl-coenzyme A synthetase. AcCoA synthetase. Acs. EC 6.2.1.1 (Acetate--CoA ligase) (Acyl-activating enzyme)	acsA1 R03327 SMc04093	SMc04093	sme:SMc04093	+	Keep	Discard	0.805986	2.79597	0.00105595	NC	Q92KX2	phbCphaR_phbC;phaR_phbC;phbCphaR_wt;phaR_wt
26.6332	26.6284	26.7633	26.7656	26.8692	26.6736	27.175	26.745	26.3803	26.3752	26.4636	26.9194	Protease HtpX homolog. EC 3.4.24.-	htpX R03325 SMc04091	SMc04091	sme:SMc04091		Discard	Discard	-0.183371	0.103433	0.68749	NC	Q92KX3
23.8824	24.0163	24.26	23.6747	23.5739	23.3599	23.8213	23.5356	23.2041	23.1598	24.1319	23.4051	Hypothetical Sun protein	sun SMc04090	SMc04090	sme:SMc04090		Discard	Discard	0.0294539	0.68641	0.0953079	NC	Q92KX4
21.9989	22.2981	23.4581	23.4617	23.4543	23.273	22.8413	22.8765	23.1449	22.7502	22.8861	21.0279	Uncharacterized protein	SMc04089	SMc04089	sme:SMc04089		Discard	Discard	-1.17493	0.641501	0.105565	NC	Q92KX5
29.803	29.5271	29.5433	29.9428	29.9347	30.1731	29.8214	29.7991	29.9218	30.0097	29.9505	30.1083	Bifunctional purine biosynthesis protein PurH [Includes: Phosphoribosylaminoimidazolecarboxamide formyltransferase. EC 2.1.2.3 (AICAR transformylase);IMP cyclohydrolase. EC 3.5.4.10 (ATIC) (IMP synthase) (Inosinicase) ]	purH R03322 SMc04088	SMc04088	sme:SMc04088	+	Discard	Discard	0.00598335	2.0609	0.00493367	NC	Q92KX6	phbC_wt;phbCphaR_wt
29.0231	29.1513	29.1644	29.7006	29.5879	29.616	28.9984	29.0171	29.1526	28.9417	28.9348	29.021	Glutamate dehydrogenase. EC 1.4.1.2	SMc04085	SMc04085	sme:SMc04085	+	Discard	Keep	-0.668993	5.03023	9.52381e-05	Module_7	Q92KX8	phbC_phbCphaR;phbC_phaR;phbC_wt
25.758	25.8277	25.8251	25.925	25.8598	25.88	25.6774	25.6998	25.7271	25.6505	25.7618	25.8708	Pyridoxal kinase. EC 2.7.1.35	pdxK SMc04084	SMc04084	sme:SMc04084	+	Discard	Discard	-0.127239	1.47189	0.0187178	NC	Q92KX9	phbC_phaR
29.117	28.9858	28.9604	29.4257	29.3324	29.5067	29.2905	29.2605	29.3333	29.6635	29.6256	29.6443	Carbonic anhydrase. EC 4.2.1.1 (Carbonate dehydratase)	cynT SMc04083	SMc04083	sme:SMc04083	+	Keep	Discard	0.222872	4.78729	0.00019802	NC	Q92KY0	phaR_wt;phbC_wt;phbCphaR_wt;phbCphaR_phaR;phbCphaR_phbC
28.119	28.0513	28.1517	28.551	28.5454	28.5924	28.6515	28.6544	28.6611	28.6706	28.8438	28.8118	Membrane-bound lytic murein transglycosylase. EC 3.2.1.-	SMc04411	SMc04411	sme:SMc04411	+	Keep	Discard	0.212482	5.71315	0	NC	Q92KY1	phbC_wt;phaR_wt;phbCphaR_wt;phbCphaR_phbC
29.1634	28.9149	28.8644	29.2671	29.1959	29.3031	29.9024	29.9474	29.9861	30.1032	30.0929	30.2348	Aspartate-semialdehyde dehydrogenase. ASA dehydrogenase. ASADH. EC 1.2.1.11 (Aspartate-beta-semialdehyde dehydrogenase)	asd SMc04410	SMc04410	sme:SMc04410	+	Keep	Discard	0.888306	5.95584	0	NC	Q92KY2	phbC_wt;phaR_wt;phbCphaR_wt;phaR_phbC;phbCphaR_phbC
21.3275	20.2043	21.2999	21.1984	21.0732	21.3665	21.5491	21.6261	21.309	20.7158	20.4285	21.8009	Virulence-associated protein homologue	SMc04408	SMc04408	sme:SMc04408		Discard	Discard	-0.230963	0.272085	0.347523	NC	Q92KY4
24.3537	24.2787	24.2775	23.9857	23.9842	23.7732	24.1555	23.9797	24.1385	23.9435	23.818	24.1618	Ribonuclease VapC. RNase VapC. EC 3.1.-.- (Toxin VapC)	vapC SMc04881	SMc04881	sme:SMc04881	+	Discard	Discard	0.0600573	1.76398	0.00875921	Module_1	Q92KY5	wt_phbC;wt_phbCphaR
31.3662	31.2664	31.2522	31.0511	31.1013	31.0881	31.2444	31.2783	31.3612	31.4228	31.4334	31.439	3-isopropylmalate dehydrogenase. EC 1.1.1.85 (3-IPM-DH) (Beta-IPM dehydrogenase. IMDH)	leuB R03310 SMc04405	SMc04405	sme:SMc04405	+	Keep	Discard	0.351532	4.0176	0.000241379	Module_1	Q92KY8	phaR_phbC;wt_phbC;phbCphaR_phbC;phbCphaR_phaR;phbCphaR_wt
24.7038	24.013	24.3393	26.0644	24.5714	26.267	26.136	26.1571	26.0689	25.1102	26.1806	26.2411	Probable Peptidyl-dipeptidase Dcp. EC 3.4.15.5	dcp SMc04403	SMc04403	sme:SMc04403	+	Discard	Discard	0.209743	1.58128	0.0109853	NC	Q92KZ0	phaR_wt
24.0791	24.0773	23.7658	23.9014	23.4745	23.3692	23.9129	24.1112	24.3239	23.9723	24.1534	23.3333	Uncharacterized protein	SMc04402	SMc04402	sme:SMc04402		Discard	Discard	0.238014	0.663997	0.102332	NC	Q92KZ1
23.9287	23.915	23.8304	24.182	24.0819	24.168	24.0975	24.246	24.2443	24.2343	24.4179	23.9983	1.5-anhydro-D-fructose reductase. Anhydrofructose reductase. EC 1.1.1.292 (1.5-anhydro-D-fructose reductase (1.5-anhydro-D-mannitol-forming))	afr R03305 SMc04400	SMc04400	sme:SMc04400	+	Discard	Discard	0.0728804	1.45523	0.0164	NC	Q92KZ3	phbCphaR_wt
24.0517	24.0145	24.2836	24.1268	24.002	24.554	24.1586	24.1552	24.4063	24.3903	24.4901	24.5336	Acetate CoA-transferase YdiF. EC 2.8.3.8	SMc04399	SMc04399	sme:SMc04399		Discard	Discard	0.243733	0.725463	0.0894281	NC	Q92KZ4
21.4603	20.7918	22.7533	21.2722	23.7076	22.4887	21.9334	22.7674	21.2046	20.963	23.0506	20.792	Enoyl-CoA hydratase. EC 4.2.1.17	SMc04398	SMc04398	sme:SMc04398		Discard	Discard	-0.887651	0.128668	0.60407	NC	Q92KZ5
21.678	21.2118	21.2993	22.1014	21.5997	21.9382	20.8442	21.1283	21.1958	21.3923	21.5728	21.5778	Putative L-sorbosone dehydrogenase. NADP dependent protein. EC 1.2.1.-	SMc04397	SMc04397	sme:SMc04397	+	Discard	Discard	-0.365442	2.06781	0.00445296	NC	Q92KZ6	phbC_phaR
23.9492	25.1042	25.0422	23.1981	23.1126	23.8392	24.5953	24.5253	24.6654	24.4664	24.368	23.3434	Probable sugar-binding periplasmic protein	R03301 SMc04396	SMc04396	sme:SMc04396	+	Discard	Discard	0.675971	1.40134	0.0160096	Module_8	Q92KZ7	wt_phbC
26.3539	26.4499	26.1085	26.6613	26.5758	26.621	26.1698	26.1657	26.3336	26.4673	26.4628	26.6231	Putative hydroxypyruvate reductase. EC 1.1.1.81	ttuD1 SMc04389	SMc04389	sme:SMc04389	+	Discard	Discard	-0.101604	2.07556	0.00483729	NC	Q92L04	phbCphaR_phaR;phbC_phaR;phbC_wt
24.5142	24.5786	24.8743	25.9689	25.9963	26.0504	24.2767	24.7891	25.0859	25.1795	25.2509	25.2386	Probable omega-amino acid--pyruvate aminotransferase. EC 2.6.1.18	SMc04388	SMc04388	sme:SMc04388	+	Discard	Keep	-0.78217	3.52812	0.000292683	NC	Q92L05	phbC_wt;phbC_phaR;phbC_phbCphaR
27.6347	27.4073	27.3797	28.1249	27.8799	28.0939	27.3352	27.5058	27.5592	27.5367	27.5314	27.566	Aldehyde dehydrogenase (NAD(+)). EC 1.2.1.3	SMc04385	SMc04385	sme:SMc04385	+	Discard	Keep	-0.488173	3.11911	0.000667802	Module_7	Q92L07	phbC_phaR;phbC_wt;phbC_phbCphaR
23.7367	23.8435	24.7263	24.8682	24.312	24.6029	24.2976	24.5311	24.4705	23.4038	24.4271	23.6532	Putative oxidoreductase	SMc04384	SMc04384	sme:SMc04384		Discard	Discard	-0.766326	0.745881	0.0801726	NC	Q92L08
26.7433	26.8429	26.6588	26.5575	26.6164	26.8175	26.7617	26.7618	26.7807	26.7244	26.5558	26.501	Transcription regulator LysR family	SMc04882	SMc04882	sme:SMc04882		Discard	Discard	-0.0700531	0.683551	0.108104	NC	Q92L10
28.4489	28.4203	28.3112	27.764	27.368	27.6522	28.554	28.8732	28.735	28.4788	28.6582	28.5972	Pyruvate carboxylase. EC 6.4.1.1	pyc SMc03895	SMc03895	sme:SMc03895	+	Keep	Discard	0.983374	4.33267	0.00015748	Module_1	Q92L13	wt_phbC;phbCphaR_phbC;phaR_phbC
24.8599	24.9601	24.9547	25.2002	25.085	25.3555	24.8378	24.876	25.0275	25.0103	25.0931	25.0654	Putative amino-acid ABC transporter ATP-binding protein. EC 3.6.3.-	SMc03894	SMc03894	sme:SMc03894	+	Discard	Discard	-0.157308	1.9086	0.00697885	Module_7	Q92L14	phbC_phaR;phbC_wt
30.3351	30.423	30.4216	30.1909	30.2756	30.3011	30.2564	30.2125	30.2197	29.9945	30.0412	30.2116	Putative amino acid-binding periplasmic ABC transporter	SMc03891	SMc03891	sme:SMc03891	+	Discard	Discard	-0.173403	2.35488	0.00310982	NC	Q92L16	wt_phbCphaR
22.3798	22.1236	21.9303	22.8463	22.8372	22.8941	22.2401	22.2263	22.3039	22.1462	22.2558	22.0758	Transcription regulator DeoR family	SMc03890	SMc03890	sme:SMc03890	+	Discard	Keep	-0.699922	3.52472	0.000329519	NC	Q92L17	phbC_wt;phbC_phbCphaR;phbC_phaR
26.2178	25.6843	25.444	26.2897	26.2872	26.4591	25.9993	26.0982	26.1595	26.2552	26.4385	25.9008	4-hydroxy-3-methylbut-2-en-1-yl diphosphate synthase (flavodoxin). EC 1.17.7.3 (1-hydroxy-2-methyl-2-(E)-butenyl 4-diphosphate synthase)	ispG gcpE R03271 SMc03888	SMc03888	sme:SMc03888	+	Discard	Discard	-0.147206	0.953032	0.0472677	NC	Q92L19
29.0809	28.8838	28.9516	29.0435	29.4727	29.2546	29.4065	29.4019	29.2226	29.4139	29.5471	28.7678	Histidinol-phosphate aminotransferase 2. EC 2.6.1.9 (Imidazole acetol-phosphate transaminase 2)	hisC2 R03268 SMc03885	SMc03885	sme:SMc03885		Discard	Discard	-0.0139618	0.465107	0.184583	NC	Q92L21
26.5052	26.3147	26.4023	26.1304	26.6503	26.4773	26.4262	26.6127	26.4805	26.406	26.7139	26.1517	Probable geranyltranstransferase. EC 2.5.1.10	ispA SMc03884	SMc03884	sme:SMc03884		Discard	Discard	0.00454903	0.0321653	0.907641	NC	Q92L22
24.0883	24.369	24.267	24.423	24.3377	24.7606	24.1383	24.3278	24.5658	24.2645	24.4062	24.3628	Biosynthetic peptidoglycan transglycosylase. EC 2.4.1.129 (Glycan polymerase) (Peptidoglycan glycosyltransferase MtgA. PGT)	mtgA R03266 SMc03883	SMc03883	sme:SMc03883		Discard	Discard	-0.16264	0.429016	0.21286	NC	Q92L23
26.0831	26.039	26.1102	26.9413	26.7731	27.1107	26.0062	26.131	26.2945	26.3609	26.2056	26.4334	Putative glutathione S-transferase. EC 2.5.1.18	gst8 SMc03882	SMc03882	sme:SMc03882	+	Discard	Keep	-0.608412	3.91908	0.000217523	Module_7	Q92L24	phbC_wt;phbC_phaR;phbC_phbCphaR
26.4398	26.3197	26.3784	26.2411	26.3857	26.1496	26.8039	26.6407	26.671	26.6059	26.5223	27.0267	50S ribosomal protein L32	rpmF R03264 SMc03881	SMc03881	sme:SMc03881	+	Keep	Discard	0.459512	1.82381	0.00739645	NC	Q92L25	phaR_phbC;phbCphaR_phbC
28.7971	28.8894	28.9632	29.028	28.9224	28.8961	28.8914	28.7892	28.8086	28.6466	28.779	28.7562	ATP-dependent RNA helicase	SMc03877	SMc03877	sme:SMc03877	+	Discard	Keep	-0.221565	1.58432	0.0142889	NC	Q92L26	phbC_phbCphaR
25.9924	26.0391	26.0739	25.885	25.799	25.7645	25.7222	25.5138	25.8955	25.4494	25.5192	25.4927	Heat shock protein 15 (HSP15)	SMc03876	SMc03876	sme:SMc03876	+	Discard	Keep	-0.329075	2.8622	0.00105899	NC	Q92L27	phbC_phbCphaR;wt_phbCphaR;wt_phaR
28.3548	28.2362	28.3342	28.3807	28.5299	28.448	28.3825	28.3561	28.3456	28.2766	28.2184	28.3928	Ferredoxin	SMc03875	SMc03875	sme:SMc03875	+	Discard	Discard	-0.156924	1.13816	0.0375007	NC	Q92L28
25.068	24.1518	24.7981	25.1153	25.2662	25.1321	24.952	24.7951	25.004	24.8026	25.1493	25.3006	CarD_TRCF domain-containing protein	SMc03874	SMc03874	sme:SMc03874		Discard	Discard	-0.0870183	0.678679	0.0981908	NC	Q92L29
23.8472	24.0307	23.784	24.3864	24.3697	24.3547	23.5683	24.0937	23.783	23.5223	24.093	23.2532	Thiamine import ATP-binding protein ThiQ. EC 7.6.2.15	thiQ R03254 SMc03871	SMc03871	sme:SMc03871	+	Discard	Keep	-0.747451	1.39995	0.016721	NC	Q92L31	phbC_phbCphaR
29.7055	29.5922	29.671	30.1134	30.2286	30.0311	29.5376	29.5256	29.5451	29.4965	29.5932	29.7026	Thiamine-binding periplasmic protein	thiB SMc03869	SMc03869	sme:SMc03869	+	Discard	Keep	-0.526945	4.27167	0.000187726	NC	Q92L33	phbC_phaR;phbC_phbCphaR;phbC_wt
25.7509	25.299	25.3962	26.1103	26.0043	26.0041	25.6621	25.6676	25.8255	25.8339	25.8038	25.7152	N-acetyltransferase domain-containing protein	SMc03868	SMc03868	sme:SMc03868	+	Discard	Discard	-0.255297	2.16823	0.00375228	NC	Q92L34	phbC_wt
25.5142	25.6701	25.7846	25.9672	26.0624	26.0474	25.73	25.8227	25.59	25.8994	26.0151	26.0352	TPK_B1_binding domain-containing protein	SMc03867	SMc03867	sme:SMc03867	+	Discard	Discard	-0.0423959	2.40912	0.00259119	NC	Q92L35	phbCphaR_wt;phbC_wt;phbCphaR_phaR;phbC_phaR
26.6125	26.6161	26.5341	26.6696	26.7874	26.8563	26.5565	26.6789	26.2987	26.4897	26.5022	26.5212	ATP-binding protein Uup. EC 3.6.1.-	uup SMc03866	SMc03866	sme:SMc03866	+	Discard	Discard	-0.266799	1.23018	0.0272038	NC	Q92L36
20.4736	21.5727	21.5809	21.7912	21.5468	22.1905	20.7134	20.5757	21.0499	20.9241	20.9865	21.0105	Putative amino-acid transport system permease ABC transporter	SMc03865	SMc03865	sme:SMc03865	+	Discard	Discard	-0.869103	1.39834	0.0163621	NC	Q92L37	phbC_phaR
30.165	30.222	30.165	29.8774	30.0258	29.772	30.0783	29.9948	30.0083	29.856	29.8805	29.7995	Putative amino acid-binding periplasmic (Signal peptide) ABC transporter	SMc03864	SMc03864	sme:SMc03864	+	Discard	Discard	-0.0463467	2.73858	0.00145638	NC	Q92L38	wt_phbCphaR;wt_phbC
29.6977	29.6796	29.668	29.8707	29.9369	29.8502	30.112	30.0206	29.9774	30.1303	30.1254	30.184	50S ribosomal protein L19	rplS R03246 SMc03863	SMc03863	sme:SMc03863	+	Keep	Discard	0.260635	5.1112	0.000135593	NC	Q92L39	phbC_wt;phaR_wt;phbCphaR_wt;phaR_phbC;phbCphaR_phbC
24.4692	24.5123	24.6902	24.8577	24.8289	24.7914	24.3889	24.3175	24.5417	24.4229	24.4876	24.7302	tRNA (guanine-N(1)-)-methyltransferase. EC 2.1.1.228 (M1G-methyltransferase) (tRNA [GM37] methyltransferase)	trmD R03244 SMc03861	SMc03861	sme:SMc03861	+	Discard	Discard	-0.27909	1.82193	0.00781898	NC	Q92L41	phbC_phaR
26.8092	26.8146	26.7768	27.0974	27.2497	27.1868	26.5042	26.4675	26.4545	26.3284	26.3815	26.2707	Ribosome maturation factor RimM	rimM R03243 SMc03860	SMc03860	sme:SMc03860	+	Discard	Keep	-0.851091	6.86789	0	NC	Q92L42	phaR_phbCphaR;wt_phbCphaR;phbC_phbCphaR;wt_phaR;phbC_phaR;phbC_wt
28.6207	28.4108	28.4837	28.7273	28.9472	28.1999	28.5484	28.8865	28.8374	28.7193	28.7107	28.6226	30S ribosomal protein S16	rpsP R03242 SMc03859	SMc03859	sme:SMc03859		Discard	Discard	0.0593898	0.238144	0.403798	NC	Q92L43
25.9054	26.2947	26.3041	26.2784	26.412	26.1618	26.2487	25.9919	26.3322	26.145	26.153	26.1267	Chorismate mutase. EC 5.4.99.5	pheAa SMc03858	SMc03858	sme:SMc03858		Discard	Discard	-0.142519	0.146057	0.583734	NC	Q92L44
27.9177	28.1993	28.1461	28.649	28.7046	28.5199	28.2883	28.169	28.0342	28.067	28.2187	28.2183	Signal recognition particle protein (Fifty-four homolog)	ffh SMc03857	SMc03857	sme:SMc03857	+	Discard	Keep	-0.456495	2.72429	0.00135099	NC	Q92L45	phbC_wt;phbC_phaR;phbC_phbCphaR
25.8888	25.9432	25.9918	26.0513	26.1442	26.2528	25.933	25.8763	26.0697	25.9381	25.9386	25.8799	Diaminopimelate epimerase. DAP epimerase. EC 5.1.1.7 (PLP-independent amino acid racemase)	dapF R03239 SMc03856	SMc03856	sme:SMc03856	+	Discard	Keep	-0.230506	1.65072	0.0121968	NC	Q92L46	phbC_phbCphaR;phbC_wt
27.2299	27.2143	27.1872	27.2828	27.4922	27.276	27.261	27.2192	27.1183	27.0783	27.329	27.3367	Signal recognition particle receptor FtsY. SRP receptor	ftsY SMc03854	SMc03854	sme:SMc03854		Discard	Discard	-0.102327	0.480412	0.191605	NC	Q92L48
23.5597	23.8071	23.7295	23.6418	24.2334	23.9032	23.7469	23.5182	23.9511	23.345	23.675	23.8058	Putative thiol:disulfide interchange protein (Cytochrome C biogenesis protein)	ccmG SMc03851	SMc03851	sme:SMc03851		Discard	Discard	-0.317497	0.368661	0.255464	NC	Q92L51
21.4404	21.2717	23.3467	23.6303	22.6852	22.4688	22.2626	23.1714	22.1419	23.7639	22.1874	22.7921	Cytochrome c biogenesis ATP-binding export protein CcmA. EC 7.6.2.5 (Heme exporter protein A)	ccmA R03230 SMc03847	SMc03847	sme:SMc03847		Discard	Discard	-0.0136089	0.287643	0.325769	NC	Q92L55
29.896	29.9474	29.8108	30.2569	29.9758	30.1844	29.9074	30.4573	30.1452	30.1401	30.2058	29.8047	Aconitate hydratase. Aconitase. EC 4.2.1.3	acnA SMc03846	SMc03846	sme:SMc03846		Discard	Discard	-0.0888049	0.478488	0.180374	NC	Q92L56
26.132	26.1231	26.2028	26.3825	26.4277	26.5246	26.1621	26.1505	26.2159	26.1145	26.3894	26.3178	Acetyltransferase. EC 2.3.1.-	SMc03840	SMc03840	sme:SMc03840	+	Discard	Discard	-0.171	1.96303	0.0063882	NC	Q92L60	phbC_wt;phbC_phaR
26.7967	26.8523	26.8454	27.0354	27.2359	27.4257	26.373	26.5764	26.5491	26.5979	27.1878	27.2896	Hypothetical transmembrane protein	SMc03839	SMc03839	sme:SMc03839	+	Discard	Discard	-0.207184	1.73853	0.00842225	NC	Q92L61	phbC_phaR
24.373	24.6402	24.6241	25.2553	25.0636	25.2216	24.7924	24.7059	24.7093	24.6889	24.8081	24.5096	Hypothetical transmembrane protein	SMc03838	SMc03838	sme:SMc03838	+	Discard	Keep	-0.511276	3.00066	0.000829346	NC	Q92L62	phbC_wt;phbC_phbCphaR;phbC_phaR
27.6468	27.4603	27.5754	28.1932	28.3479	28.2715	27.9439	27.9474	27.4992	27.6929	27.92	27.6249	Putative ATP-binding ABC transporter	SMc03837	SMc03837	sme:SMc03837	+	Discard	Keep	-0.524924	2.41239	0.00238105	Module_7	Q92L63	phbC_wt;phbC_phbCphaR;phbC_phaR
26.3979	26.738	26.7375	26.6233	26.7498	26.4283	26.7774	26.5849	26.4765	26.3681	26.5143	26.1978	Putative arylesterase. EC 3.1.1.2	SMc03836	SMc03836	sme:SMc03836		Discard	Discard	-0.240381	0.614066	0.122416	NC	Q92L64
23.5487	23.3196	23.4484	23.9594	24.0132	24.2355	23.1362	23.3506	23.4545	23.6188	23.5718	23.5917	RNA 2'.3'-cyclic phosphodiesterase. RNA 2'.3'-CPDase. EC 3.1.4.58	ligT SMc03835	SMc03835	sme:SMc03835	+	Discard	Keep	-0.475243	3.4468	0.000366812	NC	Q92L65	phbC_phaR;phbC_wt;phbC_phbCphaR
22.8945	23.0094	22.9059	22.2374	22.1083	21.6164	22.4748	22.4059	22.5107	21.8272	22.0303	21.8453	Putative pterin-4-alpha-carbinolamine dehydratase. PHS. EC 4.2.1.96 (4-alpha-hydroxy-tetrahydropterin dehydratase) (Pterin carbinolamine dehydratase. PCD)	pcbD R03217 SMc03834	SMc03834	sme:SMc03834	+	Discard	Discard	-0.0864518	3.47005	0.000349776	NC	Q92L66	phaR_phbCphaR;wt_phbCphaR;phaR_phbC;wt_phbC;wt_phaR
27.7744	27.4875	27.429	27.7113	27.6663	27.8035	27.7847	27.4544	27.8214	27.7186	27.7484	27.9066	Conserved hypothetical signal peptide protein	SMc03832	SMc03832	sme:SMc03832		Discard	Discard	0.0641715	0.440556	0.207709	NC	Q92L67
31.0468	31.0609	31.0343	31.0293	31.1351	31.1579	30.8618	30.8098	30.8022	30.7007	30.6236	30.8781	Uncharacterized protein	SMc03830	SMc03830	sme:SMc03830	+	Discard	Keep	-0.373271	3.06	0.000844094	NC	Q92L69	wt_phbCphaR;phbC_phbCphaR;wt_phaR;phbC_phaR
26.5795	26.4788	26.7698	26.8198	26.9163	26.8463	26.5373	26.5489	26.7464	26.6704	26.7497	26.7286	Putative ATP-binding ABC transporter	SMc03828	SMc03828	sme:SMc03828	+	Discard	Discard	-0.144567	1.34435	0.0219062	NC	Q92L71
30.5658	30.6001	30.6564	30.8185	30.9297	30.8396	30.5325	30.4512	30.6014	30.5007	30.566	30.7613	Argininosuccinate synthase. EC 6.3.4.5 (Citrulline--aspartate ligase)	argG R03209 SMc03826	SMc03826	sme:SMc03826	+	Discard	Keep	-0.253281	2.1533	0.00444677	NC	Q92L73	phbC_phaR;phbC_wt;phbC_phbCphaR
21.5873	19.4739	21.2675	23.0064	22.175	22.6524	20.2335	21.6675	21.9898	22.8674	23.0823	23.6995	Transcription regulator. MarR family	SMc03824	SMc03824	sme:SMc03824	+	Discard	Discard	0.605181	1.73142	0.00791557	Module_5	Q92L75	phbCphaR_wt
28.4225	28.2807	28.2253	28.541	28.087	28.3694	28.4748	28.5688	28.5981	28.6031	28.4674	28.5149	3-isopropylmalate dehydratase large subunit. EC 4.2.1.33 (Alpha-IPM isomerase. IPMI) (Isopropylmalate isomerase)	leuC R03206 SMc03823	SMc03823	sme:SMc03823		Discard	Discard	0.19599	0.918388	0.0554685	NC	Q92L76
26.1149	26.0119	26.246	25.87	25.9425	25.8887	25.9309	25.9546	26.0965	26.0439	25.9971	25.9129	Uncharacterized protein	SMc03822	SMc03822	sme:SMc03822	+	Discard	Discard	0.0841948	1.21293	0.0300427	NC	Q92L77	wt_phbC
26.6681	26.7593	26.7461	26.7412	26.9772	26.7014	26.7973	26.854	26.8645	26.9093	27.1009	26.8651	Putative transcription regulator	SMc03820	SMc03820	sme:SMc03820		Discard	Discard	0.151791	0.937245	0.0553189	NC	Q92L78
29.27	29.0797	29.3826	28.92	29.0571	28.852	29.0096	28.841	29.3185	29.3484	29.0904	29.6672	Cyclic nucleotide-binding domain-containing protein	SMc03819	SMc03819	sme:SMc03819		Discard	Discard	0.425626	0.860152	0.0615504	NC	Q92L79
23.7986	23.7283	23.7781	24.6395	24.5631	24.7611	23.4016	23.515	23.3307	23.7141	23.7986	23.603	Exodeoxyribonuclease III. EC 3.1.11.2	xthA3 SMc03818	SMc03818	sme:SMc03818	+	Discard	Keep	-0.949301	6.20964	0	NC	Q92L80	phbCphaR_phaR;wt_phaR;phbC_phaR;phbC_phbCphaR;phbC_wt
18.1294	17.926	17.4732	22.3103	22.1655	22.4934	21.4402	17.4345	17.1672	20.1106	20.0537	20.0491	Putative ATP binding ABC transporter	SMc03815	SMc03815	sme:SMc03815	+	Discard	Discard	-2.25193	2.04004	0.00431261	Module_4	Q92L83	phbC_wt;phbC_phaR
26.0002	25.845	25.9024	26.2012	26.2618	26.0826	25.4606	25.5569	25.5043	25.405	25.2368	25.3083	Putative periplasmic binding ABC transporter	SMc03813	SMc03813	sme:SMc03813	+	Discard	Keep	-0.865156	5.51088	0	NC	Q92L85	wt_phbCphaR;phbC_phbCphaR;wt_phaR;phbC_phaR;phbC_wt
22.4823	22.2093	22.1265	22.9736	22.8766	23.1485	21.981	22.3196	22.7036	21.6218	21.1819	22.1721	Oxidoreductase. EC 1.-.-.-	SMc03812	SMc03812	sme:SMc03812	+	Discard	Keep	-1.34096	2.12436	0.00368103	NC	Q92L86	phbC_phbCphaR
20.8717	20.8749	21.0538	21.7208	21.63	21.8704	20.4364	20.6598	20.6332	20.8935	20.863	21.0165	Putative non-heme chloroperoxidase. EC 1.11.1.10	SMc03810	SMc03810	sme:SMc03810	+	Discard	Keep	-0.816073	5.15561	2.75862e-05	Module_4	Q92L87	phbCphaR_phaR;wt_phaR;phbC_phaR;phbC_phbCphaR;phbC_wt
27.8969	28.0844	28.1162	28.2753	28.3995	28.2917	27.9434	27.8669	27.9192	28.1796	28.2374	28.316	Hypothetical transmembrane protein	SMc03809	SMc03809	sme:SMc03809	+	Discard	Discard	-0.0778605	3.13984	0.000713333	NC	Q92L88	phbCphaR_phaR;phbC_phaR;phbCphaR_wt;phbC_wt
23.6909	24.2928	23.7368	24.8877	24.1823	24.8832	23.1936	23.4484	24.028	24.4004	24.1787	24.0286	Ammonium transporter	amtB SMc03807	SMc03807	sme:SMc03807	+	Discard	Discard	-0.448516	1.5601	0.0117456	Module_5	Q92L90	phbC_phaR
28.944	29.1001	29.1542	29.1423	29.2362	29.2259	28.8785	28.829	28.9218	28.6541	28.715	28.7575	Nitrogen regulatory protein P-II	glnK SMc03806	SMc03806	sme:SMc03806	+	Discard	Keep	-0.492591	3.90883	0.000242775	Module_5	Q92L91	wt_phbCphaR;phbC_phbCphaR;wt_phaR;phbC_phaR
27.1724	27.2504	27.356	27.4354	27.4672	27.3141	27.0342	27.0422	27.037	26.9888	27.097	27.4105	Probable acyl-CoA thioesterase II. EC 3.1.2.-	tesB SMc03805	SMc03805	sme:SMc03805	+	Discard	Discard	-0.240103	1.42143	0.0175444	NC	Q92L92	phbC_phaR
27.7335	27.6172	27.6279	27.481	27.8197	27.678	27.7682	27.8231	27.6385	27.648	27.7272	27.3333	2-octaprenyl-6-methoxyphenol hydroxylase. EC 1.14.13.-	ubiH SMc03804	SMc03804	sme:SMc03804		Discard	Discard	-0.0900904	0.241012	0.408812	NC	Q92L93
26.3721	26.6072	26.5627	26.4464	26.5777	26.3682	26.7126	26.403	26.3359	26.3241	26.4237	26.368	UPF0434 protein R03186	R03186 SMc03803	SMc03803	sme:SMc03803		Discard	Discard	-0.092109	0.216672	0.450178	NC	Q92L94
26.4008	26.6569	26.4465	26.931	26.8549	26.7202	26.6749	26.5619	26.5273	26.6185	26.5805	26.6041	ATP-dependent protease. EC 3.4.21.53	SMc03802	SMc03802	sme:SMc03802	+	Discard	Discard	-0.234329	1.85516	0.00763131	NC	Q92L95	phbC_wt
29.0758	28.9505	29.0285	29.0324	29.1003	28.9669	28.8593	28.8626	28.902	28.8403	28.7524	28.9909	Putative thioredoxin protein	SMc03801	SMc03801	sme:SMc03801	+	Discard	Discard	-0.172008	1.34753	0.0229143	NC	Q92L96
28.4823	28.3752	28.3343	28.5337	28.5372	28.5441	28.5196	28.4371	28.4885	28.4876	28.4275	28.5757	Aldose 1-epimerase. EC 5.1.3.3	galM SMc03798	SMc03798	sme:SMc03798	+	Discard	Discard	-0.0414041	1.07751	0.0455289	Module_10	Q92L98
25.5217	25.2962	25.3929	26.0384	26.1062	26.3004	25.677	25.8179	25.6693	25.6487	25.7829	25.0689	Homoserine O-acetyltransferase. HAT. EC 2.3.1.31 (Homoserine transacetylase. HTA)	metAA metA R03180 SMc03797	SMc03797	sme:SMc03797	+	Discard	Keep	-0.648166	1.93847	0.0056739	NC	Q92L99	phbC_wt;phbC_phbCphaR
28.5771	28.578	28.691	28.6358	28.668	28.5983	28.7211	28.7932	28.6952	28.6151	28.6603	28.541	3-isopropylmalate dehydratase small subunit. EC 4.2.1.33 (Alpha-IPM isomerase. IPMI) (Isopropylmalate isomerase)	leuD R03178 SMc03795	SMc03795	sme:SMc03795	+	Discard	Discard	-0.0285734	1.21621	0.0337719	NC	Q92LA1
27.5337	27.3926	27.3229	27.3652	27.3473	27.3506	27.4057	27.359	27.5757	27.523	27.4146	27.43	Probable citrate lyase beta chain (Citrase) (Citryl-CoA lyase subunit)	citE SMc03793	SMc03793	sme:SMc03793		Discard	Discard	0.101491	0.316307	0.333133	NC	Q92LA2
24.0413	24.132	24.1286	23.9375	23.8361	23.8628	24.2931	24.1536	24.4556	24.1772	24.1506	24.4194	DUF1737 domain-containing protein	SMc03792	SMc03792	sme:SMc03792	+	Keep	Discard	0.370297	2.15046	0.00420357	NC	Q92LA3	phbCphaR_phbC;phaR_phbC
25.0193	25.0635	25.1694	24.9361	25.2531	25.0577	25.267	25.092	25.1029	25.018	24.849	25.1532	Uncharacterized protein	SMc03791	SMc03791	sme:SMc03791		Discard	Discard	-0.0755914	0.228045	0.432833	NC	Q92LA4
32.6568	32.5652	32.5755	32.2978	32.4241	32.2782	32.7066	32.6762	32.6636	32.5132	32.3056	32.3456	Bacterioferritin. EC 1.16.3.1	bfr SMc03786	SMc03786	sme:SMc03786	+	Discard	Discard	0.054793	2.97527	0.000955224	NC	Q92LA7	wt_phbC;phaR_phbC;wt_phbCphaR;phaR_phbCphaR
27.4064	27.21	27.3317	27.5473	27.6351	26.7767	27.0663	27.3331	26.7504	27.2499	27.3067	26.2516	RNA pyrophosphohydrolase. EC 3.6.1.- ((Di)nucleoside polyphosphate hydrolase)	rppH ialA nudH R03168 SMc03785	SMc03785	sme:SMc03785		Discard	Discard	-0.383609	0.225731	0.414487	NC	Q92LA8
25.7639	25.7094	26.1035	25.6916	25.8633	25.7669	25.8369	25.6903	25.932	25.6336	25.6863	25.7188	Hypothetical signal peptide protein	SMc03782	SMc03782	sme:SMc03782		Discard	Discard	-0.0943909	0.365926	0.268871	NC	Q92LA9
25.8925	25.895	26.1057	25.7089	25.9058	25.9486	25.8077	25.6804	25.8878	25.6625	25.6245	25.7892	Ribosomal RNA large subunit methyltransferase H. EC 2.1.1.177 (23S rRNA (pseudouridine1915-N3)-methyltransferase) (23S rRNA m3Psi1915 methyltransferase) (rRNA (pseudouridine-N3-)-methyltransferase RlmH)	rlmH R03164 SMc03781	SMc03781	sme:SMc03781	+	Discard	Discard	-0.162401	1.0623	0.0399492	NC	Q92LB0
23.5577	23.4824	23.66	23.8009	23.7385	23.699	23.6974	23.6535	23.6732	23.7437	23.577	23.7207	Probable nicotinate-nucleotide adenylyltransferase. EC 2.7.7.18 (Deamido-NAD(+) diphosphorylase) (Deamido-NAD(+) pyrophosphorylase) (Nicotinate mononucleotide adenylyltransferase. NaMN adenylyltransferase)	nadD R03162 SMc03778	SMc03778	sme:SMc03778	+	Discard	Discard	-0.0656459	1.14341	0.0366975	NC	Q92LB1
26.9314	26.8333	26.9571	27.3509	26.9768	27.3936	26.9001	26.7077	26.7876	26.8612	26.9551	26.7139	Gamma-glutamyl phosphate reductase. GPR. EC 1.2.1.41 (Glutamate-5-semialdehyde dehydrogenase) (Glutamyl-gamma-semialdehyde dehydrogenase. GSA dehydrogenase)	proA R03161 SMc03777	SMc03777	sme:SMc03777	+	Discard	Keep	-0.397027	1.70862	0.00953056	NC	Q92LB2	phbC_phaR;phbC_phbCphaR
22.7254	22.9145	23.4412	24.2836	24.2341	24.1255	22.5072	23.1593	23.221	23.4716	23.3862	23.5774	Glutamate 5-kinase 1. EC 2.7.2.11 (Gamma-glutamyl kinase 1. GK 1)	proB1 R03160 SMc03776	SMc03776	sme:SMc03776	+	Discard	Keep	-0.736018	2.70485	0.00125683	NC	Q92LB3	phbC_phaR;phbC_wt;phbC_phbCphaR
26.5037	26.5562	26.4761	26.8299	26.6292	26.8548	26.4254	26.5009	26.5493	26.4204	26.6032	26.4983	GTPase Obg. EC 3.6.5.- (GTP-binding protein Obg)	obg R03159 SMc03775	SMc03775	sme:SMc03775	+	Discard	Keep	-0.263991	1.96317	0.00637636	Module_7	Q92LB4	phbC_phaR;phbC_phbCphaR;phbC_wt
28.7616	28.819	28.8452	28.8033	28.9542	28.8455	29.2397	29.0215	29.0273	28.9795	28.9967	29.1034	50S ribosomal protein L27	rpmA R03156 SMc03772	SMc03772	sme:SMc03772	+	Discard	Discard	0.158835	2.02614	0.00567015	NC	Q92LB7	phaR_wt;phaR_phbC
26.9216	27.125	27.0878	27.1194	27.2872	26.9536	27.4659	27.1918	27.3619	27.1248	27.2719	27.5998	50S ribosomal protein L21	rplU R03155 SMc03770	SMc03770	sme:SMc03770		Discard	Discard	0.212063	0.806081	0.0726201	NC	Q92LB8
20.9647	21.0405	21.7167	21.449	21.1945	22.0053	21.5681	21.5164	21.9876	16.6723	21.2838	22.3476	Hypothetical transmembrane protein	SMc03762	SMc03762	sme:SMc03762		Discard	Discard	-1.44837	0.220794	0.414866	NC	Q92LC4
21.7021	21.8461	21.7281	21.0055	21.1322	20.9088	21.1314	21.5644	21.4946	21.4089	21.3352	21.9553	Hypothetical lipopotein protein	SMc03285	SMc03285	sme:SMc03285	+	Discard	Discard	0.550978	1.79303	0.00752821	NC	Q92LD5	wt_phbC
25.5799	25.5314	25.3711	25.2737	24.8943	24.9777	25.4377	25.6147	25.7311	25.8282	25.8197	25.2002	Periplasmic dipeptide transport protein	SMc03269	SMc03269	sme:SMc03269	+	Discard	Discard	0.567495	1.32214	0.0202151	NC	Q92LE5
24.3855	24.3463	24.5653	24.0489	24.3358	24.3248	24.5902	24.3448	24.4267	24.3581	23.8993	23.6303	D-amino acid dehydrogenase. EC 1.4.99.1	SMc03265	SMc03265	sme:SMc03265	+	Discard	Discard	-0.273916	1.09423	0.0338521	NC	Q92LE8
25.1413	25.2762	24.9047	25.4561	25.2033	25.2431	25.1312	25.1046	25.1383	24.9255	25.0981	24.6897	Transcription regulator GntR family	SMc03258	SMc03258	sme:SMc03258	+	Discard	Discard	-0.396385	1.09925	0.0346807	NC	Q92LF3
24.1704	24.1611	24.3506	24.5828	24.3786	24.6115	23.8699	23.88	23.9147	24.0351	23.945	23.8573	Putative amidase. EC 6.3.5.4	SMc03245	SMc03245	sme:SMc03245	+	Discard	Keep	-0.578448	3.89375	0.000236686	NC	Q92LG6	wt_phaR;phbC_phaR;wt_phbCphaR;phbC_phbCphaR;phbC_wt
22.74	23.601	22.2578	23.5905	22.7675	23.8313	23.2023	22.7023	22.7901	23.2225	23.2903	23.0095	Putative alkaline phosphatase transmembrane protein. EC 3.1.3.1	SMc03243	SMc03243	sme:SMc03243		Discard	Discard	-0.222327	0.303276	0.311606	NC	Q92LG7
29.1569	29.1492	29.1988	29.6281	29.6581	29.5643	29.1282	29.0548	29.2032	29.0066	29.0636	29.2078	50S ribosomal subunit assembly factor BipA. EC 3.6.5.- (GTP-binding protein BipA)	typA bipA SMc03242	SMc03242	sme:SMc03242	+	Discard	Keep	-0.524149	4.33284	0.000190476	Module_4	Q92LG8	phbC_phbCphaR;phbC_phaR;phbC_wt
24.6927	24.7245	24.7124	24.3261	24.3162	24.8103	24.3815	24.5734	24.5535	24.671	24.2966	24.4315	Conserved hypothetical signal peptide protein	SMc03240	SMc03240	sme:SMc03240		Discard	Discard	-0.0178127	0.439179	0.205573	NC	Q92LH0
30.134	30.2159	30.2311	29.4621	29.6632	29.5193	30.2079	30.2069	30.3042	30.2313	30.1466	30.4178	Inorganic pyrophosphatase. EC 3.6.1.1 (Pyrophosphate phospho-hydrolase. PPase)	ppa R03087 SMc03239	SMc03239	sme:SMc03239	+	Keep	Discard	0.717014	4.41694	0.000162602	Module_1	Q92LH1	wt_phbC;phaR_phbC;phbCphaR_phbC
22.4826	22.8105	22.4277	23.0861	23.4762	23.5177	22.3761	22.1701	22.6326	21.976	22.7368	19.7607	Hypothetical transmembrane protein	SMc03238	SMc03238	sme:SMc03238	+	Discard	Discard	-1.86882	0.957378	0.0442626	NC	Q92LH2
22.3164	22.2435	22.0387	22.441	22.3765	22.4004	21.8082	21.852	22.103	22.3439	22.1975	22.3083	Glutamine amidotransferase. EC 6.3.5.2	SMc03236	SMc03236	sme:SMc03236	+	Discard	Discard	-0.122691	2.30288	0.00296063	Module_5	Q92LH4	phbCphaR_phaR;phbC_phaR
23.4113	23.3544	23.5733	23.4013	23.6537	23.7467	23.3861	23.6216	23.3243	22.9672	23.4333	23.253	TerB domain-containing protein	SMc03235	SMc03235	sme:SMc03235		Discard	Discard	-0.382729	0.840955	0.0658313	NC	Q92LH5
24.832	24.8014	24.8123	25.0693	25.1625	25.2204	24.5247	24.6681	24.7456	24.7113	24.9807	24.5233	Uroporphyrinogen-III synthase. EC 4.2.1.75	hemD SMc03232	SMc03232	sme:SMc03232	+	Discard	Keep	-0.412312	2.08424	0.00459707	NC	Q92LH6	phbC_phaR;phbC_phbCphaR
27.9049	27.8065	27.737	27.9579	28.1017	28.0661	27.8883	27.9738	27.9448	27.9077	27.907	27.8666	Porphobilinogen deaminase. PBG. EC 2.5.1.61 (Hydroxymethylbilane synthase. HMBS) (Pre-uroporphyrinogen synthase)	hemC R03079 SMc03231	SMc03231	sme:SMc03231	+	Discard	Discard	-0.148144	1.90117	0.0079157	NC	Q92LH7	phbC_wt
25.657	25.5601	25.4564	26.0172	25.8082	26.0832	25.1991	25.3954	25.5438	25.6757	25.6282	25.6338	tRNA N6-adenosine threonylcarbamoyltransferase. EC 2.3.1.234 (N6-L-threonylcarbamoyladenine synthase. t(6)A synthase) (t(6)A37 threonylcarbamoyladenosine biosynthesis protein TsaD) (tRNA threonylcarbamoyladenosine biosynthesis protein TsaD)	tsaD gcp R03078 SMc03230	SMc03230	sme:SMc03230	+	Discard	Keep	-0.323663	2.60109	0.00167352	NC	Q92LH8	phbC_phaR;phbC_wt;phbC_phbCphaR
28.5416	28.5333	28.5198	28.6269	28.6555	28.6504	28.4692	28.4309	28.5303	28.6416	28.5852	28.6009	YCII domain-containing protein	SMc03228	SMc03228	sme:SMc03228	+	Discard	Discard	-0.0350513	3.22586	0.000970238	NC	Q92LH9	phbCphaR_phaR;phbC_phaR;phbC_wt
28.4332	28.4966	28.536	28.5289	28.6792	28.3593	28.2736	28.2875	28.509	28.3591	28.2975	28.5915	EVE domain-containing protein	SMc03227	SMc03227	sme:SMc03227		Discard	Discard	-0.106464	0.335376	0.297376	NC	Q92LI0
29.9286	29.7519	29.6021	30.1659	30.0213	30.2643	30.2247	30.4307	30.3958	30.5726	30.5395	30.42	Succinate dehydrogenase flavoprotein subunit. EC 1.3.5.1	sdhA SMc02465	SMc02465	sme:SMc02465	+	Keep	Discard	0.360237	3.41209	0.000373673	NC	Q92LI3	phbC_wt;phaR_wt;phbCphaR_wt;phbCphaR_phbC
28.8794	28.9238	28.9311	28.976	28.7689	29.0037	28.7587	28.8503	29.0005	29.2651	29.27	29.3361	Succinate dehydrogenase iron-sulfur subunit. EC 1.3.5.1	sdhB SMc02466	SMc02466	sme:SMc02466	+	Keep	Discard	0.374226	2.79817	0.00128065	NC	Q92LI4	phbCphaR_phaR;phbCphaR_wt;phbCphaR_phbC
23.9711	24.0443	23.9058	23.0113	23.0625	23.1039	23.8287	23.7709	23.3921	23.4004	23.0404	23.1429	Peptide methionine sulfoxide reductase MsrA 2. Protein-methionine-S-oxide reductase 2. EC 1.8.4.11 (Peptide-methionine (S)-S-oxide reductase 2. Peptide Met(O) reductase 2)	msrA2 R03068 SMc02467	SMc02467	sme:SMc02467	+	Discard	Discard	0.135372	3.49084	0.000335601	NC	Q92LI5	phaR_phbC;wt_phbC;phaR_phbCphaR;wt_phbCphaR
24.0015	23.7334	23.6674	23.3169	23.2482	23.1667	23.8455	23.7692	23.9048	24.3305	24.149	24.5257	Oxidoreductase. EC 1.-.-.-	SMc02469	SMc02469	sme:SMc02469	+	Keep	Discard	1.09114	4.02668	0.000203175	NC	Q92LI6	wt_phbC;phaR_phbC;phbCphaR_phbC;phbCphaR_wt;phbCphaR_phaR
24.2841	24.1522	24.132	24.1862	24.2646	24.3789	24.1111	23.6588	23.8613	23.7233	24.2485	23.8738	Uncharacterized protein	SMc02478	SMc02478	sme:SMc02478	+	Discard	Discard	-0.328016	1.04844	0.0383519	NC	Q92LJ4
31.7221	31.6542	31.67	32.9575	32.9768	33.0603	31.6887	31.6152	31.6873	32.0446	32.0299	32.1757	Succinate--CoA ligase [ADP-forming] subunit alpha. EC 6.2.1.5 (Succinyl-CoA synthetase subunit alpha. SCS-alpha)	sucD SMc02481	SMc02481	sme:SMc02481	+	Discard	Keep	-0.914773	8.22095	0	NC	Q92LJ5	phbCphaR_phaR;phbC_phaR;phbCphaR_wt;phbC_wt;phbC_phbCphaR
30.8755	30.8539	30.895	32.072	32.0856	32.1151	30.9606	30.8946	30.9228	31.2231	31.277	31.377	Dihydrolipoyllysine-residue succinyltransferase component of 2-oxoglutarate dehydrogenase complex. EC 2.3.1.61 (2-oxoglutarate dehydrogenase complex component E2)	sucB SMc02483	SMc02483	sme:SMc02483	+	Discard	Keep	-0.798513	8.59359	0	Module_7	Q92LJ6	phbCphaR_wt;phbC_wt;phbCphaR_phaR;phbC_phaR;phbC_phbCphaR
27.4992	27.5082	27.5546	28.2167	28.3228	28.331	27.5317	27.4514	27.4336	27.5603	27.6176	27.5143	Uncharacterized protein	SMc02485	SMc02485	sme:SMc02485	+	Discard	Keep	-0.726123	6.89378	0	NC	Q92LJ8	phbC_phaR;phbC_wt;phbC_phbCphaR
27.5739	27.5009	27.5767	28.5254	28.4544	28.4139	27.3723	27.4173	27.4769	27.7054	27.7497	27.7718	Putative oxidoreductase. EC 1.-.-.-	SMc02486	SMc02486	sme:SMc02486	+	Discard	Keep	-0.722279	7.78007	0	NC	Q92LJ9	wt_phaR;phbCphaR_phaR;phbC_phaR;phbCphaR_wt;phbC_wt;phbC_phbCphaR
30.6161	30.4559	30.427	31.6055	31.6101	31.618	30.5072	30.4842	30.5799	30.9226	30.9134	30.9963	Dihydrolipoyl dehydrogenase. EC 1.8.1.4	lpdA2 SMc02487	SMc02487	sme:SMc02487	+	Discard	Keep	-0.667122	7.26762	0	Module_7	Q92LK0	phbCphaR_wt;phbC_wt;phbCphaR_phaR;phbC_phaR;phbC_phbCphaR
21.496	15.6553	19.4747	20.0453	20.5881	20.2607	15.4567	16.446	13.0681	17.2552	16.679	21.5135	Putative acyltransferase	SMc02490	SMc02490	sme:SMc02490	+	Discard	Discard	-1.81547	1.08587	0.0317207	NC	Q92LK2
31.9237	31.8777	31.7573	31.9678	31.9545	32.0948	31.8655	31.8634	31.9167	31.7405	31.7257	31.8204	Probable transaldolase. EC 2.2.1.2	tal R03040 SMc02495	SMc02495	sme:SMc02495	+	Discard	Keep	-0.243507	1.93204	0.00734572	NC	Q92LK3	phbC_phbCphaR
22.3581	22.033	21.7084	23.2101	22.8499	22.9547	21.8238	21.5629	22.318	21.4154	22.3098	21.5406	Primosomal protein N'. EC 3.6.4.- (ATP-dependent helicase PriA)	priA SMc02496	SMc02496	sme:SMc02496	+	Discard	Keep	-1.24961	1.96203	0.00515607	NC	Q92LK4	phbC_phbCphaR;phbC_phaR;phbC_wt
28.4697	28.5453	28.5893	28.4667	28.6721	28.4081	28.3262	28.2951	28.3647	28.2858	28.4258	28.3543	ATP synthase subunit delta (ATP synthase F(1) sector subunit delta) (F-type ATPase subunit delta. F-ATPase subunit delta)	atpH R03037 SMc02498	SMc02498	sme:SMc02498	+	Discard	Discard	-0.160357	1.44955	0.0179448	NC	Q92LK5
33.1772	33.1009	33.0776	33.2779	33.3252	33.3361	33.239	33.2408	33.1879	33.2299	33.3347	33.2477	ATP synthase subunit alpha. EC 7.1.2.2 (ATP synthase F1 sector subunit alpha) (F-ATPase subunit alpha)	atpA R03036 SMc02499	SMc02499	sme:SMc02499	+	Discard	Discard	-0.0422885	2.4719	0.00301375	NC	Q92LK6	phbCphaR_wt;phbC_wt
30.429	30.3358	30.306	30.4921	30.5494	30.4862	30.4621	30.4133	30.3762	30.3415	30.4929	30.4571	ATP synthase gamma chain (ATP synthase F1 sector gamma subunit) (F-ATPase gamma subunit)	atpG R03035 SMc02500	SMc02500	sme:SMc02500	+	Discard	Discard	-0.0787207	1.15779	0.0374777	NC	Q92LK7	phbC_wt
34.14	34.0765	34.1114	34.1493	34.3766	34.2937	34.2107	34.1597	34.077	34.1189	34.1546	34.2139	ATP synthase subunit beta. EC 7.1.2.2 (ATP synthase F1 sector subunit beta) (F-ATPase subunit beta)	atpD R03034 SMc02501	SMc02501	sme:SMc02501		Discard	Discard	-0.11069	0.964203	0.055807	NC	Q92LK8
29.6562	29.6811	29.728	29.6033	29.887	29.7343	29.7753	29.7245	29.6204	29.5866	29.5427	29.5906	ATP synthase epsilon chain (ATP synthase F1 sector epsilon subunit) (F-ATPase epsilon subunit)	atpC R03033 SMc02502	SMc02502	sme:SMc02502		Discard	Discard	-0.168222	0.794019	0.0834364	NC	Q92LK9
20.465	20.693	21.6798	26.4165	26.0176	26.0004	18.601	21.8452	20.6501	19.0069	20.376	21.475	Uncharacterized protein	SMc02503	SMc02503	sme:SMc02503	+	Discard	Keep	-5.85885	3.37481	0.000345898	Module_7	Q92LL0	phbC_phbCphaR;phbC_phaR;phbC_wt
22.9052	22.5285	23.0173	22.6366	22.9827	22.7282	22.9243	22.9627	22.6998	22.7186	22.8493	23.0177	Transcription regulator AsnC family	SMc02504	SMc02504	sme:SMc02504		Discard	Discard	0.079368	0.0263993	0.925161	NC	Q92LL1
25.5035	25.7614	25.6888	25.7636	25.7745	25.5756	25.9764	25.7991	25.6559	25.7912	25.7108	25.8867	Manganese ABC transporter ATPase	sitB SMc02508	SMc02508	sme:SMc02508		Discard	Discard	0.0916773	0.387685	0.251306	NC	Q92LL4
25.526	25.6058	25.4323	25.1282	25.1662	24.929	25.9986	25.9225	25.9472	25.6703	25.6351	25.6873	Manganese ABC transporter periplasmic substrate binding protein	sitA SMc02509	SMc02509	sme:SMc02509	+	Keep	Discard	0.589758	5.16347	5.40541e-05	Module_1	Q92LL5	wt_phbC;phbCphaR_phbC;phaR_phbC;phaR_wt;phaR_phbCphaR
25.0987	25.0875	24.9048	25.2588	25.2715	25.2062	24.9233	24.9313	24.8857	24.8588	24.7708	25.0512	Ferric uptake regulation protein	fur SMc02510	SMc02510	sme:SMc02510	+	Discard	Keep	-0.351913	2.23941	0.00355762	NC	Q92LL6	phbC_phbCphaR;phbC_phaR
29.4816	29.4351	29.4691	28.2207	28.3198	28.2289	29.2405	29.2309	29.2315	29.0965	29.1162	29.1582	Putative glycerol-3-phosphate and glycerol ABC transporter. periplasmic solute-binding component	SMc02514	SMc02514	sme:SMc02514	+	Keep	Discard	0.867167	9.34697	0	Module_8	Q92LM0	phbCphaR_phbC;phaR_phbC;wt_phbC;phaR_phbCphaR;wt_phbCphaR;wt_phaR
25.2064	25.3263	25.3513	25.111	24.9664	25.0806	25.3442	25.2831	25.3655	25.1638	25.3916	24.9598	Putative glycerol-3-phosphate and glycerol ABC transporter. ATP-binding component	SMc02518	SMc02518	sme:SMc02518	+	Discard	Discard	0.119101	1.07283	0.0382781	Module_8	Q92LM3
24.4153	24.6283	24.8364	24.3228	24.0568	24.1884	24.4684	24.4021	24.6194	24.2943	24.5615	24.3874	Putative glycerol-3-phosphate and glycerol ABC transporter. ATP-binding component	SMc02519	SMc02519	sme:SMc02519	+	Discard	Discard	0.225097	1.37207	0.0189542	Module_8	Q92LM4	wt_phbC
22.8567	22.5501	22.2541	22.2645	21.9653	22.2138	22.0595	22.6196	21.9523	22.1741	22.4807	22.3791	Glycerol-3-phosphate dehydrogenase. EC 1.1.5.3	glpD SMc02520	SMc02520	sme:SMc02520		Discard	Discard	0.196774	0.519305	0.155042	NC	Q92LM5
23.9903	23.3181	23.8549	23.881	21.6805	24.0591	22.3613	23.3195	23.7057	23.3385	23.7397	24.3157	Glycerol-3-phosphate regulon repressor	glpR SMc02521	SMc02521	sme:SMc02521		Discard	Discard	0.591092	0.178021	0.493742	NC	Q92LM6
26.0474	26.0778	25.9133	26.4508	27.3435	27.2887	26.0331	26.0243	26.2621	27.1326	28.1067	28.2947	Short-chain type dehydrogenase/reductase. EC 1.-.-.-	SMc02522	SMc02522	sme:SMc02522	+	Discard	Discard	0.816982	2.76243	0.00105747	NC	Q92LM7	phbCphaR_wt;phbCphaR_phaR
21.4918	21.6592	21.2893	21.7828	22.0389	22.1459	21.8005	22.1757	21.9371	22.1282	21.9127	22.0043	Transcription regulator LysR family	SMc02523	SMc02523	sme:SMc02523	+	Discard	Discard	0.0258745	1.85726	0.00692319	NC	Q92LM8	phaR_wt;phbC_wt;phbCphaR_wt
24.2731	24.0429	24.1272	23.9962	24.0245	23.9993	24.0358	23.8988	23.8911	24.038	24.0463	23.9606	Putative NAD-dependent formate dehydrogenase gamma subunit. EC 1.2.1.2	fdsG SMc02524	SMc02524	sme:SMc02524	+	Discard	Discard	0.00828997	1.27247	0.0270128	NC	Q92LM9	wt_phaR
22.2615	21.5025	24.1	25.146	24.2	25.0077	23.2659	24.2728	24.7177	24.696	24.772	24.8187	Putative NAD-dependent formate dehydrogenase beta subunit. EC 1.2.1.2	fdsB SMc02525	SMc02525	sme:SMc02525	+	Discard	Discard	-0.0223382	1.45934	0.0140038	NC	Q92LN0	phbCphaR_wt;phbC_wt
23.8606	23.3882	23.6821	23.7202	23.4657	23.8768	23.6175	23.8945	23.9149	23.7197	24.0131	23.7296	Formate dehydrogenase. EC 1.17.1.9	fdsA SMc04444	SMc04444	sme:SMc04444		Discard	Discard	0.133233	0.198953	0.471207	NC	Q92LN1
28.4679	28.4324	28.416	28.4094	28.4981	28.476	29.4213	29.4347	29.5294	29.3774	29.2949	29.4343	Arginase. EC 3.5.3.1	argI1 SMc03091	SMc03091	sme:SMc03091	+	Keep	Discard	0.907719	8.01419	0	NC	Q92LN4	phbCphaR_wt;phaR_wt;phbCphaR_phbC;phaR_phbC
24.8947	24.9817	25.0027	24.7868	24.3809	24.5235	24.4023	24.1185	24.2711	23.953	24.2384	24.7198	Transcription regulator AsnC family	SMc03092	SMc03092	sme:SMc03092	+	Discard	Discard	-0.259932	1.658	0.00993018	NC	Q92LN5	wt_phaR;wt_phbCphaR
23.5046	24.1792	23.4309	24.2243	24.1543	24.6154	23.7702	23.7976	24.1364	23.934	24.3562	23.8098	Aminoglycoside 3'-phosphotransferase. EC 2.7.1.95	SMc03094	SMc03094	sme:SMc03094		Discard	Discard	-0.298051	0.823477	0.0659643	NC	Q92LN7
27.7414	27.7069	27.6873	27.7869	27.8677	27.74	27.3977	27.3903	27.4196	27.3361	27.1608	27.5039	Uncharacterized protein	SMc03097	SMc03097	sme:SMc03097	+	Discard	Keep	-0.464586	3.19141	0.000579407	NC	Q92LN9	wt_phbCphaR;phbC_phbCphaR;wt_phaR;phbC_phaR
29.7682	29.7015	29.5133	29.1721	29.1564	29.1911	29.2426	29.4818	29.5841	29.0207	29.142	29.2529	Gly-zipper_Omp domain-containing protein	SMc03100	SMc03100	sme:SMc03100	+	Discard	Discard	-0.0346438	2.56048	0.00181988	NC	Q92LP2	wt_phbCphaR;wt_phbC
21.8522	21.5715	22.1148	20.1769	19.8435	20.2268	21.5887	21.7363	21.3789	20.7692	19.9826	18.6046	Putative carbon monoxide dehydrogenase small subunit. EC 1.2.99.2	SMc03101	SMc03101	sme:SMc03101	+	Discard	Discard	-0.296907	2.29602	0.00263323	Module_8	Q92LP3	phaR_phbCphaR;wt_phbCphaR;wt_phbC
25.1277	25.0965	25.1925	21.8611	22.4595	22.5294	23.7239	24.1842	24.5823	24.0233	23.7355	24.3452	Putative carbon monoxide dehydrogenase large subunit transmembrane protein. EC 1.2.99.2	SMc03102	SMc03102	sme:SMc03102	+	Keep	Discard	1.75134	4.47007	0.000185185	Module_8	Q92LP4	phbCphaR_phbC;phaR_phbC;wt_phbC;wt_phbCphaR;wt_phaR
24.7207	24.6503	24.4613	23.7371	23.9363	23.8106	24.126	24.1374	24.2284	24.3648	24.1006	24.1994	Putative carbon monoxide dehydrogenase medium subunit transmembrane protein. EC 1.2.99.2	SMc03103	SMc03103	sme:SMc03103	+	Keep	Discard	0.393603	3.69919	0.000249351	Module_8	Q92LP5	phaR_phbC;phbCphaR_phbC;wt_phbC;wt_phaR;wt_phbCphaR
25.972	25.8807	25.9968	25.9152	25.834	27.2987	27.2548	27.307	27.338	27.1861	25.8339	25.929	1-deoxy-D-xylulose 5-phosphate reductoisomerase. DXP reductoisomerase. EC 1.1.1.267 (1-deoxyxylulose-5-phosphate reductoisomerase) (2-C-methyl-D-erythritol 4-phosphate synthase)	dxr R02988 SMc03105	SMc03105	sme:SMc03105	+	Discard	Discard	-0.0329577	1.07299	0.0336475	NC	Q92LP6
22.8738	22.9613	22.8279	23.5094	23.2921	23.3155	22.7811	22.8253	22.4597	22.78	22.9562	23.2019	N-acetyltransferase domain-containing protein	SMc03107	SMc03107	sme:SMc03107	+	Discard	Discard	-0.392922	2.29469	0.00282966	NC	Q92LP7	phbC_phaR;phbC_wt
24.5889	24.6275	24.5995	23.055	22.5509	22.3631	23.548	25.0001	24.6026	24.821	23.7985	23.2282	Calcium-binding protein	SMc03108	SMc03108	sme:SMc03108	+	Discard	Discard	1.29287	1.86406	0.00615773	Module_2	Q92LP8	phaR_phbC;wt_phbC
24.9	25.0026	25.1477	25.5659	25.2259	25.59	24.8615	24.9938	25.1079	25.5274	25.4633	25.4169	Probable manno(Fructo)kinase. EC 2.7.1.-	mak SMc03109	SMc03109	sme:SMc03109	+	Discard	Discard	0.00859133	2.53391	0.00190983	NC	Q92LP9	phbC_phaR;phbCphaR_phaR;phbC_wt;phbCphaR_wt
23.9099	23.9742	23.0998	23.7934	24.1273	23.4866	21.9257	23.8668	23.0156	22.3437	22.2021	21.9788	Methionine synthase. EC 2.1.1.13 (5-methyltetrahydrofolate--homocysteine methyltransferase)	metH SMc03112	SMc03112	sme:SMc03112	+	Discard	Keep	-1.62754	1.5357	0.0120596	NC	Q92LQ0	phbC_phbCphaR
20.8468	20.044	20.4095	22.228	22.3768	21.4544	22.2382	16.5839	21.0564	21.8598	21.7218	22.1322	Putative methionine ABC transporter. ATP-binding component	SMc03119	SMc03119	sme:SMc03119		Discard	Discard	-0.115117	0.500617	0.156265	NC	Q92LQ6
19.7629	20.0076	20.4532	21.6402	22.1491	21.9127	21.4488	21.3131	19.3061	21.1486	21.3245	21.4207	Putative methionine ABC transporter. ATP-binding component	SMc03120	SMc03120	sme:SMc03120	+	Discard	Discard	-0.602747	1.40388	0.0158283	Module_4	Q92LQ7	phbC_wt
27.453	27.7239	27.6992	27.6781	27.866	27.723	27.5303	27.3756	27.1847	27.6119	27.6554	27.7198	Putative methionine ABC transporter. periplasmic solute-binding component	SMc03121	SMc03121	sme:SMc03121	+	Discard	Discard	-0.0933355	1.5598	0.013182	NC	Q92LQ8	phbC_phaR
33.8785	33.703	33.7434	34.7055	34.529	34.7249	33.8576	33.8971	34.0707	34.591	34.491	34.7334	Putative arginine ABC transporter. periplasmic solute-binding component	SMc03124	SMc03124	sme:SMc03124	+	Discard	Discard	-0.0479507	4.83209	0.000216216	Module_5	Q92LR1	phbCphaR_wt;phbC_wt;phbCphaR_phaR;phbC_phaR
28.7367	28.6619	28.5702	29.0814	28.8676	29.0678	28.5606	28.6228	28.623	28.649	28.7018	28.6559	Putative arginine ABC transporter. ATP-binding component	SMc03125	SMc03125	sme:SMc03125	+	Discard	Keep	-0.336703	3.13399	0.000727273	Module_5	Q92LR2	phbC_phaR;phbC_wt;phbC_phbCphaR
29.5333	29.3367	29.5959	29.6766	29.5787	29.7162	29.4216	29.2634	29.2157	29.2348	29.2855	29.4533	Putative arginine ABC transporter. ATP-binding component	SMc03126	SMc03126	sme:SMc03126	+	Discard	Keep	-0.332609	1.8769	0.00712913	Module_5	Q92LR3	phbC_phaR;phbC_phbCphaR
24.059	24.1949	24.2752	24.529	24.4755	24.6065	24.2464	24.1711	24.1573	24.1968	24.228	24.1797	Putative arginine ABC transporter. permease component	SMc03127	SMc03127	sme:SMc03127	+	Discard	Keep	-0.335531	3.2645	0.000550984	Module_5	Q92LR4	phbC_wt;phbC_phaR;phbC_phbCphaR
29.6535	29.5675	29.5528	29.902	29.8147	29.9156	29.2626	29.1727	29.4585	29.3914	29.371	29.2039	GP-PDE domain-containing protein	SMc03129	SMc03129	sme:SMc03129	+	Discard	Keep	-0.555315	3.58498	0.000282353	Module_5	Q92LR6	wt_phaR;phbC_phaR;wt_phbCphaR;phbC_phbCphaR;phbC_wt
31.6038	31.4135	31.3659	31.9235	31.7378	31.8707	31.1764	31.2436	31.4388	31.5341	31.5359	31.5691	AP_endonuc_2 domain-containing protein	SMc03130	SMc03130	sme:SMc03130	+	Discard	Keep	-0.297626	2.90488	0.000980798	Module_5	Q92LR7	phbC_phaR;phbC_wt;phbC_phbCphaR
27.2192	27.2582	27.2478	26.9821	27.107	27.0991	27.1679	27.15	27.0655	26.7226	26.7854	26.8485	Putative DL-2-aminoadipic acid ABC transporter. periplasmic solute-binding component	SMc03131	SMc03131	sme:SMc03131	+	Discard	Keep	-0.277178	4.30379	0.000179931	NC	Q92LR8	phbC_phbCphaR;phaR_phbCphaR;wt_phbCphaR;wt_phbC
23.0961	23.151	23.1019	22.8358	22.6368	22.8547	22.157	22.279	21.9	20.2133	22.1517	22.245	Oxidoreductase. EC 1.-.-.-	SMc03132	SMc03132	sme:SMc03132	+	Discard	Discard	-1.2391	1.36418	0.0172979	NC	Q92LR9	wt_phbCphaR
24.2273	24.1471	23.9378	23.5091	23.73	24.1268	23.9389	23.882	23.8253	23.7916	23.9245	23.8467	PINc domain-containing protein	SMc03137	SMc03137	sme:SMc03137		Discard	Discard	0.0655969	0.633269	0.115291	NC	Q92LS3
23.5483	23.1698	23.5404	23.6149	23.4351	23.4273	23.2869	23.2273	23.499	23.1118	23.1709	23.0589	Sugar kinase	SMc03138	SMc03138	sme:SMc03138	+	Discard	Keep	-0.378551	1.27444	0.0237578	NC	Q92LS4	phbC_phbCphaR
21.8295	21.6785	22.8865	22.8133	22.56	22.5181	22.6721	22.7861	22.0668	22.003	22.505	22.048	Transcription regulator GntR family	SMc03140	SMc03140	sme:SMc03140		Discard	Discard	-0.445103	0.370003	0.247658	NC	Q92LS6
23.6093	23.7271	23.92	24.0259	24.2927	24.3441	23.849	23.8561	23.7004	24.1771	24.0457	24.2043	Transcription regulator. AsnC family	SMc03210	SMc03210	sme:SMc03210	+	Discard	Discard	-0.0785338	2.32654	0.00276488	NC	Q92LT2	phbCphaR_wt;phbC_wt;phbC_phaR
20.9284	20.4336	20.582	22.1361	21.3916	21.0931	21.1353	21.2007	22.3306	21.7172	21.6309	21.7433	Putative transcription regulator	SMc03209	SMc03209	sme:SMc03209	+	Discard	Discard	0.156847	1.13734	0.0291962	NC	Q92LT3
28.0878	28.0356	27.9075	27.8014	27.9089	27.9576	28.2185	28.2593	28.2513	28.1129	28.0674	28.097	Fumarylacetoacetate hydrolase family protein	SMc03207	SMc03207	sme:SMc03207	+	Keep	Discard	0.203142	3.06496	0.000875193	NC	Q92LT4	phbCphaR_phbC;phaR_phbC;phaR_wt
24.7257	24.7732	24.793	27.4328	27.2854	27.4901	24.7678	24.8226	24.6882	25.0333	25.0658	24.4837	Dihydrolipoyl dehydrogenase. EC 1.8.1.4	lpdA3 SMc03204	SMc03204	sme:SMc03204	+	Discard	Keep	-2.54181	6.80451	0	Module_4	Q92LT6	phbC_phaR;phbC_wt;phbC_phbCphaR
23.6223	24.3541	24.379	26.7435	26.7435	26.7645	24.0816	24.3614	24.4066	24.2036	24.2971	24.4115	Dihydrolipoamide acetyltransferase component of pyruvate dehydrogenase complex. EC 2.3.1.-	bkdB SMc03203	SMc03203	sme:SMc03203	+	Discard	Keep	-2.44641	5.66307	0	Module_4	Q92LT7	phbC_wt;phbC_phaR;phbC_phbCphaR
24.6329	24.6649	24.455	25.2812	25.1937	25.1236	24.5674	24.4855	24.5694	24.3337	24.5278	24.7257	Probable 2-oxoisovalerate dehydrogenase beta subunit. EC 1.2.4.4	bkdAb SMc03202	SMc03202	sme:SMc03202	+	Discard	Keep	-0.670415	3.43701	0.000363636	Module_4	Q92LT8	phbC_phbCphaR;phbC_phaR;phbC_wt
21.3019	20.653	22.0795	24.942	24.9328	24.9941	21.313	21.5528	21.4346	21.1994	20.756	21.063	2-oxoisovalerate dehydrogenase subunit alpha. EC 1.2.4.4 (Branched-chain alpha-keto acid dehydrogenase E1 component alpha chain)	bkdAa SMc03201	SMc03201	sme:SMc03201	+	Discard	Keep	-3.95015	5.39617	0	Module_4	Q92LT9	phbC_phbCphaR;phbC_wt;phbC_phaR
26.1333	26.0407	26.1388	26.2755	26.3895	26.3901	26.2613	26.2847	26.1197	26.0746	26.1644	25.8828	Amino acid deaminase	SMc03200	SMc03200	sme:SMc03200	+	Discard	Keep	-0.311097	1.76666	0.00915812	NC	Q92LU0	phbC_phbCphaR
21.8005	22.061	22.4223	22.1768	22.3655	22.1509	22.5715	22.5293	22.7355	22.4196	22.635	21.6869	Putative molybdenum transport associated protein	SMc03199	SMc03199	sme:SMc03199		Discard	Discard	0.0160713	0.574331	0.130615	NC	Q92LU1
21.3215	21.1737	24.9224	24.1336	24.0449	24.5571	23.3254	24.8737	24.902	24.2988	24.073	23.9933	Molybdenum import ATP-binding protein ModC. EC 7.3.2.5	modC R02929 SMc03198	SMc03198	sme:SMc03198		Discard	Discard	-0.1235	0.633993	0.106583	NC	Q92LU2
27.1572	27.191	27.1543	26.916	27.0951	27.0654	26.9941	26.967	26.9313	26.744	26.7416	26.8315	Putative molybdate-binding periplasmic ABC transporter	modA SMc03196	SMc03196	sme:SMc03196	+	Discard	Keep	-0.253145	3.64867	0.000352941	NC	Q92LU4	phaR_phbCphaR;phbC_phbCphaR;wt_phbCphaR;wt_phaR
25.448	25.6565	25.2348	25.6059	25.4523	26.2592	25.5746	25.6743	25.2177	25.0413	25.2795	25.6999	Uracil-DNA glycosylase. UDG. EC 3.2.2.27	ung R02926 SMc03195	SMc03195	sme:SMc03195		Discard	Discard	-0.432252	0.366983	0.252918	NC	Q92LU5
23.7367	23.5021	23.83	24.181	24.1673	24.4563	23.6348	24.1834	24.0294	23.8082	23.7803	23.9585	Precorrin-6A synthase [deacetylating]. EC 2.1.1.152	cobF SMc03194	SMc03194	sme:SMc03194	+	Discard	Discard	-0.419183	1.50428	0.0139286	NC	Q92LU6	phbC_wt
25.3195	25.4143	25.2873	25.5956	25.5103	25.557	25.1343	25.2224	25.253	25.2572	25.2902	25.2013	Probable precorrin-8X methylmutase. EC 5.4.1.2	cobH SMc03192	SMc03192	sme:SMc03192	+	Discard	Keep	-0.304679	3.64243	0.000347439	NC	Q92LU8	phbC_phaR;phbC_phbCphaR;phbC_wt
24.1925	24.1413	24.226	24.3866	24.4058	24.429	24.101	24.0751	24.0801	24.0482	24.1386	24.3035	Probable precorrin-2 C20-methyltransferase. EC 2.1.1.130	cobI SMc03191	SMc03191	sme:SMc03191	+	Discard	Keep	-0.243654	2.59033	0.00207692	NC	Q92LU9	phbC_phaR;phbC_phbCphaR;phbC_wt
24.4677	24.5185	24.4853	24.9059	24.9025	25.0955	24.1965	24.1916	24.4771	24.753	24.7571	25.0979	Probable precorrin-3B C17-methyltransferase. EC 2.1.1.131	cobJ SMc03190	SMc03190	sme:SMc03190	+	Discard	Discard	-0.0986169	2.96942	0.00085759	NC	Q92LV0	phbCphaR_phaR;phbC_phaR;phbCphaR_wt;phbC_wt
25.7388	25.6165	25.7063	26.3318	26.0949	26.3706	25.7634	25.6098	25.8934	25.8547	25.8797	26.1699	Probable precorrin-6X reductase. EC 1.3.1.54	cobK SMc03189	SMc03189	sme:SMc03189	+	Discard	Discard	-0.297661	2.42552	0.00237849	NC	Q92LV1	phbC_wt;phbC_phaR
25.9413	25.9631	25.7569	25.7172	25.7404	25.8746	25.6676	25.6057	25.6174	25.198	25.4339	25.6016	Probable precorrin-6Y C5.15-methyltransferase (Decarboxylating) protein. EC 2.1.1.132	cobL SMc03188	SMc03188	sme:SMc03188	+	Discard	Keep	-0.366199	2.09173	0.0045981	NC	Q92LV2	phbC_phbCphaR;wt_phbCphaR
25.155	25.1166	24.8371	25.3692	25.1916	25.4956	24.8137	24.9718	25.0671	25.3625	25.271	25.1059	Probable precorrin-4 C11-methyltransferase. EC 2.1.1.133	cobM SMc03187	SMc03187	sme:SMc03187	+	Discard	Discard	-0.105666	1.4573	0.0158187	NC	Q92LV3	phbC_phaR
21.9061	21.6848	21.9009	22.0079	21.9195	22.3162	21.525	21.9157	21.7374	20.2376	21.6641	20.3062	Putative NADPH dehydrogenase quinone reductase transmembrane protein. EC 1.6.5.2	SMc03185	SMc03185	sme:SMc03185	+	Discard	Keep	-1.34528	1.6441	0.00978911	NC	Q92LV5	phbC_phbCphaR
24.4127	24.4555	24.0014	24.7251	24.7534	24.6992	25.7509	24.6215	24.3592	24.584	25.3639	24.8352	DNA ligase (ATP). EC 6.5.1.1	SMc03177	SMc03177	sme:SMc03177		Discard	Discard	0.201804	0.496835	0.162558	NC	Q92LV8
26.7222	26.6591	26.5507	26.9027	26.8307	26.9795	26.5287	26.7068	26.8326	26.8784	26.8617	26.8829	Inosine-uridine preferring nucleoside hydrolase family protein. EC 3.2.2.-	SMc03175	SMc03175	sme:SMc03175	+	Discard	Discard	-0.0299428	1.63811	0.0118303	NC	Q92LV9	phbC_wt
27.07	26.7923	27.1065	27.0858	27.087	27.0045	26.929	26.5207	26.8681	26.9976	26.7865	27.1082	Transcription regulator AraC family	SMc03170	SMc03170	sme:SMc03170		Discard	Discard	-0.0949535	0.608171	0.124667	NC	Q92LW2
24.1023	24.0309	24.4403	24.0503	24.3794	24.5773	24.4173	24.469	24.3845	24.5066	24.2728	24.5281	Transcription regulator TetR family	SMc03169	SMc03169	sme:SMc03169		Discard	Discard	0.100136	0.388517	0.242063	NC	Q92LW3
27.1812	27.2411	27.2578	27.149	27.2217	27.16	27.0181	26.9985	26.9684	26.7146	26.6353	26.9598	Multidrug resistance efflux system	SMc03168	SMc03168	sme:SMc03168	+	Discard	Keep	-0.406991	3.00353	0.000876543	Module_5	Q92LW4	phbC_phbCphaR;wt_phbCphaR
24.2858	24.2099	24.2033	24.2341	24.2052	24.3166	23.7206	23.936	23.9777	24.2055	24.2161	23.9808	Conserved hypothetical transmembrane protein	SMc03166	SMc03166	sme:SMc03166	+	Discard	Discard	-0.117837	2.13188	0.00443745	NC	Q92LW6	wt_phaR;phbC_phaR
26.613	26.317	26.2729	26.704	26.6793	26.6606	25.9719	26.0201	26.2913	26.6352	26.5276	26.7776	Xylulose kinase. Xylulokinase. EC 2.7.1.17	xylB SMc03164	SMc03164	sme:SMc03164	+	Discard	Discard	-0.0344995	2.48927	0.00208324	NC	Q92LW8	phbCphaR_phaR;phbC_phaR
28.507	28.407	28.4082	28.0493	28.0061	28.03	28.2742	28.3313	28.3589	28.4356	28.3849	28.521	Xylose isomerase. EC 5.3.1.5	xylA R02894 SMc03163	SMc03163	sme:SMc03163	+	Keep	Discard	0.418722	4.61034	0.000169492	NC	Q92LW9	phaR_phbC;wt_phbC;phbCphaR_phbC
25.2595	24.9754	24.7958	24.8625	24.6797	24.82	24.8672	24.969	25.1835	25.3987	25.3112	25.4491	Hypothetical transmembrane protein	SMc03162	SMc03162	sme:SMc03162	+	Keep	Discard	0.598912	2.03897	0.00489899	NC	Q92LX0	phbCphaR_phbC
26.0777	26.0472	25.8439	25.4778	25.2129	25.0606	25.3442	25.0535	25.7648	25.7252	25.1879	25.1911	Oxidoreductase. EC 1.1.1.-	SMc03161	SMc03161	sme:SMc03161	+	Discard	Discard	0.117669	1.44258	0.0153729	NC	Q92LX1	wt_phbC
28.0729	27.9078	27.9081	28.3119	28.4259	28.3833	28.0161	28.0871	28.1195	28.223	28.1998	28.2318	Beta-glucosidase. EC 3.2.1.21	SMc03160	SMc03160	sme:SMc03160	+	Discard	Discard	-0.155495	3.6682	0.00029108	Module_10	Q92LX2	phbCphaR_wt;phbC_wt;phbC_phaR
25.8282	25.9692	26.1135	26.7805	26.8775	26.7657	26.207	26.2537	26.1992	26.061	26.2308	25.9657	Methionine import ATP-binding protein MetN. EC 7.4.2.11	metN R02890 SMc03159	SMc03159	sme:SMc03159	+	Discard	Keep	-0.722042	4.38386	0.00015873	NC	Q92LX3	phbC_wt;phbC_phbCphaR;phbC_phaR
23.9866	23.9877	24.2659	24.8954	25.0473	24.8054	24.4889	24.374	24.4249	24.5884	24.5028	24.7305	Probable D-methionine transport system permease protein MetI	metI SMc03158	SMc03158	sme:SMc03158	+	Discard	Discard	-0.308818	3.71982	0.000242744	NC	Q92LX4	phaR_wt;phbCphaR_wt;phbC_wt;phbC_phaR
31.2984	31.2717	31.2771	31.5724	31.7237	31.5831	31.639	31.5254	31.558	31.442	31.4103	31.7101	Probable D-methionine-binding lipoprotein MetQ	metQ SMc03157	SMc03157	sme:SMc03157	+	Discard	Discard	-0.105639	1.95426	0.00627635	NC	Q92LX5	phaR_wt;phbC_wt
24.7497	24.972	24.875	25.0711	25.0828	25.0413	24.8994	24.7844	24.7882	24.6804	25.0486	24.6361	CYTH domain-containing protein	SMc03154	SMc03154	sme:SMc03154		Discard	Discard	-0.276702	0.9291	0.0541266	NC	Q92LX7
28.9838	28.9957	28.9592	28.9209	28.9974	29.0137	28.7328	28.7297	28.8106	28.4896	28.4626	28.7252	2-dehydro-3-deoxy-phosphogluconate aldolase. EC 4.1.2.14	eda2 SMc03153	SMc03153	sme:SMc03153	+	Discard	Keep	-0.418244	3.2682	0.000514706	NC	Q92LX8	phbC_phbCphaR;wt_phbCphaR;phbC_phaR;wt_phaR
29.9439	30.0717	30.0558	30.3173	30.4576	30.2151	29.9068	29.9069	29.7983	29.9326	29.9351	29.8549	Hypothetical transmembrane protein	SMc03152	SMc03152	sme:SMc03152	+	Discard	Keep	-0.42244	3.3714	0.000466403	NC	Q92LX9	phbC_phaR;phbC_phbCphaR;phbC_wt
24.7738	24.7362	25.1915	25.6463	25.5164	25.7234	24.5533	24.9265	25.0705	25.1621	25.0965	25.418	N-acetyltransferase domain-containing protein	SMc03151	SMc03151	sme:SMc03151	+	Discard	Discard	-0.403191	2.19514	0.00332827	NC	Q92LY0	phbC_phaR;phbC_wt
24.4449	24.239	23.983	24.2986	24.4384	24.5774	24.3328	24.3686	24.2689	24.1539	24.2222	24.5224	Uncharacterized protein	SMc02985	SMc02985	sme:SMc02985		Discard	Discard	-0.13861	0.293223	0.336934	NC	Q92LY5
26.1759	26.2057	26.1282	26.0367	26.2633	26.0987	25.9134	25.8932	26.1724	25.8952	26.1191	25.9116	Putative transcription regulator	SMc02984	SMc02984	sme:SMc02984		Discard	Discard	-0.157625	0.746383	0.0892091	NC	Q92LY6
27.9387	27.828	27.7105	27.7058	27.7282	27.7884	27.8302	27.9048	27.9125	27.804	27.8406	27.8972	CobW C-terminal domain-containing protein	SMc02978	SMc02978	sme:SMc02978		Discard	Discard	0.106423	0.805134	0.0847648	NC	Q92LZ1
23.733	23.699	23.6324	23.5621	24.0575	23.6264	23.5155	23.5206	23.6664	23.4167	23.6473	23.7069	Uncharacterized protein	SMc02977	SMc02977	sme:SMc02977		Discard	Discard	-0.158379	0.282646	0.350476	NC	Q92LZ2
27.1142	27.0841	27.1734	26.9319	27.0185	26.7958	26.984	26.9207	26.9144	26.7287	26.9063	27.0043	Transcription regulator MarR family	SMc02976	SMc02976	sme:SMc02976	+	Discard	Discard	-0.0356115	1.2837	0.025019	NC	Q92LZ3
28.2655	28.3111	28.3866	28.3042	28.4524	28.3469	28.026	27.9785	28.0617	27.9459	27.9352	27.974	Putative 2-hydroxyacid dehydrogenase	SMc04462	SMc04462	sme:SMc04462	+	Discard	Keep	-0.416131	4.62449	0.00017316	NC	Q92LZ4	wt_phbCphaR;phbC_phbCphaR;wt_phaR;phbC_phaR
28.0053	27.8793	27.7479	28.2766	27.9767	28.3143	28.0128	28.2204	28.1697	28.2003	28.0978	28.1211	Uncharacterized protein	SMc03943	SMc03943	sme:SMc03943	+	Discard	Discard	-0.04942	1.19168	0.0289527	NC	Q92LZ5
23.0252	23.3382	23.225	23.4316	23.3288	23.3347	22.865	22.8736	22.9011	22.7835	22.7557	23.3397	Conserved hypothetical transmembrane protein	SMc03941	SMc03941	sme:SMc03941	+	Discard	Discard	-0.405407	1.35699	0.0191194	NC	Q92LZ6	phbC_phaR
29.027	28.9107	28.9997	27.6738	28.2095	27.8265	29.2386	29.1359	28.9592	28.9537	29.0318	28.5731	NAD(P) transhydrogenase subunit alpha part 1. EC 1.6.1.2	pntAa SMc03950	SMc03950	sme:SMc03950	+	Keep	Discard	0.949576	3.53523	0.000291971	Module_8	Q92LZ7	phbCphaR_phbC;wt_phbC;phaR_phbC
26.3474	26.1072	26.2627	25.2522	25.4761	25.5951	26.1721	26.4046	26.2462	26.0498	26.1529	25.5269	NAD(P) transhydrogenase subunit beta. EC 7.1.1.1 (Nicotinamide nucleotide transhydrogenase subunit beta)	pntB SMc03938	SMc03938	sme:SMc03938	+	Discard	Discard	0.468723	2.41222	0.00230752	Module_8	Q92LZ9	wt_phbC;phaR_phbC
24.6305	24.5347	24.2379	24.8058	24.5962	24.8037	24.913	24.946	24.8211	24.877	25.0234	24.6227	Putative adenylate/guanylate cyclase. EC 4.6.1.1	cyaG1 SMc03937	SMc03937	sme:SMc03937	+	Discard	Discard	0.105841	1.34254	0.0201333	NC	Q92M00	phaR_wt
29.3038	29.1033	29.2713	28.9768	29.0706	29.0517	29.2209	29.2766	29.2449	29.1323	28.9744	29.2947	Uncharacterized protein	SMc03935	SMc03935	sme:SMc03935	+	Discard	Discard	0.100792	0.978922	0.049881	NC	Q92M02
23.2511	23.5875	24.2245	24.7699	25.1689	24.8079	24.7623	22.7113	23.5412	22.9126	24.7571	25.1807	30S ribosomal protein S21 B	rpsU2 R02856 SMc03934	SMc03934	sme:SMc03934		Discard	Discard	-0.632111	0.538052	0.140919	NC	Q92M03
26.9011	26.6854	26.5182	27.1617	27.1267	27.3434	26.9203	27.1167	27.0605	27.2268	27.2716	27.2175	Putative sarcosine oxidase subunit B. EC 1.5.3.1	soxB2 SMc03933	SMc03933	sme:SMc03933	+	Discard	Discard	0.0280221	2.59491	0.00169157	NC	Q92M04	phaR_wt;phbC_wt;phbCphaR_wt
25.7561	25.7798	25.7216	25.748	26.0454	25.8147	25.7053	25.6832	25.7913	25.5324	25.4604	25.6622	Putative sarcosine oxidase delta subunit. EC 1.5.3.1	soxD2 SMc03932	SMc03932	sme:SMc03932	+	Discard	Keep	-0.317675	1.57956	0.0132644	NC	Q92M05	phbC_phbCphaR
28.9711	28.5106	28.1326	29.283	29.3556	29.572	29.2817	29.3134	29.2832	29.4615	29.4837	29.5502	Putative sarcosine oxidase alpha subunit transmembrane protein. EC 1.5.3.1	soxA2 SMc03931	SMc03931	sme:SMc03931	+	Discard	Discard	0.0949186	2.53865	0.00171976	NC	Q92M06	phaR_wt;phbC_wt;phbCphaR_wt
27.0573	26.9327	26.7763	27.1612	27.1062	27.3259	26.7761	26.8169	26.9549	26.9742	27.0755	26.9296	Putative sarcosine oxidase gamma subunit. EC 1.5.3.1	soxG2 SMc03930	SMc03930	sme:SMc03930	+	Discard	Discard	-0.204631	1.663	0.01099	NC	Q92M07	phbC_phaR
24.0254	23.8978	23.4041	24.0801	24.0245	23.8653	23.7552	24.1349	24.2257	24.6403	24.377	24.5094	Putative zinc-type alcohol dehydrogenase transmembrane protein. EC 1.1.1.-	SMc03929	SMc03929	sme:SMc03929	+	Discard	Discard	0.518926	1.66621	0.00979396	NC	Q92M08	phbCphaR_wt
24.3826	24.302	24.3777	24.5763	24.5271	24.4874	24.4326	24.3546	24.3618	24.6305	24.2207	24.8741	Uncharacterized protein	SMc03928	SMc03928	sme:SMc03928		Discard	Discard	0.0448068	0.442943	0.204074	NC	Q92M09
22.3598	22.2303	22.2022	23.6341	23.8621	23.7358	22.2457	22.3703	23.6508	23.9548	23.6624	23.7803	Putative nodulation protein	nodN2 SMc03927	SMc03927	sme:SMc03927	+	Discard	Discard	0.055186	2.43466	0.00207022	NC	Q92M10	phbC_wt;phbCphaR_wt
27.7304	27.1743	26.81	27.5139	27.8693	28.2475	27.7537	27.8489	28.0001	28.0573	27.973	27.9859	Probable glycogen debranching enzyme. EC 3.2.1.-	glgX1 SMc03926	SMc03926	sme:SMc03926	+	Discard	Discard	0.12852	1.25817	0.0228011	NC	Q92M11
30.5628	30.4325	30.4061	30.6048	30.6545	30.6572	30.4525	30.4386	30.507	30.4194	30.3841	30.4752	Phosphoglucomutase (alpha-D-glucose-1.6-bisphosphate-dependent). EC 5.4.2.2	pgm SMc03925	SMc03925	sme:SMc03925	+	Discard	Keep	-0.212617	2.29025	0.0039783	NC	Q92M12	phbC_phbCphaR;phbC_phaR;phbC_wt
27.0295	27.3727	27.1202	26.9387	26.1948	26.4283	26.8996	26.9178	26.8744	27.8666	27.1993	27.8027	Glucose-1-phosphate adenylyltransferase. EC 2.7.7.27 (ADP-glucose pyrophosphorylase. ADPGlc PPase) (ADP-glucose synthase)	glgC R02845 SMc03923	SMc03923	sme:SMc03923	+	Keep	Discard	1.10226	2.11032	0.00388033	NC	Q92M13	phbCphaR_phbC
27.3844	27.2631	26.9513	27.2518	27.2421	27.3547	27.6223	27.6185	27.6014	27.6693	27.6929	27.5401	1.4-alpha-glucan branching enzyme GlgB. EC 2.4.1.18 (1.4-alpha-D-glucan:1.4-alpha-D-glucan 6-glucosyl-transferase) (Alpha-(1->4)-glucan branching enzyme) (Glycogen branching enzyme. BE)	glgB R02844 SMc03922	SMc03922	sme:SMc03922	+	Keep	Discard	0.351247	2.34274	0.00272487	NC	Q92M14	phaR_wt;phbCphaR_wt;phaR_phbC;phbCphaR_phbC
27.2685	27.2889	27.3253	27.7367	27.5981	27.5664	27.0203	27.0523	27.0884	26.9977	27.1865	27.1469	Alpha-1.4 glucan phosphorylase. EC 2.4.1.1	glgP SMc04460	SMc04460	sme:SMc04460	+	Discard	Keep	-0.523388	4.46915	0.000161943	NC	Q92M15	wt_phaR;phbC_phaR;phbC_phbCphaR;phbC_wt
21.6403	21.9637	22.1144	22.736	22.6224	23.0595	21.9529	22.4085	22.2508	22.3928	22.6106	22.3288	TGc domain-containing protein	SMc04058	SMc04058	sme:SMc04058	+	Discard	Discard	-0.361862	2.27015	0.00282985	NC	Q92M16	phbC_wt;phbC_phaR
23.2178	23.0192	22.7838	23.9488	23.7114	23.6979	23.1498	23.4184	23.1445	22.6411	23.3856	23.355	Alpha-E domain-containing protein	SMc04057	SMc04057	sme:SMc04057	+	Discard	Discard	-0.658841	1.5746	0.0116844	NC	Q92M17	phbC_wt
26.6666	26.6432	26.682	26.8473	26.7979	27.0692	26.7287	26.7666	26.78	27.1015	27.0132	27.0448	Putative oxidoreductase	SMc04056	SMc04056	sme:SMc04056	+	Discard	Discard	0.148348	2.87696	0.00108787	NC	Q92M18	phbC_wt;phbCphaR_wt;phbCphaR_phaR
25.0153	25.2528	25.3997	25.3042	25.2878	25.4298	25.1649	25.2553	25.1815	25.0827	25.2716	25.2743	Transcription regulator LysR family	SMc04055	SMc04055	sme:SMc04055		Discard	Discard	-0.131074	0.311287	0.325296	NC	Q92M19
29.373	29.4332	29.4876	27.9399	28.1138	27.8829	29.1279	29.1536	29.1969	28.9257	28.9976	28.9198	Uncharacterized protein	SMc04054	SMc04054	sme:SMc04054	+	Keep	Discard	0.96881	7.37436	0	Module_8	Q92M20	phbCphaR_phbC;phaR_phbC;wt_phbC;phaR_phbCphaR;wt_phbCphaR;wt_phaR
25.7511	25.6961	25.7942	24.5604	24.7231	24.7044	24.8878	24.9866	24.8649	24.8572	24.9334	25.1036	Uncharacterized protein	SMc04053	SMc04053	sme:SMc04053	+	Keep	Discard	0.302131	5.71544	0	NC	Q92M21	phaR_phbC;phbCphaR_phbC;wt_phbC;wt_phaR;wt_phbCphaR
17.9405	18.9916	20.3049	20.0015	20.2595	17.823	20.2545	19.8671	20.0054	18.2516	18.6133	18.6105	Transcription regulator MarR family	SMc04052	SMc04052	sme:SMc04052		Discard	Discard	-0.869513	0.549009	0.136013	NC	Q92M22
27.4075	27.3806	27.5036	27.1806	27.4457	27.3041	27.3258	27.3139	27.4476	27.5935	27.4136	27.7766	Putative sulfite oxidase. EC 1.8.3.1	SMc04049	SMc04049	sme:SMc04049	+	Discard	Discard	0.284447	1.03563	0.0419332	NC	Q92M24
25.2829	25.2805	25.3093	24.8161	24.9073	24.9344	25.1541	25.1817	25.0942	25.223	24.828	25.3679	Pseudoazurin	azu2 SMc04047	SMc04047	sme:SMc04047	+	Discard	Discard	0.2537	1.29209	0.0227973	NC	Q92M26	wt_phbC
25.4006	25.9411	25.6685	25.156	25.3526	25.1843	25.9119	25.3211	25.9546	25.3048	25.4808	25.451	CENP-V/GFA domain-containing protein	SMc04046	SMc04046	sme:SMc04046	+	Discard	Discard	0.18122	1.00703	0.0415891	NC	Q92M27
30.1715	29.8584	29.7637	30.1578	30.0229	30.1586	29.8026	29.8981	30.1059	30.2055	30.1319	30.2968	Dihydroxy-acid dehydratase. DAD. EC 4.2.1.9	ilvD R02828 SMc04045	SMc04045	sme:SMc04045	+	Discard	Discard	0.0982863	0.956577	0.0497928	NC	Q92M28
22.8895	23.128	23.4505	22.8934	23.3299	22.4624	22.6941	23.1032	23.5078	22.9263	22.8801	22.1122	Single domain response regulator	SMc04044	SMc04044	sme:SMc04044		Discard	Discard	-0.25568	0.365817	0.251642	NC	Q92M29
27.4495	27.4289	27.4698	27.4379	27.5312	27.4676	27.4001	27.4062	27.4777	27.3706	27.3368	27.314	Histidinol-phosphatase. EC 3.1.3.15 (Histidinol-phosphate phosphatase)	SMc04042	SMc04042	sme:SMc04042	+	Discard	Keep	-0.138449	2.05682	0.00743575	NC	Q92M31	wt_phbCphaR;phbC_phbCphaR
24.8	24.9222	24.8902	25.3324	25.4296	25.1677	24.8085	24.8576	24.8534	25.1403	25.2331	24.7984	Probable lysophospholipase L2 protein. EC 3.1.1.5	pldB SMc04041	SMc04041	sme:SMc04041	+	Discard	Discard	-0.252654	1.98575	0.0055004	NC	Q92M32	phbC_phaR;phbC_wt
28.6318	28.6329	28.6273	28.1339	28.2595	28.089	28.5483	28.5562	28.5451	28.374	28.4124	28.2743	Putative amino acid or peptide ABC transporter. periplasmic solute-binding component	SMc04037	SMc04037	sme:SMc04037	+	Keep	Discard	0.192757	4.47953	0.000171206	Module_1	Q92M36	phbCphaR_phbC;phaR_phbC;wt_phbC;phaR_phbCphaR;wt_phbCphaR
22.255	22.4163	21.887	20.6448	20.1109	20.5724	22.4638	22.1203	21.7262	20.3373	20.244	21.4275	Putative amino acid or peptide ABC transporter. ATP-binding component	SMc04036	SMc04036	sme:SMc04036	+	Discard	Discard	0.226907	2.8276	0.000945783	NC	Q92M37	phaR_phbC;wt_phbC;phaR_phbCphaR;wt_phbCphaR
27.7026	27.4654	27.5055	28.0873	27.8795	28.0063	27.5357	27.8169	27.8729	28.1201	28.1291	28.1468	L-threonine aldolase. EC 4.1.2.48	SMc04029	SMc04029	sme:SMc04029	+	Discard	Discard	0.14097	2.72829	0.00134045	NC	Q92M44	phbC_wt;phbCphaR_wt;phbCphaR_phaR
29.6422	29.6012	29.5269	29.8517	29.488	29.725	29.5913	29.986	29.8748	29.6104	29.7112	29.6797	Probable glutamate synthase NADPH large chain. EC 1.4.1.13	gltB SMc04028	SMc04028	sme:SMc04028		Discard	Discard	-0.0210787	0.472975	0.188251	NC	Q92M45
29.6352	29.4749	29.4433	29.5727	29.3915	29.6772	29.7045	29.9176	29.8617	29.8202	29.8182	29.6414	Probable glutamate synthase small chain. EC 1.4.1.13	gltD SMc04026	SMc04026	sme:SMc04026	+	Discard	Discard	0.212793	1.56671	0.0131815	NC	Q92M46	phaR_wt
24.2342	24.1122	23.8228	23.8742	24.2157	24.015	24.4088	24.3691	24.4356	24.4014	24.3731	24.3963	Membrane-bound lytic murein transglycosylase. EC 3.2.1.-	SMc04024	SMc04024	sme:SMc04024	+	Discard	Discard	0.355293	1.82484	0.0075044	NC	Q92M47	phaR_phbC
31.2763	31.2149	31.2039	31.4581	31.3751	31.6051	31.19	31.1788	31.3059	31.3058	31.2931	31.219	UTP--glucose-1-phosphate uridylyltransferase. EC 2.7.7.9 (UDP-glucose pyrophosphorylase)	exoN2 SMc04023	SMc04023	sme:SMc04023	+	Discard	Keep	-0.206807	2.03047	0.00582456	NC	Q92M48	phbC_phaR;phbC_wt;phbC_phbCphaR
25.482	25.3428	25.4766	25.6892	26.0802	25.8074	25.7645	25.6792	25.5125	25.7003	25.6752	25.6113	Hypothetical transmembrane protein	SMc04021	SMc04021	sme:SMc04021	+	Discard	Discard	-0.196644	1.63431	0.0113143	NC	Q92M50	phbC_wt
27.8687	27.8423	27.9519	28.0252	28.3935	28.0601	28.2422	28.1334	28.0713	28.1038	28.2012	27.7695	Hypothetical transmembrane protein	SMc04020	SMc04020	sme:SMc04020		Discard	Discard	-0.134771	0.676351	0.103763	NC	Q92M51
25.8272	25.6012	25.8475	26.4072	26.5723	26.4144	26.0395	26.0357	26.0094	26.453	26.5535	25.6613	Ferrochelatase. EC 4.99.1.1 (Heme synthase) (Protoheme ferro-lyase)	hemH R02803 SMc04019	SMc04019	sme:SMc04019	+	Discard	Discard	-0.242006	1.29148	0.0215255	NC	Q92M52	phbC_wt
28.5238	28.357	28.3278	28.8717	28.5661	28.6727	28.5002	28.5787	28.6606	28.7576	28.681	28.9033	Probable homospermidine synthase. EC 2.5.1.44	hss SMc04016	SMc04016	sme:SMc04016	+	Discard	Discard	0.0770963	1.71589	0.00971586	NC	Q92M54	phbCphaR_wt
23.1389	22.8848	22.6981	23.3381	23.125	23.5165	24.014	22.8305	23.3856	23.9907	23.0331	23.9799	Probable branched-chain-amino-acid aminotransferase	SMc04014	SMc04014	sme:SMc04014		Discard	Discard	0.341369	0.584084	0.125589	NC	Q92M55
20.8848	21.1205	21.0637	23.202	22.9103	22.88	21.8106	22.069	22.1404	22.8758	22.9015	22.6678	Putative para-aminobenzoate synthase component 1	pabB SMc04013	SMc04013	sme:SMc04013	+	Discard	Discard	-0.182411	6.02968	0	NC	Q92M56	phaR_wt;phbCphaR_wt;phbC_wt;phbCphaR_phaR;phbC_phaR
28.8647	28.6713	28.5162	28.819	28.681	28.9633	29.0079	29.1543	29.1038	29.0324	28.942	28.8809	Putative oligoendopeptidase F. EC 3.4.24.-	pepF SMc04012	SMc04012	sme:SMc04012	+	Discard	Discard	0.130676	1.68974	0.0101486	NC	Q92M57	phaR_wt
27.438	27.41	27.394	27.1965	27.2211	27.2098	27.1736	27.1488	27.1293	26.8561	26.8803	27.072	UPF0335 protein R02793	R02793 SMc04009	SMc04009	sme:SMc04009	+	Discard	Keep	-0.273005	4.00878	0.000227545	NC	Q92M59	phaR_phbCphaR;phbC_phbCphaR;wt_phbCphaR;wt_phaR;wt_phbC
25.7767	25.7426	25.9414	25.4858	25.7046	25.4918	25.8907	25.7919	26.0656	25.8416	25.6872	25.5616	DUF1244 domain-containing protein	SMc04008	SMc04008	sme:SMc04008	+	Discard	Discard	0.136089	1.36428	0.0198363	NC	Q92M60	phaR_phbC
26.2547	26.4071	26.2131	26.4086	26.4743	26.64	26.2768	26.4016	26.3824	26.3125	26.4095	26.4338	Uncharacterized protein	SMc04007	SMc04007	sme:SMc04007	+	Discard	Discard	-0.122364	1.01406	0.0467059	NC	Q92M61
28.8049	28.6488	28.7407	28.6214	28.7294	28.6598	28.795	28.7676	28.6909	28.5295	28.5385	28.7319	Hypothetical transmembrane protein	SMc04006	SMc04006	sme:SMc04006		Discard	Discard	-0.0702343	0.786201	0.0862152	NC	Q92M62
30.7614	30.5753	30.4676	30.8788	30.7965	30.9725	30.6339	30.6649	30.7758	30.8469	30.843	30.9804	Pyruvate kinase. EC 2.7.1.40	pykA SMc04005	SMc04005	sme:SMc04005	+	Discard	Discard	0.00747999	1.70508	0.0102461	Module_10	Q92M63	phbC_wt;phbCphaR_wt
25.1699	25.1626	25.2284	25.1646	25.3593	25.1564	25.3506	25.3394	25.2954	25.0988	25.1504	24.9126	Hypothetical signal peptide protein	SMc04004	SMc04004	sme:SMc04004	+	Discard	Discard	-0.172845	1.51419	0.0155185	NC	Q92M64	phaR_phbCphaR
20.6721	20.8407	20.8592	20.8888	21.4669	20.912	21.5601	20.8861	21.0741	20.3519	21.154	21.2916	50S ribosomal protein L36	rpmJ R02787 SMc04003	SMc04003	sme:SMc04003		Discard	Discard	-0.156738	0.236579	0.399547	NC	Q92M65
27.3638	27.0999	27.1336	27.7164	27.4004	27.6467	27.0936	27.257	27.3009	27.7904	27.64	27.7496	N5-carboxyaminoimidazole ribonucleotide synthase. N5-CAIR synthase. EC 6.3.4.18 (5-(carboxyamino)imidazole ribonucleotide synthetase)	purK SMc04002	SMc04002	sme:SMc04002	+	Discard	Discard	0.138819	2.69255	0.00140131	NC	Q92M66	phbC_wt;phbCphaR_wt;phbC_phaR;phbCphaR_phaR
27.1856	27.1406	27.1627	26.996	27.0985	27.0018	27.0805	27.0824	27.0845	27.0897	26.9862	27.0302	N5-carboxyaminoimidazole ribonucleotide mutase. N5-CAIR mutase. EC 5.4.99.18 (5-(carboxyamino)imidazole ribonucleotide mutase)	purE SMc04001	SMc04001	sme:SMc04001	+	Discard	Discard	0.00328128	1.8727	0.0101091	NC	Q92M67	wt_phbC;wt_phbCphaR
28.504	28.5157	28.5562	22.2833	23.3097	23.0092	28.7209	28.7707	28.784	27.8339	27.7282	27.9597	Hypothetical transcription regulator protein	SMc03998	SMc03998	sme:SMc03998	+	Keep	Discard	4.97319	7.91953	0	Module_1	Q92M68	phbCphaR_phbC;wt_phbC;phaR_phbC;phaR_phbCphaR
28.8386	28.7841	28.7952	28.9356	29.0004	28.9383	28.7638	28.6984	28.6852	28.7305	28.6664	28.8234	Probable thiamine-phosphate pyrophosphorylase. EC 2.5.1.3	thiE2 SMc03996	SMc03996	sme:SMc03996	+	Discard	Keep	-0.217993	2.82207	0.00146056	NC	Q92M70	phbC_phaR;phbC_phbCphaR;phbC_wt
27.8254	27.9073	27.941	28.0354	28.093	28.021	27.7956	27.7498	27.7565	27.7085	27.8081	27.949	Inositol-1-monophosphatase. I-1-Pase. IMPase. Inositol-1-phosphatase. EC 3.1.3.25	suhB R02778 SMc03994	SMc03994	sme:SMc03994	+	Discard	Keep	-0.227906	2.20412	0.00430249	NC	Q92M71	phbC_phaR;phbC_phbCphaR
25.0263	24.8661	25.226	25.8625	25.6671	25.8963	25.4969	25.479	25.03	25.4972	25.4775	25.4626	Probable ABC transporter ATP-binding transmembrane protein	SMc03991	SMc03991	sme:SMc03991	+	Discard	Discard	-0.329499	2.40539	0.00238197	NC	Q92M72	phbC_wt;phbC_phaR
21.5239	21.6205	21.7017	21.9781	21.6783	21.7723	21.3937	21.5302	21.9512	21.5855	21.5119	21.3295	MFS-type transporter	SMc03987	SMc03987	sme:SMc03987		Discard	Discard	-0.333924	0.609783	0.122954	NC	Q92M74
23.7115	23.8841	23.9456	24.5348	23.2964	24.7093	23.8973	23.6098	23.9984	23.9421	23.8772	24.0703	Probable adenylate/guanylate cyclase. EC 4.6.1.1	cyaF2 SMc03985	SMc03985	sme:SMc03985		Discard	Discard	-0.216974	0.146466	0.566421	NC	Q92M76
26.4912	26.4068	26.4576	26.6823	26.3968	26.7114	25.8269	25.9704	26.0515	26.099	26.0775	26.0894	Uncharacterized protein	SMc03984	SMc03984	sme:SMc03984	+	Discard	Keep	-0.5082	3.65558	0.000253165	NC	Q92M77	wt_phaR;phbC_phaR;wt_phbCphaR;phbC_phbCphaR
30.3023	30.2562	30.1804	30.0004	29.9075	30.0165	30.1284	30.2162	30.4675	30.8981	30.8968	31.1736	Fructose-bisphosphate aldolase. EC 4.1.2.13	fbaB SMc03983	SMc03983	sme:SMc03983	+	Keep	Discard	1.01469	4.24485	0.000191176	NC	Q92M78	phbCphaR_phbC;phbCphaR_wt;phbCphaR_phaR
31.892	31.6242	31.4506	31.5499	31.7487	31.7916	31.9097	31.8991	31.7073	31.7641	31.7256	31.4894	Phosphoglycerate kinase. EC 2.7.2.3	pgk R02765 SMc03981	SMc03981	sme:SMc03981		Discard	Discard	-0.0370274	0.308017	0.321599	NC	Q92M79
25.2848	25.1627	22.5581	25.301	25.4498	25.3186	22.782	25.2222	25.2126	25.409	25.4634	25.3707	Uncharacterized protein	SMc03980	SMc03980	sme:SMc03980		Discard	Discard	0.0579046	0.335877	0.273515	NC	Q92M80
33.0498	32.8707	32.8585	32.471	32.7677	32.705	33.1967	33.2763	33.1138	33.25	33.2935	32.8195	Glyceraldehyde-3-phosphate dehydrogenase. EC 1.2.1.-	gap SMc03979	SMc03979	sme:SMc03979	+	Keep	Discard	0.473099	1.80277	0.0076345	NC	Q92M81	phbCphaR_phbC;phaR_phbC
31.8162	31.2765	30.9491	31.7917	32.1334	32.0906	32.1713	32.2013	32.09	32.2983	32.2512	32.0433	Transketolase. EC 2.2.1.1	tkt2 SMc03978	SMc03978	sme:SMc03978	+	Discard	Discard	0.192371	1.99005	0.00504073	NC	Q92M82	phbC_wt;phaR_wt;phbCphaR_wt
23.7552	23.913	23.875	24.3098	24.1549	23.6666	23.7872	23.7854	23.85	23.6853	23.4971	23.5581	5-formyltetrahydrofolate cyclo-ligase. EC 6.3.3.2	SMc03974	SMc03974	sme:SMc03974	+	Discard	Discard	-0.463581	1.11485	0.0329286	NC	Q92M84
27.1132	27.1616	27.0313	27.3546	27.4439	27.34	27.2326	27.3032	27.3503	27.4307	27.277	27.3173	Uncharacterized protein	SMc03973	SMc03973	sme:SMc03973	+	Discard	Discard	-0.0378221	2.42253	0.00276768	NC	Q92M85	phaR_wt;phbCphaR_wt;phbC_wt
31.3278	31.3155	31.3955	31.1455	31.2363	31.2425	31.2655	31.2419	31.286	31.1978	31.1759	31.3228	Putative multidrug efflux system transmembrane protein	mexE2 SMc03972	SMc03972	sme:SMc03972	+	Discard	Discard	0.0240695	1.22758	0.0329801	NC	Q92M86
26.6027	26.563	26.6882	26.8372	26.5376	26.8472	26.5858	26.5189	26.6523	26.4271	26.4423	26.6919	Efflux pump membrane transporter	mexF2 SMc03971	SMc03971	sme:SMc03971		Discard	Discard	-0.220268	0.60008	0.130926	NC	Q92M87
28.8295	28.6697	28.7704	28.6866	28.7965	28.6167	28.6558	28.5704	28.573	28.55	28.4909	28.8138	Probable transcriptional regulatory protein R02753	R02753 SMc03969	SMc03969	sme:SMc03969		Discard	Discard	-0.0816619	0.4953	0.181591	NC	Q92M88
27.0402	26.9787	27.145	26.9267	27.0365	26.8336	26.8391	26.9176	26.9333	26.6957	26.7634	26.9068	Oxidoreductase. EC 1.-.-.-	SMc03968	SMc03968	sme:SMc03968	+	Discard	Discard	-0.143629	1.4198	0.0189118	NC	Q92M89	wt_phbCphaR
22.3331	22.6541	22.4043	22.6345	22.4185	22.9571	22.005	22.001	22.2085	22.2399	22.4662	21.6697	Holliday junction ATP-dependent DNA helicase RuvA. EC 3.6.4.12	ruvA R02750 SMc03966	SMc03966	sme:SMc03966	+	Discard	Discard	-0.544784	1.13332	0.03041	NC	Q92M91
25.4916	25.61	25.5232	25.9877	25.6157	25.8295	25.2153	25.5314	25.6325	25.7907	25.4036	25.9714	Holliday junction ATP-dependent DNA helicase RuvB. EC 3.6.4.12	ruvB R02749 SMc03965	SMc03965	sme:SMc03965		Discard	Discard	-0.0890865	0.658957	0.106428	NC	Q92M92
26.7151	26.7526	26.8323	26.7519	26.8855	26.8985	26.692	26.5795	26.5948	26.5335	26.6603	26.7772	4HBT domain-containing protein	SMc03960	SMc03960	sme:SMc03960	+	Discard	Discard	-0.188321	1.37327	0.0212893	NC	Q92M94	phbC_phaR
25.811	26.3169	26.083	25.7783	25.7492	25.6176	26.1646	26.0026	25.9542	25.8381	25.841	26.1235	DNA ligase (ATP). EC 6.5.1.1 (NHEJ DNA polymerase)	SMc03959	SMc03959	sme:SMc03959	+	Discard	Discard	0.219214	0.968483	0.0473135	Module_9	Q92M95
27.9935	27.9656	28.1058	27.9829	28.1086	27.933	27.9222	27.8815	28.0113	27.9912	28.0014	28.2355	Tol-Pal system protein TolQ	tolQ SMc03958	SMc03958	sme:SMc03958		Discard	Discard	0.0678736	0.369113	0.275039	NC	Q92M96
26.598	26.4787	26.5612	26.3456	26.4663	26.3536	26.4326	26.443	26.5023	26.3653	26.3299	26.6445	Putative transport transmembrane protein	tolR SMc03957	SMc03957	sme:SMc03957		Discard	Discard	0.0580635	0.464681	0.202281	NC	Q92M97
28.4223	28.3728	28.4284	28.3901	28.5104	28.4079	28.5649	28.538	28.4618	28.4569	28.4856	28.4791	ATP-dependent zinc metalloprotease FtsH. EC 3.4.24.-	ftsH SMc04459	SMc04459	sme:SMc04459	+	Discard	Discard	0.0377185	1.16678	0.0403743	NC	Q92M98
26.3151	26.3005	26.169	26.3663	26.2482	26.4322	26.3527	26.3403	26.3568	26.1748	26.1625	26.1795	Phosphoglucosamine mutase. EC 5.4.2.10	glmM R02734 SMc00637	SMc00637	sme:SMc00637	+	Discard	Keep	-0.176652	1.64504	0.0131742	NC	Q92M99	phbC_phbCphaR;phaR_phbCphaR
21.3744	21.3473	21.5062	21.2803	21.502	21.6273	20.9164	21.1677	21.0997	20.9757	20.8853	21.4288	Putative heat resistant agglutinin 1 signal peptide protein	SMc00639	SMc00639	sme:SMc00639	+	Discard	Discard	-0.373294	1.23318	0.0250781	NC	Q92MA1
28.6421	28.7169	28.5687	29.1806	28.8628	29.3058	28.3597	28.5265	28.6614	28.6437	28.6476	28.4665	Phosphoserine transaminase. EC 2.6.1.52 (Phosphohydroxythreonine aminotransferase)	serC SMc00640	SMc00640	sme:SMc00640	+	Discard	Keep	-0.53053	2.32497	0.00272635	Module_7	Q92MA2	phbC_phaR;phbC_phbCphaR;phbC_wt
30.0304	30.0976	30.0815	30.6233	30.4484	30.5342	29.7863	29.8247	29.8911	29.6784	29.8573	29.7807	D-3-phosphoglycerate dehydrogenase. EC 1.1.1.95	serA SMc00641	SMc00641	sme:SMc00641	+	Discard	Keep	-0.763148	5.42364	3.14961e-05	Module_7	Q92MA3	wt_phbCphaR;phbC_phbCphaR;wt_phaR;phbC_phaR;phbC_wt
29.5284	29.5196	29.4563	29.6223	29.5455	29.6491	29.3683	29.4238	29.5501	29.4977	29.4819	29.61	Adenylosuccinate synthetase. AMPSase. AdSS. EC 6.3.4.4 (IMP--aspartate ligase)	purA R02728 SMc00643	SMc00643	sme:SMc00643		Discard	Discard	-0.0758069	0.9931	0.0529315	NC	Q92MA5
27.0528	27.2274	27.2433	27.1311	27.305	27.1358	27.0455	26.9857	26.9969	26.7823	26.8819	26.9454	RNA polymerase sigma factor RpoH (RNA polymerase sigma-32 factor)	rpoH1 rpoH SMc00646	SMc00646	sme:SMc00646	+	Discard	Keep	-0.320747	2.29896	0.00325554	NC	Q92MA6	wt_phbCphaR;phbC_phbCphaR
25.9453	25.674	25.748	25.8947	26.0566	26.0451	25.6869	25.7296	25.7303	25.9495	25.8747	26.0631	Pseudouridine synthase. EC 5.4.99.-	rluD SMc00647	SMc00647	sme:SMc00647	+	Discard	Discard	-0.0363763	1.70353	0.0103778	NC	Q92MA7	phbC_phaR
26.1613	26.1381	26.281	26.4149	26.5578	26.3611	26.24	26.2373	26.2268	26.2085	26.2987	26.4019	Conserved hypothetical transmembrane protein	SMc00648	SMc00648	sme:SMc00648	+	Discard	Discard	-0.14158	1.65474	0.0119584	NC	Q92MA8	phbC_wt;phbC_phaR
21.0968	20.8006	20.9593	21.7015	21.7173	21.9457	20.8101	20.5787	20.8303	21.2778	21.4429	21.3113	tRNA/rRNA methyltransferase. EC 2.1.1.-	SMc00649	SMc00649	sme:SMc00649	+	Discard	Keep	-0.444157	4.34288	0.000158103	NC	Q92MA9	phbCphaR_phaR;phbC_phaR;phbCphaR_wt;phbC_wt;phbC_phbCphaR
25.032	24.8774	24.9149	24.8736	24.9611	24.8954	25.1262	25.0865	25.0634	25.1106	24.5672	25.465	ChpT histidine phosphotransferase	chpT SMc00652	SMc00652	sme:SMc00652		Discard	Discard	0.137569	0.12689	0.62263	NC	Q92MB0
26.7186	26.9206	26.9671	26.8363	26.9224	26.8302	26.8948	26.825	26.84	26.6641	26.6148	26.8134	N-acetyltransferase domain-containing protein	SMc00656	SMc00656	sme:SMc00656		Discard	Discard	-0.165587	0.884633	0.0652415	NC	Q92MB2
22.3417	22.6654	22.4999	23.0577	22.7299	22.8815	22.083	22.1794	22.0718	22.1294	22.2921	22.1874	Transcription regulator LuxR family	SMc00658	SMc00658	sme:SMc00658	+	Discard	Keep	-0.686715	3.58168	0.000293399	Module_5	Q92MB4	wt_phaR;phbC_phaR;phbC_phbCphaR;phbC_wt
22.968	21.9847	22.4242	23.9874	23.3169	23.9445	22.9679	22.9935	23.3768	23.9375	23.186	23.7643	tRNA-specific 2-thiouridylase MnmA. EC 2.8.1.13	mnmA trmU R02713 SMc00659	SMc00659	sme:SMc00659	+	Discard	Discard	-0.12035	1.90456	0.00580336	NC	Q92MB5	phbCphaR_wt;phbC_wt
22.0384	22.3908	22.3614	22.2624	20.7558	20.0068	22.1624	21.2584	22.3792	22.6944	21.5006	22.511	Hypothetical signal peptide protein	SMc00660	SMc00660	sme:SMc00660		Discard	Discard	1.22699	0.697717	0.0895892	NC	Q92MB6
27.7667	27.7857	27.7986	27.108	27.2234	27.111	27.8405	27.7566	27.7294	27.657	27.5296	27.596	Uncharacterized protein	SMc00662	SMc00662	sme:SMc00662	+	Keep	Discard	0.446716	5.75942	0	Module_1	Q92MB8	phbCphaR_phbC;phaR_phbC;wt_phbC;phaR_phbCphaR;wt_phbCphaR
24.7329	24.4043	24.8017	24.9424	24.9265	24.8485	24.4608	24.8298	24.7501	25.1437	24.4717	24.9192	Uncharacterized protein	SMc00667	SMc00667	sme:SMc00667		Discard	Discard	-0.060969	0.331051	0.290675	NC	Q92MC2
23.1722	23.1459	21.1738	21.6477	24.105	24.9471	23.1691	21.0988	22.5974	23.6766	22.9967	25.6664	Histidine ammonia-lyase. EC 4.3.1.3	hutH2 SMc00669	SMc00669	sme:SMc00669		Discard	Discard	0.546612	0.445896	0.187044	NC	Q92MC4
26.7388	26.9346	27.0762	26.7535	26.8277	26.6261	27.2901	27.1618	27.2079	27.1228	27.0893	27.0616	Histidine ABC transporter. periplasmic solute-binding protein	hisX SMc00672	SMc00672	sme:SMc00672	+	Keep	Discard	0.355451	2.60801	0.00169784	NC	Q92MC6	phbCphaR_phbC;phaR_phbC;phaR_wt
25.354	25.4716	25.0767	25.6804	25.5701	25.6411	25.267	25.413	25.6138	25.6565	25.4682	25.6647	Hydrolase. EC 3.-.-.-	SMc00673	SMc00673	sme:SMc00673	+	Discard	Discard	-0.0340309	1.08761	0.0358923	NC	Q92MC7
27.6009	27.7185	27.7665	27.2731	27.331	27.002	27.8223	27.8272	28.1292	27.7971	27.6584	26.7877	Putative histidine utilization repressor transcription regulator	hutC SMc00674	SMc00674	sme:SMc00674	+	Discard	Discard	0.212371	1.09839	0.0326973	NC	Q92MC8
25.7786	25.7238	25.7302	25.8763	25.7456	25.8686	24.8201	25.7887	25.768	25.5572	25.7017	25.232	Aminotransferase. class III. EC 2.6.1.-	SMc00675	SMc00675	sme:SMc00675		Discard	Discard	-0.33319	0.386437	0.23716	NC	Q92MC9
22.7659	23.6655	21.7346	23.7916	23.6617	24.5932	24.0811	24.7902	24.4011	24.358	24.3328	23.9934	Putative aminotransferase. EC 2.6.1.-	SMc00677	SMc00677	sme:SMc00677	+	Discard	Discard	0.212585	1.56336	0.011404	NC	Q92MD1	phaR_wt
22.5527	22.4146	22.5158	22.3946	22.6184	22.6556	22.1953	20.6228	22.26	22.0378	22.1858	21.9923	Transcription regulator AsnC family	SMc00678	SMc00678	sme:SMc00678		Discard	Discard	-0.48422	0.773333	0.0739133	NC	Q92MD2
24.0947	24.3383	23.6616	23.8875	23.979	24.1759	23.447	23.8905	23.8845	23.0002	23.4572	23.2923	Transcription regulator AraC family	SMc00679	SMc00679	sme:SMc00679	+	Discard	Keep	-0.76421	1.75561	0.00799133	NC	Q92MD3	phbC_phbCphaR;wt_phbCphaR
27.6766	27.4669	27.5867	28.4224	28.4338	28.6269	27.8589	27.8628	27.8684	27.9778	28.002	28.0371	NADP-dependent alcohol dehydrogenase. EC 1.1.1.2	SMc00680	SMc00680	sme:SMc00680	+	Discard	Keep	-0.488734	5.35834	2.94118e-05	NC	Q92MD4	phaR_wt;phbCphaR_wt;phbC_wt;phbC_phaR;phbC_phbCphaR
24.9098	24.7957	24.7971	24.8357	25.0592	24.961	24.8126	24.9409	24.9612	24.793	25.0032	25.1182	Probable leucine-responsive regulatory protein	lrp1 SMc00681	SMc00681	sme:SMc00681		Discard	Discard	0.0195026	0.311078	0.327594	NC	Q92MD5
26.7101	26.7594	26.7218	26.6874	26.6241	26.6627	26.8331	26.9172	26.8997	26.3598	26.3404	26.4211	Putative hippurate hydrolase. EC 3.5.1.32	hipO1 SMc00682	SMc00682	sme:SMc00682	+	Discard	Keep	-0.284324	5.96851	0	NC	Q92MD6	phbC_phbCphaR;wt_phbCphaR;phaR_phbCphaR;phaR_phbC;phaR_wt
23.4637	23.2565	23.0402	23.8345	23.6443	24.0033	22.9079	22.984	23.1461	23.5717	23.4673	23.7272	Putative penicillin-binding protein	SMc00683	SMc00683	sme:SMc00683	+	Discard	Discard	-0.238622	2.84671	0.000991202	Module_5	Q92MD7	phbCphaR_phaR;phbC_phaR;phbC_wt
26.6211	26.6143	26.6136	26.795	26.798	26.7656	26.6424	26.6946	26.765	26.634	26.6354	26.4497	CobW C-terminal domain-containing protein	SMc00684	SMc00684	sme:SMc00684	+	Discard	Keep	-0.213108	1.87951	0.00821536	NC	Q92MD8	phbC_phbCphaR;phbC_wt
24.03	24.3568	24.2272	24.2741	24.3059	24.4368	24.2823	24.1535	24.1627	24.0676	24.1325	23.9834	SpoVT-AbrB domain-containing protein	SMc00686	SMc00686	sme:SMc00686	+	Discard	Discard	-0.277789	1.13437	0.0339808	NC	Q92MD9
21.6026	20.7687	21.3099	19.5757	21.467	18.4628	20.7694	20.7649	21.464	20.8684	20.6308	21.4585	UPF0033 domain-containing protein	SMc00688	SMc00688	sme:SMc00688		Discard	Discard	1.15077	0.603008	0.116546	NC	Q92ME1
29.873	29.8098	29.9203	30.1028	30.1603	30.1224	29.7385	29.7794	29.8106	29.8613	29.838	29.6774	Acetyl-coenzyme A carboxylase carboxyl transferase subunit alpha. ACCase subunit alpha. Acetyl-CoA carboxylase carboxyltransferase subunit alpha. EC 2.1.3.15	accA R02682 SMc00690	SMc00690	sme:SMc00690	+	Discard	Keep	-0.336262	3.41702	0.000473373	NC	Q92ME2	phbC_phaR;phbC_phbCphaR;phbC_wt
24.7833	25.0458	25.0095	24.9245	24.8516	25.0425	24.6133	24.4804	24.5311	24.8033	24.7999	25.0637	Tyrosine recombinase XerD	xerD R02681 SMc00691	SMc00691	sme:SMc00691	+	Discard	Discard	-0.0505619	2.04729	0.00501253	NC	Q92ME3	phbCphaR_phaR;phbC_phaR;wt_phaR
24.7955	24.9999	24.857	25.0427	25.0869	25.1337	25.2685	25.0124	25.1444	24.958	24.918	25.0849	Uncharacterized protein	SMc00693	SMc00693	sme:SMc00693	+	Discard	Discard	-0.100814	1.33181	0.022517	NC	Q92ME4	phaR_wt
25.0395	25.0632	25.2262	25.3052	25.4124	25.3556	25.045	24.9423	25.159	24.9096	25.0411	25.1998	Shikimate kinase. SK. EC 2.7.1.71	aroK R02677 SMc00695	SMc00695	sme:SMc00695	+	Discard	Keep	-0.307568	1.6432	0.0114686	NC	Q92ME6	phbC_phaR;phbC_phbCphaR
26.7725	26.7301	26.7721	27.2951	27.4727	27.5809	27.0988	27.0022	27.1823	27.2292	27.331	27.3847	3-dehydroquinate synthase. DHQS. EC 4.2.3.4	aroB R02676 SMc00696	SMc00696	sme:SMc00696	+	Discard	Discard	-0.134596	4.00574	0.000221538	Module_10	Q92ME7	phaR_wt;phbCphaR_wt;phbC_wt;phbC_phaR
24.9501	24.9533	24.8236	25.3305	25.2106	25.2374	24.74	24.7962	24.7822	24.8044	24.8266	24.9755	Hypothetical transmembrane protein	SMc00697	SMc00697	sme:SMc00697	+	Discard	Keep	-0.390649	3.90016	0.000238636	NC	Q92ME8	phbC_phaR;phbC_phbCphaR;phbC_wt
27.1059	26.9835	27.0745	27.0466	27.2049	27.0198	27.1909	27.1199	27.185	27.1634	26.9741	27.3882	Transcription regulator. BolA/YrbA family	SMc00698	SMc00698	sme:SMc00698		Discard	Discard	0.0848312	0.237846	0.418751	NC	Q92ME9
21.8558	21.7557	21.7954	22.6066	22.3085	22.3036	21.7073	22.2706	21.6943	21.5171	21.6052	21.9764	J domain-containing protein	SMc00699	SMc00699	sme:SMc00699	+	Discard	Keep	-0.706673	1.70116	0.00912597	NC	Q92MF0	phbC_phbCphaR;phbC_wt
27.887	28.0786	27.9448	28.4879	28.1888	28.4811	27.8507	27.7954	28.0434	28.0533	28.0154	28.0578	Probable Aerobic cobaltochelatase CobS subunit. EC 6.6.1.2	SMc00700	SMc00700	sme:SMc00700	+	Discard	Keep	-0.343763	2.3544	0.00271575	NC	Q92MF1	phbC_phaR;phbC_wt;phbC_phbCphaR
27.0048	26.9873	27.0759	27.0756	27.0375	27.1222	26.8715	26.9277	26.9775	26.6979	26.6399	26.5987	Probable Aerobic cobaltochelatase CobT subunit. EC 6.6.1.2	cobT SMc00701	SMc00701	sme:SMc00701	+	Discard	Keep	-0.432921	4.72455	0.000182648	NC	Q92MF2	phaR_phbCphaR;wt_phbCphaR;phbC_phbCphaR;phbC_phaR
26.5058	26.5789	26.3955	26.9575	26.9384	26.9094	27.0759	26.9347	26.9693	27.2508	27.1969	27.1086	50S ribosomal protein L28	rpmB R02668 SMc00704	SMc00704	sme:SMc00704	+	Keep	Discard	0.250295	4.87005	0.00021164	NC	Q92MF4	phbC_wt;phaR_wt;phbCphaR_wt;phbCphaR_phbC;phbCphaR_phaR
27.1656	27.1575	27.1831	27.5451	27.5549	27.4749	27.0341	27.0923	27.1927	27.1402	27.1456	27.2699	Conserved hypothetical signal peptide protein	SMc00705	SMc00705	sme:SMc00705	+	Discard	Keep	-0.339744	4.0172	0.000238806	NC	Q92MF5	phbC_phaR;phbC_wt;phbC_phbCphaR
26.1999	26.2655	26.5002	26.3836	26.6779	26.2869	26.311	26.4426	26.3438	26.3618	26.3796	25.6426	Cupin_5 domain-containing protein	SMc00707	SMc00707	sme:SMc00707		Discard	Discard	-0.321466	0.31602	0.304589	NC	Q92MF7
29.2621	29.333	29.288	29.0841	29.1075	29.0462	29.2836	29.2141	29.1931	29.0254	29.0168	28.9505	Hydroxyacylglutathione hydrolase. EC 3.1.2.6 (Glyoxalase II. Glx II)	gloB R02664 SMc00708	SMc00708	sme:SMc00708	+	Discard	Discard	-0.0817045	4.26713	0.000211838	NC	Q92MF8	phaR_phbCphaR;wt_phbCphaR;phaR_phbC;wt_phbC
24.1403	24.0943	24.9064	24.6717	25.0927	24.8674	24.3598	24.6095	24.2952	24.038	24.6217	24.2798	Methyltransf_11 domain-containing protein	SMc00709	SMc00709	sme:SMc00709		Discard	Discard	-0.564119	0.767828	0.0766817	NC	Q92MF9
24.7449	24.5256	24.7354	24.9265	25.2379	25.2473	24.862	24.9427	24.6033	24.9213	25.0825	24.8026	Histidinol-phosphate aminotransferase 1. EC 2.6.1.9 (Imidazole acetol-phosphate transaminase 1)	hisC1 R02662 SMc00710	SMc00710	sme:SMc00710	+	Discard	Discard	-0.201777	1.47002	0.0153595	NC	Q92MG0	phbC_wt
24.1863	24.1779	24.2293	24.3984	24.1893	24.3126	24.1134	24.2526	23.995	23.9934	24.1603	24.0106	Putative cyclohexadienyl dehydrogenase and ADH prephenate dehydrogenase	tyrC SMc00711	SMc00711	sme:SMc00711	+	Discard	Discard	-0.245329	1.19088	0.0305319	NC	Q92MG1
25.3573	25.018	25.6791	25.6814	25.9325	25.6254	25.0006	24.7823	25.4082	25.6755	25.8427	25.3516	Conserved hypothetical transmembrane protein	SMc00712	SMc00712	sme:SMc00712	+	Discard	Discard	-0.123113	1.20963	0.0254968	NC	Q92MG2
24.0525	23.7507	24.0258	24.274	24.4702	24.4432	23.8944	23.5756	23.8939	23.9271	23.9094	24.2039	Gamma-glutamylcyclotransferase. EC 4.3.2.7	chaC SMc00713	SMc00713	sme:SMc00713	+	Discard	Discard	-0.382316	2.06229	0.00467639	NC	Q92MG3	phbC_phaR;phbC_wt
25.7811	26.0669	26.0603	26.4307	26.5013	26.2085	25.9977	25.8663	25.9294	26.1366	26.215	26.0793	Putative 1-acyl-SN-glycerol-3-phosphate acyltransferase (Plsc) protein. EC 2.3.1.51	SMc00714	SMc00714	sme:SMc00714	+	Discard	Discard	-0.236552	2.14956	0.00412534	NC	Q92MG4	phbC_phaR;phbC_wt
25.7084	25.8025	25.905	25.7433	25.938	25.8177	25.8529	25.7566	25.8213	25.6164	25.6102	25.5509	Cell division ATP-binding protein FtsE	ftsE SMc00717	SMc00717	sme:SMc00717	+	Discard	Keep	-0.24051	1.82864	0.0085377	NC	Q92MG5	wt_phbCphaR;phaR_phbCphaR;phbC_phbCphaR
26.9223	26.8767	26.7908	27.1318	27.1267	27.2529	26.8716	26.9306	26.9479	26.8407	27.1029	26.9812	Hypoxanthine phosphoribosyltransferase. EC 2.4.2.8	hpt SMc00719	SMc00719	sme:SMc00719	+	Discard	Discard	-0.195542	2.00214	0.00593323	NC	Q92MG7	phbC_wt;phbC_phaR
22.1335	22.2157	22.391	21.6401	21.1006	20.2076	22.181	22.604	22.5293	22.0424	22.1088	22.4802	Putative 2-component receiver domain protein	SMc00720	SMc00720	sme:SMc00720	+	Keep	Discard	1.22769	2.09803	0.00387284	Module_8	Q92MG8	phbCphaR_phbC;wt_phbC;phaR_phbC
26.691	26.6816	26.6469	27.2042	26.9012	27.1764	26.4604	26.6884	26.8058	26.7339	26.8311	26.7727	Diaminopimelate decarboxylase. DAP decarboxylase. DAPDC. EC 4.1.1.20	lysA SMc00723	SMc00723	sme:SMc00723	+	Discard	Discard	-0.314742	2.07913	0.00471111	Module_7	Q92MG9	phbC_phaR;phbC_wt
26.6721	26.797	26.8075	26.7184	26.8983	26.4762	26.8347	26.7986	26.9561	26.7657	26.7377	26.0145	Uncharacterized protein	SMc00724	SMc00724	sme:SMc00724		Discard	Discard	-0.191638	0.406075	0.224144	NC	Q92MH0
27.9514	27.7237	27.2811	27.8433	27.8099	28.1579	27.9439	28.1282	28.0238	28.0091	28.0556	27.9243	Argininosuccinate lyase 1. ASAL 1. EC 4.3.2.1 (Arginosuccinase 1)	argH1 R02647 SMc00725	SMc00725	sme:SMc00725		Discard	Discard	0.0593204	0.766215	0.0794762	NC	Q92MH1
25.4877	25.3243	25.3758	25.437	25.7499	25.2793	25.7671	25.7566	25.7198	25.7318	25.7549	25.0496	Putative thiol:disulfide interchange redox-active center transmembrane protein	tlpA SMc00726	SMc00726	sme:SMc00726		Discard	Discard	0.0234089	0.429298	0.207851	NC	Q92MH2
27.8207	27.5498	27.6182	27.9624	27.9269	28.1028	27.8	27.8748	27.8791	28.2284	28.3188	27.9681	Probable 3-hydroxybutyryl-CoA dehydrogenase. EC 1.1.1.157	hbdA SMc00727	SMc00727	sme:SMc00727	+	Discard	Discard	0.174367	2.18964	0.00366176	NC	Q92MH3	phbC_wt;phbCphaR_wt
26.4552	26.4917	26.4172	26.0448	26.2001	26.074	26.3799	26.537	26.5437	26.2718	26.3529	26.4282	Putative electron transfer flavoprotein alpha-subunit alpha-ETF flavoprotein	etfA1 SMc00728	SMc00728	sme:SMc00728	+	Keep	Discard	0.244682	2.97535	0.000952096	NC	Q92MH4	phbCphaR_phbC;wt_phbC;phaR_phbC
31.3754	31.2704	31.3177	31.0372	31.1854	31.1283	31.2985	31.2966	31.3126	31.1842	31.201	31.3944	Putative electron transfer flavoprotein beta-subunit beta-ETF flavoprotein small subunit	etfB1 SMc00729	SMc00729	sme:SMc00729	+	Discard	Discard	0.142948	1.43563	0.0191338	Module_2	Q92MH5	wt_phbC
27.285	27.351	27.4285	27.4078	27.3786	27.416	27.2443	27.175	27.2868	27.0938	27.1191	27.3559	Corrinoid adenosyltransferase. EC 2.5.1.17 (Cob(II)alamin adenosyltransferase) (Cob(II)yrinic acid a.c-diamide adenosyltransferase) (Cobinamide/cobalamin adenosyltransferase)	SMc00731	SMc00731	sme:SMc00731	+	Discard	Discard	-0.211185	1.27819	0.0257945	NC	Q92MH6
22.6336	22.1911	22.9256	22.9777	22.9764	22.9608	22.5412	22.8371	22.5769	22.6264	22.6305	22.0561	Probable short chain dehydrogenase. EC 1.1.1.105	SMc00733	SMc00733	sme:SMc00733		Discard	Discard	-0.533951	0.793689	0.0723481	NC	Q92MH8
22.2833	22.5051	22.32	22.423	22.6141	22.1371	22.1989	23.0215	22.7319	22.6108	23.0974	22.0175	N-acetyltransferase domain-containing protein	SMc00739	SMc00739	sme:SMc00739		Discard	Discard	0.183854	0.130453	0.606704	NC	Q92MI3
24.4695	24.2589	24.4807	24.1312	24.5463	24.5934	24.5767	24.4169	24.1481	24.3103	24.386	24.5745	Uncharacterized protein	SMc00740	SMc00740	sme:SMc00740		Discard	Discard	-5.34058e-05	0.00407114	0.989584	NC	Q92MI4
23.3472	23.1323	23.7789	23.8083	22.7193	23.9415	22.7083	23.8722	23.3409	23.5358	23.9064	24.0694	Probable acetyl-CoA synthetase. EC 6.2.1.1	acsA3 SMc00741	SMc00741	sme:SMc00741		Discard	Discard	0.347485	0.216427	0.427378	NC	Q92MI5
28.963	28.911	28.9264	29.3059	29.1457	29.1437	28.7861	28.8393	28.8848	28.8265	28.8972	28.9044	Protein translocase subunit SecA. EC 7.4.2.8	secA R02627 SMc04458	SMc04458	sme:SMc04458	+	Discard	Keep	-0.32239	3.58463	0.000358862	Module_7	Q92MI9	phbC_phaR;phbC_phbCphaR;phbC_wt
31.7291	31.7167	31.7591	31.7457	31.9066	31.7846	31.7462	31.732	31.7206	31.6072	31.6141	31.789	Parvulin-like PPIase (Peptidyl-prolyl cis-trans isomerase plp) (Rotamase plp)	SMc02451	SMc02451	sme:SMc02451		Discard	Discard	-0.142177	0.787046	0.0893	NC	Q92MJ0
29.3398	29.2706	29.3275	29.3729	29.4506	29.3598	29.2358	29.2512	29.3175	29.2552	29.2295	29.4042	Amino-acid acetyltransferase. EC 2.3.1.1 (N-acetylglutamate synthase. AGSase) ];Arginine biosynthesis bifunctional protein ArgJ [Cleaved into: Arginine biosynthesis bifunctional protein ArgJ alpha chain;Arginine biosynthesis bifunctional protein ArgJ beta chain ] [Includes: Glutamate N-acetyltransferase. EC 2.3.1.35 (Ornithine acetyltransferase. OATase) (Ornithine transacetylase)	argJ R02625 SMc02450	SMc02450	sme:SMc02450		Discard	Discard	-0.0980797	0.851141	0.0784505	NC	Q92MJ1
24.668	24.4994	24.4193	25.2208	25.0138	25.298	24.5402	24.1958	24.4698	25.2476	24.0723	24.615	Putative acetyltransferase	SMc02449	SMc02449	sme:SMc02449	+	Discard	Discard	-0.532569	1.11703	0.031143	NC	Q92MJ2
23.3269	23.2329	23.2927	23.8346	23.8255	23.8698	23.3592	23.3214	23.1758	23.1604	23.2973	23.2343	Putative mutator protein 7.8-dihydro-8-oxoguanine-triphosphatase. EC 3.6.1.-	mutT SMc02448	SMc02448	sme:SMc02448	+	Discard	Keep	-0.612649	5.08742	9.93789e-05	Module_7	Q92MJ3	phbC_phbCphaR;phbC_wt;phbC_phaR
21.5306	21.1282	21.1351	22.3389	22.2789	22.4142	21.5652	21.9478	21.3326	22.1109	21.9903	22.2243	Conserved hypothetical transmembrane protein	SMc02447	SMc02447	sme:SMc02447	+	Discard	Discard	-0.235479	3.09273	0.00062867	Module_5	Q92MJ4	phbCphaR_wt;phbC_wt;phbC_phaR
25.923	25.9163	26.0455	26.0821	26.2613	26.0279	25.9133	26.0055	25.8821	25.9373	25.9214	25.8998	Methyltransf_11 domain-containing protein	SMc02445	SMc02445	sme:SMc02445	+	Discard	Discard	-0.204251	1.36452	0.0221192	NC	Q92MJ6
24.7721	25.3475	25.4526	25.3763	25.5669	25.5608	25.8576	25.5265	25.6654	25.7468	25.7027	25.5283	Glutaredoxin	grxC SMc02443	SMc02443	sme:SMc02443	+	Discard	Discard	0.157951	1.1048	0.0330489	NC	Q92MJ8
22.6413	22.7835	23.0096	23.9179	23.6212	23.7817	23.0191	23.0617	22.7814	23.0761	23.1238	23.0768	Putative hydrolase	SMc02442	SMc02442	sme:SMc02442	+	Discard	Keep	-0.681354	3.82245	0.000235294	Module_4	Q92MJ9	phbC_wt;phbC_phaR;phbC_phbCphaR
18.8181	18.6979	19.1807	16.6499	19.1856	18.9142	18.962	18.8549	19.3095	18.5465	19.1653	19.6658	Uncharacterized protein	SMc02441	SMc02441	sme:SMc02441		Discard	Discard	0.875989	0.277039	0.338614	NC	Q92MK0
27.1034	26.7494	26.7686	26.87	26.9153	26.7223	27.2079	27.2487	27.2463	27.1963	27.3478	27.127	Ubiquinone biosynthesis O-methyltransferase (2-polyprenyl-6-hydroxyphenol methylase. EC 2.1.1.222) (3-demethylubiquinone 3-O-methyltransferase. EC 2.1.1.64)	ubiG R02615 SMc02440	SMc02440	sme:SMc02440	+	Keep	Discard	0.387835	2.20583	0.00353445	NC	Q92MK1	phbCphaR_phbC;phaR_phbC;phbCphaR_wt;phaR_wt
24.9957	25.0279	25.1564	24.5291	24.251	24.2526	24.7939	24.7335	24.5708	24.3714	24.505	24.6196	RibD_C domain-containing protein	SMc02439	SMc02439	sme:SMc02439	+	Discard	Discard	0.154411	3.2415	0.000494382	Module_8	Q92MK2	phaR_phbC;wt_phbC;wt_phbCphaR;wt_phaR
29.4792	29.6127	29.4902	29.6173	29.7502	29.7604	29.6291	29.872	29.8036	29.5801	29.8091	29.6703	Aspartokinase. EC 2.7.2.4	lysC SMc02438	SMc02438	sme:SMc02438	+	Discard	Discard	-0.0227769	1.05304	0.0415981	NC	Q92MK3
27.0433	26.9985	27.116	27.1192	27.3179	27.3553	26.9438	27.0399	27.0613	26.9881	27.2013	27.165	Phosphoenolpyruvate--protein phosphotransferase. EC 2.7.3.9	ptsP SMc02437	SMc02437	sme:SMc02437	+	Discard	Discard	-0.146004	1.27302	0.0254738	NC	Q92MK4
26.9574	26.9276	26.9802	26.9153	26.9753	26.8438	27.0051	26.958	26.8931	26.9014	26.7711	26.9645	Peptide chain release factor 1. RF-1	prfA R02611 SMc02436	SMc02436	sme:SMc02436		Discard	Discard	-0.0324663	0.307985	0.353409	NC	Q92MK5
25.3836	25.3512	25.2587	25.4995	25.3609	25.5052	25.1787	25.0876	25.2199	25.0266	25.1265	25.0868	Release factor glutamine methyltransferase. RF MTase. EC 2.1.1.297 (N5-glutamine methyltransferase PrmC) (Protein-(glutamine-N5) MTase PrmC) (Protein-glutamine N-methyltransferase PrmC)	hemK1 prmC SMc02435	SMc02435	sme:SMc02435	+	Discard	Keep	-0.375225	3.26532	0.00055615	NC	Q92MK6	wt_phbCphaR;phbC_phbCphaR;phbC_phaR
29.0181	29.0812	29.0437	29.1912	29.2647	29.0981	29.2008	29.1351	29.007	29.0348	29.0167	28.8585	Chaperone protein ClpB	clpB R02608 SMc02433	SMc02433	sme:SMc02433	+	Discard	Discard	-0.214707	1.21819	0.029765	NC	Q92MK7
28.098	28.0844	28.1379	27.925	28.0268	27.9148	27.9025	27.817	27.8461	27.7832	27.8108	27.8376	Lactamase_B domain-containing protein	SMc02431	SMc02431	sme:SMc02431	+	Discard	Keep	-0.145018	3.90006	0.000248062	NC	Q92MK8	phbC_phbCphaR;wt_phbCphaR;wt_phaR;wt_phbC
24.7899	25.4243	24.9149	24.9924	25.1546	24.5209	25.0037	24.7017	24.1757	24.6665	24.8103	24.6786	Putative oxidoreductase	SMc02428	SMc02428	sme:SMc02428		Discard	Discard	-0.170784	0.36031	0.258565	NC	Q92ML0
21.3392	21.2568	21.3086	21.1627	20.2357	21.609	21.6104	21.2081	20.8451	21.1426	21.0461	21.1838	Flavin_Reduct domain-containing protein	SMc02426	SMc02426	sme:SMc02426		Discard	Discard	0.121706	0.0872126	0.732536	NC	Q92ML2
22.2991	22.6098	22.4578	22.3775	22.6891	22.8243	21.8448	22.317	22.5358	22.5417	22.5942	22.6178	Transcription regulator GntR family	SMc02425	SMc02425	sme:SMc02425		Discard	Discard	-0.0457274	0.674649	0.100999	NC	Q92ML3
23.2871	22.9939	23.5339	24.3325	24.052	24.3758	24.141	24.2754	24.1675	24.2106	24.4447	23.8677	Hydrolase	SMc02421	SMc02421	sme:SMc02421	+	Discard	Discard	-0.0791136	2.78761	0.00105563	NC	Q92ML6	phbCphaR_wt;phaR_wt;phbC_wt
21.6846	22.3205	21.8071	22.0885	23.1028	23.8051	22.6983	22.3642	23.0217	23.181	22.9719	22.2388	Cytosine deaminase and related metal-dependent hydrolase family protein	SMc02420	SMc02420	sme:SMc02420		Discard	Discard	-0.201582	0.758631	0.0764985	NC	Q92ML7
26.5478	26.3611	26.2158	25.8767	25.9072	25.9161	25.8012	25.7975	25.9936	25.8516	25.9619	26.2084	Putative allantoin and other purine derivative ABC transporter. periplasmic solute-binding component	SMc02417	SMc02417	sme:SMc02417	+	Discard	Discard	0.107325	2.19352	0.00357699	NC	Q92MM0	wt_phaR;wt_phbC;wt_phbCphaR
26.8689	26.8817	26.925	26.7642	26.8123	26.9366	26.6906	26.5198	26.6817	26.6699	26.5946	26.645	Putative allantoin ABC transporter. periplasmic solute-binding component	SMc02415	SMc02415	sme:SMc02415	+	Discard	Keep	-0.201204	2.51825	0.00238362	NC	Q92MM2	phbC_phaR;wt_phaR;phbC_phbCphaR;wt_phbCphaR
25.5182	25.2403	24.9927	25.3911	24.8657	25.216	25.1548	25.3177	25.5597	25.5156	25.3819	25.4827	Isochorismatase domain-containing protein	SMc02412	SMc02412	sme:SMc02412		Discard	Discard	0.302425	0.384144	0.243305	NC	Q92MM5
22.9761	23.1025	23.3079	23.5474	23.6176	23.5876	23.129	22.7844	23.0139	22.6806	22.9847	23.0209	Putative high-affinity branched-chain amino acid transport ATP-binding ABC transporter	SMc02357	SMc02357	sme:SMc02357	+	Discard	Keep	-0.688776	2.60006	0.00157843	NC	Q92MM9	phbC_phbCphaR;phbC_phaR;phbC_wt
26.9622	27.3252	27.0119	26.9221	26.8788	26.6344	27.6396	27.4204	27.2116	27.2412	27.1716	27.6469	Putative branched chain amino acid binding periplasmic ABC transporter	SMc02356	SMc02356	sme:SMc02356	+	Discard	Discard	0.541465	1.5785	0.0118089	NC	Q92MN0	phaR_phbC
25.5051	25.2113	25.4421	25.6273	25.3666	25.3208	25.1304	25.409	25.4782	25.3519	25.3282	25.2837	Putative isochorismatase family protein	SMc02355	SMc02355	sme:SMc02355		Discard	Discard	-0.116948	0.113928	0.667538	NC	Q92MN1
22.1624	21.7705	21.8688	22.0964	22.0281	22.4311	21.7483	22.1295	22.0169	21.8588	21.8516	22.0931	Uncharacterized protein	SMc02354	SMc02354	sme:SMc02354		Discard	Discard	-0.25072	0.437017	0.205844	NC	Q92MN2
25.2108	25.3299	25.0546	25.3142	25.3137	25.1959	25.1543	25.3358	25.0327	25.4633	25.4658	25.7124	Putative glutamine synthetase. EC 6.3.1.2	SMc02352	SMc02352	sme:SMc02352	+	Discard	Discard	0.27256	1.55922	0.0131733	NC	Q92MN4	phbCphaR_phaR;phbCphaR_wt
23.4406	23.4573	24.0382	23.9214	24.3873	24.0543	24.512	24.1484	23.9401	23.9896	24.1777	23.7711	Uncharacterized protein	SMc02351	SMc02351	sme:SMc02351		Discard	Discard	-0.141579	0.847814	0.0621262	NC	Q92MN5
24.5686	24.1616	24.3977	23.2379	21.7576	22.6735	21.57	21.7133	23.1159	22.7197	22.6119	22.8537	Thioredoxin domain-containing protein	SMc02350	SMc02350	sme:SMc02350	+	Discard	Discard	0.17211	2.16448	0.00328352	NC	Q92MN6	wt_phaR;wt_phbC;wt_phbCphaR
22.3153	22.4462	22.5267	21.6194	21.6625	22.0713	16.9141	20.3601	21.1157	20.943	20.8568	21.1876	Putative glycine-betaine and choline ABC transporter. ATP-binding component	SMc02346	SMc02346	sme:SMc02346	+	Discard	Discard	-0.78857	1.24366	0.0223946	NC	Q92MN9	wt_phaR
28.6291	28.5782	28.6908	28.0135	27.8368	28.0342	27.5587	27.7253	28.1261	27.7839	27.627	28.1705	Putative glycine-betaine and choline ABC transporter. periplasmic solute-binding component	SMc02344	SMc02344	sme:SMc02344	+	Discard	Discard	-0.101005	2.3484	0.00255427	NC	Q92MP1	wt_phaR;wt_phbCphaR;wt_phbC
24.518	24.2908	24.0356	24.8374	24.6265	24.8471	24.6472	24.7719	24.5636	24.668	24.7359	24.9251	Carbohydrate kinase. EC 2.7.1.-	SMc02341	SMc02341	sme:SMc02341	+	Discard	Discard	0.00602722	1.78808	0.00790995	NC	Q92MP4	phbC_wt;phbCphaR_wt
25.223	25.1246	25.2035	25.3593	25.2874	25.3424	25.3594	25.2799	25.0997	25.1141	25.0864	24.8541	Transcription regulator GntR family	SMc02340	SMc02340	sme:SMc02340	+	Discard	Keep	-0.311511	1.50203	0.0154021	NC	Q92MP5	phbC_phbCphaR
24.7741	24.9969	24.663	23.0425	23.2302	23.4946	24.2022	24.3198	24.3331	24.7156	24.7895	24.6795	Sugar-binding periplasmic protein	SMc02338	SMc02338	sme:SMc02338	+	Keep	Discard	1.47245	5.33194	0	NC	Q92MP7	phaR_phbC;phbCphaR_phbC;wt_phbC;phbCphaR_phaR;wt_phaR
26.9741	27.1707	27.0786	26.2163	26.488	26.34	27.1403	27.0989	27.0572	27.0852	27.1265	27.1151	2-deoxy-D-gluconate 3-dehydrogenase. EC 1.1.1.125	kduD SMc02336	SMc02336	sme:SMc02336	+	Keep	Discard	0.760848	4.95853	0.000113636	Module_8	Q92MQ0	wt_phbC;phaR_phbC;phbCphaR_phbC
24.3016	24.2945	24.2963	24.5815	24.7222	24.7754	24.7291	24.7574	24.7177	24.7447	24.8612	24.8199	Putative carbohydrate kinase. EC 2.7.1.-	SMc02335	SMc02335	sme:SMc02335	+	Discard	Discard	0.115572	4.63187	0.000176991	NC	Q92MQ1	phbC_wt;phaR_wt;phbCphaR_wt
25.1126	25.3706	25.3144	25.3154	25.2354	25.3925	25.3541	25.2507	25.2017	25.3697	25.2006	25.4796	Putative carbohydrate kinase. EC 2.7.1.-	SMc02334	SMc02334	sme:SMc02334		Discard	Discard	0.0354811	0.114904	0.673184	NC	Q92MQ2
22.7236	22.8224	22.4438	23.1101	22.8518	23.114	21.3743	21.3475	22.1684	22.1693	22.6783	21.8981	Deoxyribose-phosphate aldolase. DERA. EC 4.1.2.4 (2-deoxy-D-ribose 5-phosphate aldolase) (Phosphodeoxyriboaldolase. Deoxyriboaldolase)	deoC R02560 SMc02333	SMc02333	sme:SMc02333	+	Discard	Discard	-0.776742	2.33956	0.00248993	Module_5	Q92MQ3	wt_phaR;phbC_phaR
22.4185	22.2103	22.7498	22.7745	22.9988	22.5908	22.146	22.6037	22.9099	22.5952	22.8995	22.3299	Uncharacterized protein	SMc02460	SMc02460	sme:SMc02460		Discard	Discard	-0.179871	0.224379	0.419787	NC	Q92MQ4
24.6323	24.8463	24.7962	24.5717	24.7241	24.5905	24.4336	24.4664	24.5826	24.365	24.5006	24.2613	2-dehydro-3-deoxy-phosphogluconate aldolase. EC 4.1.2.14	eda1 SMc02043	SMc02043	sme:SMc02043	+	Discard	Discard	-0.253122	2.10239	0.0047105	NC	Q92MQ7	wt_phbCphaR;wt_phaR
17.3462	17.3489	15.7737	18.7144	18.2247	19.0456	19.4273	18.8092	19.4345	18.8062	19.7512	18.8983	Oxidoreductase. short-chain dehydrogenase/reductase family. EC 1.-.-.-	SMc02041	SMc02041	sme:SMc02041	+	Discard	Discard	0.490328	2.46369	0.00190012	NC	Q92MQ9	phbC_wt;phbCphaR_wt;phaR_wt
27.6131	27.3073	27.2488	27.699	22.283	22.5092	27.6803	22.3893	22.7374	27.8128	27.6589	28.0076	Probable glycerol dehydrogenase. EC 1.1.1.6	gldA SMc02038	SMc02038	sme:SMc02038		Discard	Discard	3.6627	0.8894	0.0518808	NC	Q92MR2
25.4527	25.2891	25.4382	25.1831	25.1562	25.1895	25.3913	25.2612	25.3495	25.0985	25.2717	25.2877	Putative transcription regulator	SMc02036	SMc02036	sme:SMc02036	+	Discard	Discard	0.0430317	1.52407	0.0157285	NC	Q92MR4	wt_phbC
21.8588	21.3266	21.4811	22.4275	22.3656	22.8983	21.8366	22.1911	21.1135	22.3158	22.0087	21.7686	Putative oxidoreductase. EC 1.-.-.-	SMc02034	SMc02034	sme:SMc02034	+	Discard	Discard	-0.532792	1.38615	0.0168219	NC	Q92MR6	phbC_wt
20.4152	20.6227	20.6319	20.2013	20.3781	20.3969	20.2067	20.2103	20.2993	20.2184	20.0038	18.4245	Sugar-binding periplasmic protein	SMc02033	SMc02033	sme:SMc02033		Discard	Discard	-0.776553	0.806374	0.0673473	NC	Q92MR7
24.5316	25.2568	25.0845	24.8436	24.8475	24.6346	24.8912	24.6871	24.6464	23.832	24.702	24.5315	Transcription regulator LysR family	SMc02030	SMc02030	sme:SMc02030		Discard	Discard	-0.420099	0.709692	0.0896	NC	Q92MS0
26.5936	26.4197	26.4908	26.3734	26.6082	26.4867	26.5501	26.5884	26.6958	26.8004	26.707	26.8591	Periplasmic dipeptide transport protein	SMc02025	SMc02025	sme:SMc02025	+	Keep	Discard	0.299372	1.8988	0.00712847	NC	Q92MS4	phbCphaR_phbC;phbCphaR_wt
26.737	26.5431	26.3778	26.7836	26.5914	27.0102	26.5706	26.7817	26.8232	27.1308	27.1983	27.0553	Putative D-xylulose reductase. EC 1.1.1.9 (Xylitol dehydrogenase. XDH)	R02526 SMc01992	SMc01992	sme:SMc01992	+	Discard	Discard	0.333107	1.90034	0.00637451	NC	Q92MT4	phbCphaR_wt
21.7806	21.4266	21.7022	21.689	21.8075	22.1405	21.5732	21.6653	21.7135	21.9766	21.7149	21.424	Dicarbonyl/L-xylulose reductase. EC 1.1.1.10	SMc01991	SMc01991	sme:SMc01991		Discard	Discard	-0.173788	0.305894	0.318779	NC	Q92MT5
19.2045	19.3761	19.0576	19.8341	19.5539	19.2321	19.5057	19.5759	20.1342	19.5833	18.9352	20.7193	Putative ferredoxin reductase. EC 1.18.1.3	SMc01990	SMc01990	sme:SMc01990		Discard	Discard	0.2059	0.243564	0.386434	NC	Q92MT6
24.6616	24.8324	24.9049	24.6121	24.958	24.9754	24.7803	24.7755	24.8846	24.594	24.0315	24.5725	VOC domain-containing protein	SMc01989	SMc01989	sme:SMc01989	+	Discard	Discard	-0.449166	1.10377	0.0333665	NC	Q92MT7
25.9478	25.8537	25.8502	25.7695	25.9878	26.1059	25.8643	25.8248	25.8555	25.8426	25.781	25.9994	Uncharacterized protein	SMc01988	SMc01988	sme:SMc01988		Discard	Discard	-0.0800571	0.177253	0.528818	NC	Q92MT8
28.41	28.2523	28.242	28.5492	28.6125	28.6406	28.3116	28.4038	28.5402	28.6119	28.4556	28.4277	Dimethylglycine dehydrogenase. EC 1.5.99.2	SMc01987	SMc01987	sme:SMc01987	+	Discard	Discard	-0.102317	1.64508	0.0117667	NC	Q92MT9	phbC_wt
28.6832	28.8354	28.8259	28.6659	28.6787	28.652	28.6374	28.492	28.5338	28.4491	28.5404	28.6584	Putative cytochrome C transmembrane protein	SMc01981	SMc01981	sme:SMc01981	+	Discard	Discard	-0.116222	1.72103	0.010619	NC	Q92MU4	wt_phbCphaR;wt_phaR
26.3976	26.3283	26.3333	26.3221	26.3355	26.3636	26.3555	26.3719	26.4242	26.4877	26.4069	26.491	Sugar-binding periplasmic protein	SMc01977	SMc01977	sme:SMc01977	+	Keep	Discard	0.121471	1.80966	0.0119036	NC	Q92MU8	phbCphaR_phbC;phbCphaR_wt
22.629	22.2442	22.7632	22.6219	23.2455	23.2747	22.7244	22.8767	22.3499	22.6675	22.3417	22.2427	Transcription regulator GntR family	SMc01975	SMc01975	sme:SMc01975	+	Discard	Discard	-0.630061	0.928933	0.0497919	NC	Q92MV0
20.3223	21.8637	21.8598	22.0044	22.3033	21.7605	22.059	22.2324	22.3862	22.4548	21.7012	21.6962	Putative gamma-glutamylputrescine synthetase. EC 6.3.1.11	puuA SMc01973	SMc01973	sme:SMc01973		Discard	Discard	-0.0719814	0.571037	0.128994	NC	Q92MV2
24.0226	24.1607	24.1146	24.6632	24.4966	24.6259	24.3803	24.0163	24.427	24.3149	24.3324	24.221	Putative gamma-glutamylputrescine oxidoreductase. EC 1.4.3.-	puuB SMc01972	SMc01972	sme:SMc01972	+	Discard	Discard	-0.305794	2.00717	0.00531807	NC	Q92MV3	phbC_wt
27.746	27.6416	27.7091	27.2636	27.4186	27.4475	27.7232	27.615	28.0266	28.026	27.8737	28.1686	Putative gamma-glutamyl-gamma-aminobutyraldehyde dehydrogenase. EC 1.2.1.-	puuC SMc01971	SMc01971	sme:SMc01971	+	Keep	Discard	0.646172	2.45385	0.00226872	NC	Q92MV4	phaR_phbC;phbCphaR_phbC
25.8147	25.462	25.2919	25.8208	25.5028	25.8172	25.5475	25.8561	25.9275	25.967	26.0001	25.5932	Aminotransferase. EC 2.6.1.-	SMc01969	SMc01969	sme:SMc01969		Discard	Discard	0.139804	0.439656	0.202289	NC	Q92MV6
24.5259	24.4737	24.5439	24.9062	24.5396	24.7811	24.9102	24.9946	24.9688	25.1486	25.1991	25.1742	Putative agmatinase. EC 3.5.3.11	speB2 SMc01967	SMc01967	sme:SMc01967	+	Keep	Discard	0.431668	3.68834	0.000246154	NC	Q92MV8	phaR_wt;phbCphaR_wt;phbCphaR_phbC
29.9199	29.8666	29.899	29.4874	29.5912	29.5344	30.0063	29.9895	29.9888	29.8977	29.8832	29.9303	Putative spermidine/putrescine-binding periplasmic ABC transporter	SMc01966	SMc01966	sme:SMc01966	+	Keep	Discard	0.366087	6.25317	0	Module_8	Q92MV9	wt_phbC;phbCphaR_phbC;phaR_phbC;phaR_wt;phaR_phbCphaR
26.2158	25.6681	25.3892	25.8873	25.9076	25.5148	24.9684	25.1175	24.9078	25.1125	25.3679	25.0328	Spermidine/putrescine ABC transporter ATP-binding subunit	SMc01965	SMc01965	sme:SMc01965	+	Discard	Discard	-0.598809	1.91975	0.005808	NC	Q92MW0	wt_phaR;phbC_phaR
24.8322	24.7254	24.5967	25.1288	24.8915	25.0035	24.9663	25.2013	25.2021	25.1176	25.3857	25.3214	CN hydrolase domain-containing protein	SMc01962	SMc01962	sme:SMc01962	+	Discard	Discard	0.266994	2.36617	0.00265699	NC	Q92MW3	phaR_wt;phbCphaR_wt
29.0468	29.2028	29.1963	28.9726	29.0762	28.8514	29.0419	28.9198	28.7984	28.7237	28.7449	28.8565	Uncharacterized protein	SMc01961	SMc01961	sme:SMc01961	+	Discard	Discard	-0.191684	1.91008	0.00687156	NC	Q92MW4	wt_phbCphaR
26.8625	27.0179	26.9136	27.0307	27.0905	26.961	27.0564	26.9914	26.9013	26.8497	26.8627	26.8043	Oxidoreductase. EC 1.-.-.-	SMc01960	SMc01960	sme:SMc01960	+	Discard	Keep	-0.188449	1.40363	0.0213675	NC	Q92MW5	phbC_phbCphaR
28.557	28.7894	28.7471	29.1565	29.1663	29.1	28.8154	28.7629	28.7795	28.9565	28.9799	28.8172	Putative oxidoreductase	SMc01955	SMc01955	sme:SMc01955	+	Discard	Keep	-0.223014	3.17246	0.000666667	NC	Q92MW7	phbCphaR_wt;phbC_wt;phbC_phaR;phbC_phbCphaR
25.4408	25.3647	25.4604	25.3608	25.3978	25.5301	25.2871	25.3514	25.2126	25.1692	25.2786	24.9386	3'(2').5'-bisphosphate nucleotidase CysQ. EC 3.1.3.7 (3'(2').5-bisphosphonucleoside 3'(2')-phosphohydrolase) (3'-phosphoadenosine 5'-phosphate phosphatase. PAP phosphatase)	cysQ SMc01952	SMc01952	sme:SMc01952	+	Discard	Keep	-0.30076	1.57827	0.0131621	NC	Q92MX0	wt_phbCphaR;phbC_phbCphaR
23.794	23.1624	22.9074	24.1149	23.7068	24.2036	23.6718	23.4137	23.7166	23.4998	23.7308	23.8291	ABC-type branched-chain amino acid transport system. permease component	livM SMc01950	SMc01950	sme:SMc01950	+	Discard	Discard	-0.321888	1.06489	0.0354046	NC	Q92MX2
27.558	27.5139	27.5173	27.7094	27.614	27.5609	27.5482	27.4934	27.5377	27.4552	27.5177	27.3307	Probable high-affinity branched-chain amino acid transport ATP-binding ABC transporter	livG SMc01949	SMc01949	sme:SMc01949	+	Discard	Keep	-0.193541	1.43429	0.0201356	NC	Q92MX3	phbC_phbCphaR
27.3488	27.2307	27.3537	27.3256	27.3351	27.2843	27.3036	27.2448	27.3749	26.882	27.1889	27.4596	Probable high-affinity branched-chain amino acid transport ATP-binding ABC transporter	livF SMc01948	SMc01948	sme:SMc01948		Discard	Discard	-0.138155	0.191595	0.490019	NC	Q92MX4
26.8084	26.8176	26.8656	27.5148	27.5519	27.494	26.6852	26.6123	26.6404	26.4399	26.4006	26.5347	Non-heme chloroperoxidase F (Chloride peroxidase. CPO-F). EC 1.11.1.10	cpo SMc01944	SMc01944	sme:SMc01944	+	Discard	Keep	-1.06183	7.97122	0	NC	Q92MX7	phaR_phbCphaR;wt_phbCphaR;phbC_phbCphaR;wt_phaR;phbC_phaR;phbC_wt
27.783	27.8251	27.7245	27.7062	27.571	27.7446	27.635	27.8375	27.883	27.9862	27.9607	27.8359	D-isomer specific 2-hydroxyacid dehydrogenase family protein. EC 1.1.1.-	SMc01943	SMc01943	sme:SMc01943	+	Keep	Discard	0.253656	1.2221	0.0286891	NC	Q92MX8	phbCphaR_phbC
23.5984	23.8875	24.4542	24.2036	24.3478	24.2128	24.3437	23.9051	24.4057	24.414	23.2036	24.1057	Putative DNA-binding protein	SMc01836	SMc01836	sme:SMc01836		Discard	Discard	-0.34697	0.172639	0.509629	NC	Q92MX9
22.5629	22.2181	22.6847	22.638	22.8658	22.8791	22.5121	22.7004	22.1637	22.1674	22.7005	22.3814	Uncharacterized protein	SMc01995	SMc01995	sme:SMc01995		Discard	Discard	-0.37782	0.577606	0.131364	NC	Q92MY0
27.596	27.8163	27.7414	27.4879	27.6087	27.5515	27.5446	27.6499	27.7281	27.4227	27.5693	27.4526	ABM domain-containing protein	SMc01833	SMc01833	sme:SMc01833	+	Discard	Discard	-0.0678438	1.33139	0.0229639	NC	Q92MY2	wt_phbCphaR
26.1482	25.8413	26.1662	26.6811	26.7981	26.653	26.1476	26.0179	26.0548	26.7768	26.61	27.0029	Urease accessory protein UreE	ureE R02465 SMc01832	SMc01832	sme:SMc01832	+	Discard	Discard	0.0858148	3.58136	0.000277228	Module_10	Q92MY3	phbC_wt;phbCphaR_wt;phbC_phaR;phbCphaR_phaR
22.1484	22.0741	22.3819	22.7811	22.5739	22.6274	22.1012	22.3239	22.4298	22.7063	22.6092	21.6847	Urease accessory protein UreF	ureF R02464 SMc01831	SMc01831	sme:SMc01831		Discard	Discard	-0.327436	0.457209	0.187127	NC	Q92MY4
27.384	27.5539	27.6104	27.3477	27.5691	27.4545	27.5762	27.5	27.7602	27.5831	27.4102	27.4265	Urease accessory protein UreG	ureG R02463 SMc01830	SMc01830	sme:SMc01830		Discard	Discard	0.0161896	0.391212	0.250886	NC	Q92MY5
27.0525	26.8313	27.2113	26.5229	26.6359	26.8128	27.2236	27.1895	26.5862	26.7026	26.937	26.1523	Multidrug resistance protein	SMc01829	SMc01829	sme:SMc01829		Discard	Discard	-0.0599073	0.633427	0.111277	NC	Q92MY6
30.1466	29.8268	29.9252	28.9656	29.5321	29.2459	30.1435	30.06	29.7374	29.8058	29.7762	29.2992	Multidrug resistance protein	SMc01828	SMc01828	sme:SMc01828	+	Discard	Discard	0.37918	1.74473	0.00821234	NC	Q92MY7	wt_phbC;phaR_phbC
24.6016	24.5589	24.4817	24.1861	24.0699	24.1412	24.4205	24.1615	24.4131	24.3292	24.3867	24.0368	N-acetyltransferase domain-containing protein	SMc01824	SMc01824	sme:SMc01824	+	Discard	Discard	0.118511	1.66501	0.0106388	NC	Q92MZ0	wt_phbC
23.9703	24.1071	24.0472	24.1747	24.208	24.2395	23.5647	23.601	23.9378	24.0695	24.159	24.2055	Putative uracil and uridine ABC transporter. ATP-binding component	SMc01823	SMc01823	sme:SMc01823	+	Discard	Discard	-0.062706	2.55264	0.00191204	NC	Q92MZ1	wt_phaR;phbCphaR_phaR;phbC_phaR
22.6335	22.473	22.2837	22.3866	22.1969	22.0153	22.2469	22.1532	22.4861	22.556	21.9646	22.6781	Cupin_2 domain-containing protein	SMc01822	SMc01822	sme:SMc01822		Discard	Discard	0.199973	0.227851	0.417208	NC	Q92MZ2
27.2906	27.0642	26.9771	27.3326	27.2138	27.3686	26.7949	26.5762	26.8586	27.4331	27.3843	27.5088	Putative D-hydantoinase (Dihydropyrimidinase). EC 3.5.2.2	dht SMc01821	SMc01821	sme:SMc01821	+	Discard	Discard	0.137064	3.25911	0.000495238	NC	Q92MZ3	wt_phaR;phbC_phaR;phbCphaR_phaR;phbCphaR_wt
27.4597	27.5644	27.361	27.2098	27.1711	27.236	27.6859	27.3949	27.6433	27.5496	27.4863	27.592	Putative N-carbamyl-L-amino acid amidohydrolase. EC 3.5.1.87	SMc01820	SMc01820	sme:SMc01820	+	Keep	Discard	0.337023	2.1616	0.00424621	NC	Q92MZ4	phbCphaR_phbC;phaR_phbC
24.3639	22.9638	24.4278	22.3321	22.1923	21.6505	24.1182	24.0156	24.2367	23.2149	23.9633	24.5187	Transcription regulator TetR family	SMc01819	SMc01819	sme:SMc01819	+	Keep	Discard	1.84069	2.20707	0.00302745	NC	Q92MZ5	phbCphaR_phbC;wt_phbC;phaR_phbC
24.9495	24.3896	24.8837	23.9436	24.1609	24.278	25.0272	24.8674	24.9366	24.9539	25.0267	25.2255	Dihydrothymine dehydrogenase (Dihydrouracil dehydrogenase)	SMc01815	SMc01815	sme:SMc01815	+	Keep	Discard	0.941203	2.83016	0.001	NC	Q92MZ9	wt_phbC;phaR_phbC;phbCphaR_phbC
25.6774	25.5145	25.5258	24.4629	24.7424	24.7019	25.7706	26.2116	26.1431	25.8661	25.8817	25.8972	Probable glutamate synthase small chain. EC 1.4.1.13	SMc01814	SMc01814	sme:SMc01814	+	Keep	Discard	1.24593	4.9313	9.69697e-05	NC	Q92N00	wt_phbC;phbCphaR_phbC;phaR_phbC;phaR_wt
24.7875	24.6046	24.5358	25.3637	25.0221	25.3034	24.8763	24.9515	25.0432	25.369	25.5098	25.3505	Probable transcription regulator	smoC SMc01495	SMc01495	sme:SMc01495	+	Discard	Discard	0.180009	3.40388	0.000372881	NC	Q92N01	phbC_wt;phbCphaR_wt;phbCphaR_phaR
31.493	31.4026	31.4728	30.3654	30.4247	30.3344	30.9589	30.9607	31.0779	31.3469	31.273	31.3218	Putative C6 polyol ABC transporter. periplasmic solute-binding component	smoE SMc01496	SMc01496	sme:SMc01496	+	Keep	Discard	0.939075	7.62092	0	Module_8	Q92N02	phaR_phbC;phbCphaR_phbC;wt_phbC;phbCphaR_phaR;wt_phaR;wt_phbCphaR
20.4851	21.0703	21.565	19.8813	19.4697	19.28	20.4646	20.3929	20.7728	21.0203	20.7618	20.176	Putative C6 polyol ABC transporter. permease component	smoF SMc01497	SMc01497	sme:SMc01497	+	Keep	Discard	1.10902	2.05567	0.00435075	Module_2	Q92N03	phbCphaR_phbC;wt_phbC
25.3622	25.4146	25.5791	24.7716	24.9209	24.7242	25.4905	25.4201	25.4931	25.5634	25.8273	25.6293	Putative C6 polyol ABC transporter. permease component	smoG SMc01498	SMc01498	sme:SMc01498	+	Keep	Discard	0.867807	4.38454	0.000159363	Module_2	Q92N04	wt_phbC;phaR_phbC;phbCphaR_phbC
30.0097	30.1391	30.179	28.9703	29.0284	28.9894	30.0086	30.0209	30.0255	29.7967	29.9829	29.8434	Putative C6 polyol ABC transporter. ATP-binding component	smoK SMc01499	SMc01499	sme:SMc01499	+	Keep	Discard	0.878273	6.88388	0	Module_8	Q92N05	phbCphaR_phbC;phaR_phbC;wt_phbC;wt_phbCphaR
30.3153	30.212	30.2445	29.2229	29.2926	29.2764	30.1887	30.1969	30.1922	30.176	30.0926	30.2844	Probable sorbitol dehydrogenase (L-iditol 2-dehydrogenase). EC 1.1.1.14	smoS SMc01500	SMc01500	sme:SMc01500	+	Keep	Discard	0.92033	7.15204	0	Module_8	Q92N06	phbCphaR_phbC;phaR_phbC;wt_phbC
29.9355	29.8545	29.7425	28.7646	28.6714	28.955	30.0947	30.3734	30.2149	30.1254	30.1561	29.8231	Probable mannitol 2-dehydrogenase. EC 1.1.1.67	mtlK SMc01501	SMc01501	sme:SMc01501	+	Keep	Discard	1.23786	5.05862	5.26316e-05	NC	Q92N07	wt_phbC;phbCphaR_phbC;phaR_phbC;phaR_wt
26.7505	26.6342	26.811	25.9696	25.8111	25.9965	26.6626	26.8521	26.8272	26.7843	26.6357	26.6209	Hydrolase phosphatase. EC 3.1.3.-	SMc01502	SMc01502	sme:SMc01502	+	Keep	Discard	0.754606	4.90432	0.000176796	NC	Q92N08	phbCphaR_phbC;wt_phbC;phaR_phbC
27.9308	27.5649	27.2418	27.4455	26.7242	27.381	28.0938	28.6853	28.3468	28.5208	28.2364	27.8369	Carbohydrate kinase. EC 2.7.1.-	SMc01503	SMc01503	sme:SMc01503	+	Keep	Discard	1.01445	1.99257	0.00492178	Module_1	Q92N09	phbCphaR_phbC;phaR_phbC
30.9068	31.261	31.1724	30.6656	30.8492	30.3916	31.2403	31.0494	30.9591	31.0328	31.1214	30.9817	Receiver domain	SMc01504	SMc01504	sme:SMc01504	+	Discard	Discard	0.409821	1.59064	0.011817	Module_9	Q92N10	phaR_phbC;wt_phbC
26.6446	26.759	26.8862	26.6225	26.6371	26.2767	27.0165	26.8166	26.6612	26.7259	26.7367	26.9514	RNA polymerase sigma factor	rpoE2 SMc01506	SMc01506	sme:SMc01506		Discard	Discard	0.292597	0.867018	0.0620903	NC	Q92N11
25.9753	26.3199	26.2388	25.7476	25.0865	24.1882	26.069	25.5925	26.1936	25.787	25.6534	26.6227	Hypothetical transmembrane protein	SMc01509	SMc01509	sme:SMc01509	+	Discard	Discard	1.01363	1.10435	0.0313302	NC	Q92N12
23.7694	23.8895	24.0182	23.5113	23.6576	22.8183	24.0648	23.6286	23.7804	23.8675	23.8732	23.7725	Putative hemin binding periplasmic transmembrane protein	hmuT SMc01512	SMc01512	sme:SMc01512	+	Discard	Discard	0.508671	1.04605	0.0373598	NC	Q92N15
22.313	22.4094	22.3282	22.1221	22.4057	22.4287	22.09	21.9301	21.9168	21.8208	22.0893	21.6597	Uncharacterized protein	SMc01514	SMc01514	sme:SMc01514	+	Discard	Keep	-0.462208	2.10204	0.00438414	NC	Q92N17	phbC_phbCphaR;wt_phbCphaR
26.6604	26.7131	26.9727	26.7802	26.6932	26.7193	26.9144	26.8588	26.912	26.6456	26.917	26.7843	ABM domain-containing protein	SMc01518	SMc01518	sme:SMc01518		Discard	Discard	0.0514177	0.420551	0.229093	NC	Q92N21
28.5674	28.5628	28.6353	28.4927	28.6128	28.5001	28.3782	28.4471	28.4547	28.2148	28.3599	28.5246	Putative dipeptidase	SMc01524	SMc01524	sme:SMc01524	+	Discard	Discard	-0.168742	1.24063	0.0277817	NC	Q92N25
31.9042	31.7801	31.8343	31.4315	31.4966	31.4105	31.9117	31.8494	31.8609	31.7	31.6877	31.884	Putative dipeptide binding periplasmic protein	dppA2 SMc01525	SMc01525	sme:SMc01525	+	Keep	Discard	0.311012	3.62056	0.000330275	Module_1	Q92N26	phbCphaR_phbC;wt_phbC;phaR_phbC
24.648	24.6725	24.575	24.4544	24.56	24.5348	24.3117	24.1974	24.2481	23.951	24.2103	23.9459	Putative dipeptide transport ATP-binding ABC transporter	dppD2 SMc01528	SMc01528	sme:SMc01528	+	Discard	Keep	-0.480644	3.81532	0.000228883	NC	Q92N29	phbC_phbCphaR;wt_phbCphaR;phbC_phaR;wt_phaR
26.3806	26.4663	26.3326	26.164	26.0847	26.3117	25.9457	26.5993	26.6706	25.9734	26.0443	25.7426	Putative dipeptide transport ATP-binding ABC transporter	dppF2 SMc01529	SMc01529	sme:SMc01529	+	Discard	Discard	-0.266696	1.04049	0.0383862	NC	Q92N30
25.6007	25.4174	25.2443	24.9602	24.873	25.2027	24.8649	25.0495	25.0074	25.5189	25.3904	25.2667	Putative 2-dehydro-3-deoxygluconokinase. EC 2.7.1.45	kdgK SMc01531	SMc01531	sme:SMc01531	+	Discard	Discard	0.380025	2.06279	0.00470247	NC	Q92N31	phbCphaR_phaR;wt_phaR;wt_phbC
25.9233	25.8076	25.743	26.2513	25.9621	26.0986	25.6235	26.0464	25.9637	26.1356	26.1092	26.183	Putative alpha-glycosylase. EC 3.2.1.20	SMc01532	SMc01532	sme:SMc01532	+	Discard	Discard	0.038634	1.22677	0.0262118	NC	Q92N32
26.5553	26.0676	25.8362	26.1227	25.9296	26.4345	25.8285	26.2098	26.2744	26.3656	26.3722	26.2583	Adenine deaminase 1. Adenase 1. Adenine aminase 1. EC 3.5.4.2	ade1 adeC1 R02405 SMc01533	SMc01533	sme:SMc01533		Discard	Discard	0.16982	0.141329	0.584619	NC	Q92N33
27.8174	27.7939	27.702	27.5499	27.5372	27.7478	27.5919	27.7488	27.7215	28.1313	28.1844	27.9951	Omega-amino acid--pyruvate aminotransferase. EC 2.6.1.18	SMc01534	SMc01534	sme:SMc01534	+	Keep	Discard	0.491963	3.05878	0.000805195	NC	Q92N34	phbCphaR_phbC;phbCphaR_phaR;phbCphaR_wt
25.7772	25.7541	25.7512	25.7999	26.0443	25.9059	25.6633	25.6511	25.7615	25.7528	25.8591	25.9628	Putative choline ABC transporter. ATP-binding component. EC 3.6.3.32	choV SMc02739	SMc02739	sme:SMc02739	+	Discard	Discard	-0.0584679	1.28795	0.0252084	NC	Q92N35
30.0847	30.1477	30.1596	29.6272	29.7141	29.6363	30.2297	30.1855	30.2237	30.0743	30.0575	30.1719	Putative choline ABC transporter. periplasmic solute-binding component	choX SMc02737	SMc02737	sme:SMc02737	+	Keep	Discard	0.442025	5.77462	0	NC	Q92N37	phbCphaR_phbC;wt_phbC;phaR_phbC
22.9067	22.8826	22.3819	23.019	23.3036	23.066	22.637	23.1822	22.8336	22.5418	22.8653	22.0252	Thymidine kinase. EC 2.7.1.21	tdk R02398 SMc02736	SMc02736	sme:SMc02736		Discard	Discard	-0.652102	0.861876	0.059208	NC	Q92N38
24.6146	24.7532	25.2351	24.8778	24.9807	24.8108	24.6386	24.8858	24.6056	24.258	24.9531	24.2289	Uncharacterized protein	SMc02734	SMc02734	sme:SMc02734		Discard	Discard	-0.409807	0.508305	0.160184	NC	Q92N39
26.3075	26.5994	26.3853	26.3851	26.6223	26.5395	26.3114	26.3907	26.3016	26.3123	26.6136	26.2116	Uncharacterized protein	SMc02730	SMc02730	sme:SMc02730		Discard	Discard	-0.136466	0.304316	0.327639	NC	Q92N41
22.4618	22.5374	21.589	21.4267	21.262	22.2874	22.1853	22.8	21.7072	22.4324	22.1887	21.8976	Formate--tetrahydrofolate ligase. EC 6.3.4.3 (Formyltetrahydrofolate synthetase. FHS. FTHFS)	fhs R02390 SMc02728	SMc02728	sme:SMc02728		Discard	Discard	0.514206	0.328145	0.285098	NC	Q92N42
26.9979	26.9669	26.6755	27.5049	27.4639	27.5787	27.1329	27.1759	27.291	27.5089	27.4961	27.5792	NADPH-dependent 7-cyano-7-deazaguanine reductase. EC 1.7.1.13 (7-cyano-7-carbaguanine reductase) (NADPH-dependent nitrile oxidoreductase) (PreQ(0) reductase)	queF R02385 SMc02723	SMc02723	sme:SMc02723	+	Discard	Discard	0.0122242	3.7479	0.000232804	Module_10	Q92N45	phaR_wt;phbC_wt;phbCphaR_wt;phbC_phaR;phbCphaR_phaR
24.3352	24.1365	24.2182	23.9348	24.424	24.4463	24.3288	24.5098	24.456	24.1328	24.3542	24.3914	Hypothetical transmembrane protein	SMc02714	SMc02714	sme:SMc02714		Discard	Discard	0.0244573	0.261806	0.376039	NC	Q92N50
23.6448	23.597	23.6035	23.6689	23.6602	23.6966	23.4474	23.4757	23.6157	23.4982	23.5128	23.7025	RNA polymerase sigma-E factor (Sigma-24)	rpoE3 SMc02713	SMc02713	sme:SMc02713		Discard	Discard	-0.104089	0.891274	0.0669813	NC	Q92N51
26.5044	26.5521	26.4328	27.4025	27.2122	27.4362	26.6111	26.6368	26.5936	27.1363	27.1211	27.0968	GST C-terminal domain-containing protein	SMc02708	SMc02708	sme:SMc02708	+	Discard	Keep	-0.232239	6.01993	0	NC	Q92N54	phbCphaR_wt;phbC_wt;phbCphaR_phaR;phbC_phaR;phbC_phbCphaR
24.4708	24.4879	24.5038	24.5378	24.4977	24.8914	26.1167	26.2653	26.3734	26.4844	26.4851	26.5063	Acetyltransferase. EC 2.3.1.-	SMc02707	SMc02707	sme:SMc02707	+	Keep	Discard	1.8496	7.19067	0	NC	Q92N55	phaR_wt;phbCphaR_wt;phaR_phbC;phbCphaR_phbC
27.389	27.422	27.4229	27.3534	27.4363	27.3847	27.3946	27.3361	27.2755	27.166	27.2461	27.2637	Conserved hypothetical transmembrane protein	SMc02706	SMc02706	sme:SMc02706	+	Discard	Keep	-0.166206	2.35399	0.00367183	NC	Q92N56	phbC_phbCphaR;wt_phbCphaR
28.58	28.6731	28.6769	28.793	28.8504	28.6151	28.5824	28.562	28.5164	28.5954	28.6048	28.3048	ATPase	SMc02703	SMc02703	sme:SMc02703	+	Discard	Discard	-0.251188	1.02606	0.0436715	NC	Q92N57
24.6281	24.7908	24.7459	25.0505	24.9334	24.9074	24.8532	25.1375	24.9242	24.9061	24.9155	24.6193	Uncharacterized protein	SMc02702	SMc02702	sme:SMc02702	+	Discard	Discard	-0.150105	0.966385	0.0495373	NC	Q92N58
25.0068	25.4048	24.9953	25.6333	25.4122	25.7273	25.2077	25.067	25.1168	24.8681	24.9711	24.7617	Nudix hydrolase	SMc02701	SMc02701	sme:SMc02701	+	Discard	Keep	-0.72393	2.51364	0.00192865	NC	Q92N59	phbC_phbCphaR;phbC_phaR;phbC_wt
26.8666	26.9749	26.9936	27.1871	27.1822	27.0622	26.6458	26.7575	26.665	26.8755	26.8303	26.603	tRNA-nucleotidyltransferase/poly(A) polymerase. EC 2.7.7.25	SMc02700	SMc02700	sme:SMc02700	+	Discard	Keep	-0.374237	2.83494	0.0011516	NC	Q92N60	wt_phaR;phbC_phaR;phbC_phbCphaR
26.7171	27.1881	27.2842	26.32	26.3655	26.4347	27.3598	27.3061	27.2554	27.1047	27.1911	26.8708	Uncharacterized protein	SMc02699	SMc02699	sme:SMc02699	+	Keep	Discard	0.68213	2.96058	0.000831746	NC	Q92N61	phbCphaR_phbC;wt_phbC;phaR_phbC
27.1184	27.1926	27.2027	27.4706	27.5767	27.6106	27.3224	27.3071	27.4008	27.2625	27.3349	27.4855	Adenine phosphoribosyltransferase. APRT. EC 2.4.2.7	apt R02360 SMc02698	SMc02698	sme:SMc02698	+	Discard	Discard	-0.191691	2.68707	0.00158435	Module_10	Q92N62	phbC_wt;phbC_phaR
27.8846	27.7122	27.5729	28.2557	28.2935	28.2825	25.5438	24.8848	25.6805	25.7597	25.8915	25.9768	MaoC-like domain-containing protein	SMc02697	SMc02697	sme:SMc02697	+	Discard	Keep	-2.40128	6.10098	0	NC	Q92N63	wt_phaR;phbC_phaR;wt_phbCphaR;phbC_phbCphaR
25.9939	25.9303	26.1068	26.397	26.5067	26.4841	25.6358	26.3995	26.0166	26.11	25.9982	26.1372	MaoC-like domain-containing protein	SMc02696	SMc02696	sme:SMc02696	+	Discard	Discard	-0.380754	1.13867	0.0308282	NC	Q92N64
27.7547	27.8293	27.8188	27.9023	27.8782	27.9136	27.6799	27.7947	27.8438	27.7052	27.7228	27.7143	Ribosome-binding ATPase YchF	engD ychF SMc02695	SMc02695	sme:SMc02695	+	Discard	Keep	-0.183972	2.0286	0.00693475	NC	Q92N65	phbC_phbCphaR;phbC_phaR
26.0084	26.151	26.2785	26.2651	26.3367	26.3969	26.0657	26.0828	26.1463	26.0105	26.2287	26.1933	Peptidyl-tRNA hydrolase. PTH. EC 3.1.1.29	pth R02355 SMc02693	SMc02693	sme:SMc02693	+	Discard	Discard	-0.188736	1.13451	0.0345211	NC	Q92N67
30.1043	30.0784	30.147	30.1165	30.259	30.1384	30.3315	30.231	30.2443	30.1563	30.2292	30.3708	50S ribosomal protein L25 (General stress protein CTC)	rplY ctc R02354 SMc02692	SMc02692	sme:SMc02692	+	Discard	Discard	0.0808481	1.01846	0.0485709	NC	Q92N68
22.7821	23.314	22.233	23.3265	22.5772	22.8742	23.4615	23.3469	22.7435	22.5662	22.7644	21.8155	Probable aldehyde dehydrogenase. EC 1.2.1.3	SMc02689	SMc02689	sme:SMc02689		Discard	Discard	-0.543911	0.584521	0.125156	NC	Q92N70
22.1601	22.434	22.0923	22.7494	22.7253	22.5617	22.7144	22.73	22.1065	22.3037	21.9003	20.3696	Uncharacterized protein	SMc02688	SMc02688	sme:SMc02688		Discard	Discard	-1.15427	0.899222	0.0519312	NC	Q92N71
25.3062	25.4723	24.9822	25.0155	25.4305	25.2967	25.1479	25.0826	25.2086	25.2689	25.1314	25.0404	Uncharacterized protein	SMc02687	SMc02687	sme:SMc02687		Discard	Discard	-0.100657	0.10152	0.699147	NC	Q92N72
28.5394	28.6336	28.4959	28.5994	28.4734	28.6652	28.4849	28.641	28.5639	28.4179	28.5469	28.387	Ribose-phosphate pyrophosphokinase. RPPK. EC 2.7.6.1 (5-phospho-D-ribosyl alpha-1-diphosphate) (Phosphoribosyl diphosphate synthase) (Phosphoribosyl pyrophosphate synthase. P-Rib-PP synthase. PRPP synthase. PRPPase)	prs prsA R02348 SMc02686	SMc02686	sme:SMc02686		Discard	Discard	-0.128788	0.538489	0.166211	NC	Q92N73
27.0961	27.2525	26.9667	27.2438	26.9668	26.7291	26.9419	27.2926	27.1906	26.8482	26.7802	26.7002	Hydrolase/peptidase. EC 3.-.-.-	SMc02684	SMc02684	sme:SMc02684		Discard	Discard	-0.2037	0.909125	0.0548369	NC	Q92N74
27.3096	27.2661	27.1687	27.6441	27.4931	27.6739	27.2529	27.3588	27.4076	27.5612	27.4787	27.5174	Purine nucleoside phosphorylase	SMc02683	SMc02683	sme:SMc02683	+	Discard	Discard	-0.0846132	2.82807	0.00127891	NC	Q92N75	phbCphaR_wt;phbC_wt;phbC_phaR
25.7733	25.7533	25.6785	25.9639	25.8002	25.9398	25.5455	25.4192	25.4342	25.7434	25.9878	25.9424	Uncharacterized protein	SMc02682	SMc02682	sme:SMc02682	+	Discard	Discard	-0.0101045	2.96503	0.00092261	NC	Q92N76	wt_phaR;phbCphaR_phaR;phbC_phaR
27.4387	27.4198	27.3682	27.5623	27.5876	27.5876	27.1993	27.216	27.2849	27.4746	27.4568	27.6556	Pyrroline-5-carboxylate reductase. P5C reductase. P5CR. EC 1.5.1.2 (PCA reductase)	proC SMc02677	SMc02677	sme:SMc02677	+	Discard	Discard	-0.050141	3.19499	0.000700337	NC	Q92N78	wt_phaR;phbCphaR_phaR;phbC_phaR;phbC_wt
27.0044	26.9856	27.0274	26.715	26.9374	26.914	26.8736	26.8433	26.7927	26.6271	26.637	26.708	Putative chaperone protein	csaA SMc04456	SMc04456	sme:SMc04456	+	Discard	Keep	-0.198118	2.70237	0.00158343	NC	Q92N79	phbC_phbCphaR;wt_phbCphaR
24.9561	25.019	25.1329	25.5326	25.7068	25.5919	25.1756	24.8726	24.9934	24.5808	24.8336	25.0623	Histidine kinase. EC 2.7.13.3	SMc01595	SMc01595	sme:SMc01595	+	Discard	Keep	-0.784875	2.84515	0.000995633	NC	Q92N80	phbC_phbCphaR;phbC_phaR;phbC_wt
27.6135	27.6769	27.7567	28.2373	28.3474	28.1615	27.8507	27.8359	27.5945	27.5611	27.6977	27.6862	Two-component response regulator	SMc01593	SMc01593	sme:SMc01593	+	Discard	Keep	-0.600359	3.58159	0.000283019	Module_7	Q92N81	phbC_phbCphaR;phbC_wt;phbC_phaR
25.1014	25.1233	25.1913	26.2822	26.3757	26.4922	25.3329	25.3339	25.3138	25.0809	25.1154	25.3549	Transcription regulator MarR family	SMc01592	SMc01592	sme:SMc01592	+	Discard	Keep	-1.19964	6.21628	0	NC	Q92N82	phbC_wt;phbC_phbCphaR;phbC_phaR
26.1773	26.2614	26.402	25.3362	25.6913	25.5804	25.8318	26.0037	26.2042	25.7975	25.9412	25.9271	Hypothetical transmembrane protein	SMc01591	SMc01591	sme:SMc01591	+	Discard	Discard	0.352668	2.7373	0.00128087	NC	Q92N83	phaR_phbC;wt_phbC;wt_phbCphaR
26.8199	26.866	26.8782	27.0101	27.0592	27.0013	26.8593	26.8794	26.9086	26.6475	26.7059	26.4644	Lactamase_B domain-containing protein	SMc01587	SMc01587	sme:SMc01587	+	Discard	Keep	-0.417637	3.32165	0.000503704	NC	Q92N85	wt_phbCphaR;phaR_phbCphaR;phbC_phbCphaR
31.1516	31.0967	31.17	30.7889	31.0363	30.8012	31.1996	31.0589	31.0627	30.9721	30.8548	31.1829	Putative cold shock transcription regulator	cspA3 SMc01585	SMc01585	sme:SMc01585	+	Discard	Discard	0.127812	1.048	0.0410681	NC	Q92N86
26.4423	26.6695	26.673	26.5674	26.7624	26.4677	26.7582	26.5367	26.2936	26.6033	26.5645	26.4653	GSDH domain-containing protein	SMc01583	SMc01583	sme:SMc01583		Discard	Discard	-0.0548108	0.033284	0.906793	NC	Q92N88
26.3667	26.2904	26.2181	26.467	26.3696	26.5516	26.3097	26.4498	26.4315	26.3911	26.6015	26.4394	Carbamoyl-phosphate synthase small chain. EC 6.3.5.5 (Carbamoyl-phosphate synthetase glutamine chain)	carA R02320 SMc01569	SMc01569	sme:SMc01569		Discard	Discard	0.0146046	0.935289	0.057153	NC	Q92N95
27.1361	27.1947	27.2145	27.1431	27.3694	27.1297	27.1695	27.0042	27.1221	26.9515	26.9671	27.1668	Uncharacterized protein	SMc01568	SMc01568	sme:SMc01568		Discard	Discard	-0.185646	0.725439	0.0961672	NC	Q92N96
25.4642	25.4938	24.2693	26.0055	26.2018	26.0152	25.4675	25.5082	21.8579	25.5716	25.5859	25.7952	DNA primase. EC 2.7.7.101	dnaG SMc01567	SMc01567	sme:SMc01567		Discard	Discard	-0.423296	0.53444	0.141643	NC	Q92N97
19.7179	19.5912	20.5497	20.8885	17.7302	17.9551	20.3777	20.0246	17.7852	19.9718	20.3596	19.8511	DNA helicase. EC 3.6.4.12	recQ SMc01566	SMc01566	sme:SMc01566		Discard	Discard	1.2029	0.23106	0.39958	NC	Q92N98
26.9716	26.7354	26.4852	27.4964	27.314	27.6435	26.771	27.1911	26.9769	27.5084	27.3899	27.2804	2-amino-3-ketobutyrate coenzyme A ligase. AKB ligase. EC 2.3.1.29 (Glycine acetyltransferase)	bioF kbl SMc01565	SMc01565	sme:SMc01565	+	Discard	Discard	-0.0917041	2.4175	0.00231373	NC	Q92N99	phbCphaR_wt;phbC_wt;phbC_phaR
21.2925	21.7378	21.7496	21.4268	21.7601	21.5131	21.2808	21.3203	21.668	20.8261	21.4184	21.1959	SLT_4 domain-containing protein	SMc01561	SMc01561	sme:SMc01561		Discard	Discard	-0.419843	0.766938	0.0781722	NC	Q92NA1
22.6809	23.0957	23.4691	21.589	22.6305	21.477	22.7872	22.8062	22.9243	22.3864	22.3179	22.5225	Uncharacterized protein	SMc01560	SMc01560	sme:SMc01560	+	Discard	Discard	0.51007	1.64392	0.00981644	Module_2	Q92NA2	wt_phbC
23.7454	24.0767	23.8674	23.5438	22.8845	23.5775	23.8383	23.8382	23.8174	23.1836	23.4745	23.4623	Uncharacterized protein	SMc01559	SMc01559	sme:SMc01559	+	Discard	Discard	0.0381927	1.52483	0.0131665	NC	Q92NA3
26.1194	26.128	26.1779	25.2576	25.4254	25.2865	26.1036	26.1139	25.9562	25.7234	25.8256	25.7318	SnoaL-like domain-containing protein	SMc01558	SMc01558	sme:SMc01558	+	Keep	Discard	0.437099	5.62016	0	Module_8	Q92NA4	phbCphaR_phbC;phaR_phbC;wt_phbC;phaR_phbCphaR;wt_phbCphaR
24.9145	24.9555	24.7911	24.2932	24.1633	22.8697	24.4159	25.0919	25.2948	24.6619	23.5074	24.7969	Hypothetical signal peptide protein	SMc01557	SMc01557	sme:SMc01557	+	Discard	Discard	0.546629	0.924394	0.048678	NC	Q92NA5
29.3559	29.417	29.4096	29.6232	29.7572	29.6993	29.2063	29.1863	29.2039	29.0108	29.0616	29.1195	Uncharacterized protein	SMc01556	SMc01556	sme:SMc01556	+	Discard	Keep	-0.629256	6.00297	0	NC	Q92NA6	phaR_phbCphaR;wt_phbCphaR;phbC_phbCphaR;wt_phaR;phbC_phaR;phbC_wt
23.024	22.98	23.4849	23.6808	23.4197	23.7333	23.4112	23.5255	23.2825	23.3963	23.6502	23.4123	VOC domain-containing protein	SMc01550	SMc01550	sme:SMc01550	+	Discard	Discard	-0.125016	1.03077	0.040041	NC	Q92NB1
25.5188	25.3425	25.4733	25.2643	25.7937	25.3534	25.4011	25.4776	25.1776	24.9088	25.0693	24.7673	Uncharacterized protein	SMc01548	SMc01548	sme:SMc01548	+	Discard	Keep	-0.555374	1.70133	0.00930168	Module_5	Q92NB3	wt_phbCphaR;phbC_phbCphaR
24.5103	24.5912	24.1672	24.5265	23.6406	24.009	24.3311	23.8295	23.9931	24.3874	24.453	24.2293	Putative acetyltransferase. EC 2.3.1.-	SMc04442	SMc04442	sme:SMc04442		Discard	Discard	0.297835	0.504669	0.161828	NC	Q92NB4
23.7763	22.7786	23.3905	24.0579	24.1444	24.1266	23.2733	23.1997	23.6278	23.9559	24.1021	23.7022	(S)-2-hydroxy-acid oxidase. EC 1.1.3.15	SMc01740	SMc01740	sme:SMc01740	+	Discard	Discard	-0.189547	1.60549	0.0108779	NC	Q92NB8	phbC_wt
22.42	23.444	23.0057	23.9364	24.5888	24.2474	23.1473	22.2291	23.3652	23.5735	23.6832	23.7581	Uncharacterized protein	SMc01547	SMc01547	sme:SMc01547	+	Discard	Discard	-0.585933	1.83636	0.00664407	NC	Q92NB9	phbC_phaR;phbC_wt
23.7369	23.3576	23.6305	24.1086	24.3744	24.0932	23.6288	23.6337	23.5792	25.5731	23.8311	23.9988	Uncharacterized protein	SMc01546	SMc01546	sme:SMc01546		Discard	Discard	0.275562	0.827203	0.0635855	NC	Q92NC0
20.0381	22.9671	22.7447	23.1256	23.0855	23.1522	22.6824	22.7755	22.7579	22.7918	22.4458	22.7112	Aminoglycoside N(3)-acetyltransferase. EC 2.3.1.81	aacC SMc02813	SMc02813	sme:SMc02813		Discard	Discard	-0.471473	0.404479	0.216305	NC	Q92NC1
24.2929	24.2758	24.5323	24.8724	24.534	24.8626	24.1827	24.0935	24.3493	24.2116	24.4508	24.568	Uncharacterized protein	SMc01543	SMc01543	sme:SMc01543	+	Discard	Discard	-0.346196	1.70748	0.00931752	NC	Q92NC2	phbC_phaR
26.72	26.5801	26.5948	26.3403	26.3195	26.2735	26.4527	26.3422	26.3244	26.3872	26.4708	26.5753	Uncharacterized protein	SMc01542	SMc01542	sme:SMc01542	+	Discard	Discard	0.166654	2.52578	0.00231488	NC	Q92NC3	wt_phbC;wt_phaR
27.9577	27.9844	28.0172	28.1842	28.206	28.1721	27.976	27.986	28.0064	28.1684	28.1367	28.1694	Putative methionine gamma-lyase. EC 4.4.1.11	mdeA SMc01666	SMc01666	sme:SMc01666	+	Discard	Discard	-0.0292543	5.54116	9.81595e-05	Module_10	Q92ND0	phbCphaR_wt;phbC_wt;phbCphaR_phaR;phbC_phaR
24.912	25.1829	25.4126	25.8196	25.8629	25.6952	25.3626	25.0183	25.1149	25.4652	25.5257	25.5356	Hypothetical transmembrane protein	SMc01665	SMc01665	sme:SMc01665	+	Discard	Discard	-0.283702	2.43472	0.0023114	NC	Q92ND1	phbC_phaR;phbC_wt
22.7671	22.4833	22.5592	22.5779	22.6449	22.6158	22.3587	22.6036	22.4045	22.3717	22.6245	22.3617	Putative transcriptional regulator	SMc01664	SMc01664	sme:SMc01664		Discard	Discard	-0.160161	0.554755	0.149124	NC	Q92ND2
19.9897	20.5135	19.0317	21.5196	21.0563	22.096	22.6397	23.225	22.6332	22.94	23.4927	21.5964	Probable dimethylglycine dehydrogenase. EC 1.5.99.2	SMc01663	SMc01663	sme:SMc01663	+	Discard	Discard	1.11907	2.60138	0.00140992	NC	Q92ND3	phbCphaR_wt;phaR_wt
22.0326	21.2698	20.9226	23.6934	23.4476	24.3706	24.1714	24.3386	24.176	24.3102	24.3548	23.1344	Probable sarcosine dehydrogenase. EC 1.5.99.1	SMc01662	SMc01662	sme:SMc01662	+	Discard	Discard	0.0959428	3.32592	0.000376068	NC	Q92ND4	phbC_wt;phbCphaR_wt;phaR_wt
22.3144	22.6829	21.9049	22.5653	21.8312	22.6188	21.0016	21.8663	22.15	21.3862	21.9149	20.5783	Methyltransferase. EC 2.1.1.-	mttB2 SMc01661	SMc01661	sme:SMc01661	+	Discard	Discard	-1.0453	0.92703	0.0485149	NC	Q92ND5
20.6709	20.6453	20.4396	19.4207	19.9584	20.0491	20.9079	20.8359	20.65	20.6659	20.6394	20.757	Uncharacterized protein	SMc01660	SMc01660	sme:SMc01660	+	Keep	Discard	0.878013	2.99797	0.000764706	NC	Q92ND6	wt_phbC;phbCphaR_phbC;phaR_phbC
25.8236	25.9071	25.7178	25.4077	25.2753	25.8675	26.1576	26.3456	26.2081	26.378	26.4191	26.4462	Putative aldehyde dehydrogenase. EC 1.2.1.-	SMc01656	SMc01656	sme:SMc01656	+	Keep	Discard	0.897605	3.10819	0.000622837	NC	Q92ND9	phaR_phbC;phbCphaR_phbC;phbCphaR_wt
25.955	25.7858	25.9786	24.9362	25.194	25.2571	26.1732	26.287	26.1392	26.0511	26.0083	25.8196	Putative putrescine and agmatine ABC transporter. periplasmic solute-binding component	SMc01652	SMc01652	sme:SMc01652	+	Keep	Discard	0.830535	4.52805	0.000180995	NC	Q92NE3	wt_phbC;phbCphaR_phbC;phaR_phbC
21.965	21.9607	22.3907	22.3425	22.7312	22.1335	22.3223	22.5549	21.8572	21.5807	22.539	22.1651	Probable transcriptional regulator	SMc01651	SMc01651	sme:SMc01651		Discard	Discard	-0.307476	0.154369	0.550515	NC	Q92NE4
24.495	24.408	24.2306	24.4568	24.2493	24.0645	24.6446	24.7461	24.6864	24.8601	24.5054	23.47	Putative esterase/lipase. EC 3.1.-.-	SMc01650	SMc01650	sme:SMc01650		Discard	Discard	0.0216204	0.291047	0.326985	NC	Q92NE5
27.3461	27.0201	26.4637	26.7884	26.6555	27.2264	28.1849	28.4502	28.0755	28.1908	28.0526	27.4771	Probable acyl esterase. EC 3.4.14.11	SMc01648	SMc01648	sme:SMc01648	+	Keep	Discard	1.0167	2.58872	0.00147475	NC	Q92NE6	phbCphaR_phbC;phaR_phbC;phbCphaR_wt;phaR_wt
25.85	25.7432	25.686	25.4262	25.3845	25.4328	25.7637	25.9167	25.8957	25.8331	25.7387	26.0309	Probable ABC transporter	SMc01647	SMc01647	sme:SMc01647	+	Keep	Discard	0.453039	2.90127	0.000997085	NC	Q92NE7	wt_phbC;phaR_phbC;phbCphaR_phbC
23.3613	22.3926	23.3171	24.2109	23.3061	23.801	23.7488	23.7984	24.2412	22.91	24.258	22.8231	PrbD ABC transporter ATP-binding protein. mediates the uptake of proline betaine at both high and low osmolarities	prbD SMc01645	SMc01645	sme:SMc01645		Discard	Discard	-0.442302	0.605133	0.117034	NC	Q92NE8
28.8474	28.8158	28.8005	28.4327	28.4929	28.4513	29.056	28.9451	29.0905	28.9942	28.9378	29.0336	ABC transporter. periplasmic solute-binding protein. mediates the uptake of proline betaine at both high and low osmolarities	prbA SMc01642	SMc01642	sme:SMc01642	+	Keep	Discard	0.529542	5.67154	0	NC	Q92NF1	wt_phbC;phbCphaR_phbC;phaR_phbC;phbCphaR_wt;phaR_wt
21.7552	17.1175	21.3782	20.6571	21.5596	21.5553	22.1977	22.6791	22.1686	21.42	22.206	21.0993	L-carnitine dehydrogenase. CDH. L-CDH. EC 1.1.1.108	lcdH R02250 SMc01638	SMc01638	sme:SMc01638		Discard	Discard	0.31775	0.525241	0.14539	NC	Q92NF5
24.3671	23.9407	23.9016	23.5804	23.7362	23.9027	23.8807	24.2365	23.8846	24.2036	24.2537	24.2927	Uncharacterized protein	SMc01637	SMc01637	sme:SMc01637	+	Keep	Discard	0.510178	1.26867	0.023251	NC	Q92NF6	phbCphaR_phbC
27.0551	27.151	27.1394	26.7564	27.0118	27.1351	27.2687	27.2075	27.3496	26.9768	27.3357	27.2259	Substrate-binding periplasmic protein	SMc01632	SMc01632	sme:SMc01632		Discard	Discard	0.211702	0.884952	0.0601324	NC	Q92NG1
19.0784	20.2808	19.4705	20.2394	20.5456	19.9646	20.2673	20.6444	19.9653	20.1852	20.1277	20.8966	Spermidine/putrescine import ATP-binding protein PotA. EC 7.6.2.11	potA SMc01631	SMc01631	sme:SMc01631		Discard	Discard	0.153313	0.725179	0.0844836	NC	Q92NG2
24.229	24.0409	24.4065	24.6469	24.3739	24.4741	24.6153	23.5868	24.1744	24.3706	24.4276	24.3781	Ery operon transcriptional repressor. DeoR family	eryD SMc01629	SMc01629	sme:SMc01629		Discard	Discard	-0.106204	0.372097	0.249699	NC	Q92NG4
26.982	26.9438	27.0185	26.468	26.6322	26.4801	26.4287	26.1209	26.6226	26.7411	26.7997	26.884	Putative polyol ABC transporter. periplasmic solute-binding component	SMc01628	SMc01628	sme:SMc01628	+	Discard	Discard	0.281519	2.468	0.00218465	NC	Q92NG5	phbCphaR_phaR;wt_phaR;wt_phbC
20.66	21.5128	21.7121	21.4648	21.6345	20.6279	21.2707	20.8558	21.204	21.0608	21.7638	20.1599	Putative polyol ABC transporter. ATP-binding component	SMc01625	SMc01625	sme:SMc01625		Discard	Discard	-0.247587	0.0388077	0.883731	NC	Q92NG8
22.9667	22.8879	22.7296	22.4524	22.8909	22.7528	22.4397	22.5169	22.8971	22.8325	22.916	23.1474	Erythritol kinase. EC 2.7.1.27	eryA SMc01623	SMc01623	sme:SMc01623		Discard	Discard	0.266626	0.69764	0.095707	NC	Q92NH0
23.9882	24.0364	23.8668	24.1427	23.8806	24.3202	23.9287	23.7663	24.0227	24.0581	24.0925	23.7889	Oxidoreductase. EC 1.-.-.-	SMc01622	SMc01622	sme:SMc01622		Discard	Discard	-0.134704	0.326366	0.302061	NC	Q92NH1
21.2389	22.0568	22.0158	21.9454	21.5035	22.4173	21.5569	22.1605	21.6458	22.1003	22.4306	22.5852	Putative D-erythrulose-1-phosphate dehydrogenase	eryC SMc01616	SMc01616	sme:SMc01616		Discard	Discard	0.416615	0.576483	0.128384	NC	Q92NH6
23.4348	23.5519	23.6653	24.1615	24.1523	24.1195	23.2765	23.2239	23.7665	23.104	23.6097	23.0498	Transcription regulator DeoR family	SMc01615	SMc01615	sme:SMc01615	+	Discard	Keep	-0.889978	2.22422	0.00315422	Module_5	Q92NH7	phbC_phbCphaR;phbC_phaR;phbC_wt
26.9598	26.9686	26.7481	27.4473	27.227	27.4047	26.5837	26.8469	26.9173	26.908	26.8378	26.8042	L-erythrulose-1-phosphate isomerase. EC 5.3.1.33 (D-3-tetrulose-4-phosphate isomerase)	eryH R02226 SMc01614	SMc01614	sme:SMc01614	+	Discard	Keep	-0.509683	2.73591	0.00131191	NC	Q92NH8	phbC_phaR;phbC_phbCphaR;phbC_wt
29.6344	29.6176	29.6231	29.7819	29.9554	29.7585	29.6665	29.5179	29.5592	29.2385	29.1603	29.5837	Putative ribose 5-phosphate isomerase B. EC 5.3.1.6	rpiB SMc01613	SMc01613	sme:SMc01613	+	Discard	Keep	-0.504433	1.99225	0.00546602	NC	Q92NH9	phbC_phbCphaR
28.5015	28.507	28.8607	29.3085	29.1435	29.073	28.8633	28.7548	28.559	28.4741	28.5375	29.0336	Putative ATP-binding ABC transporter	SMc01608	SMc01608	sme:SMc01608	+	Discard	Discard	-0.493311	1.37698	0.0180351	NC	Q92NI2	phbC_wt
34.2156	34.1463	34.0218	34.3752	34.3403	34.4718	34.2023	34.2603	34.2422	34.1839	34.1184	34.3561	Putative periplasmic binding ABC transporter	SMc01605	SMc01605	sme:SMc01605	+	Discard	Discard	-0.176234	1.49683	0.0160289	NC	Q92NI5	phbC_wt
26.8876	26.7615	27.0248	27.0752	27.1584	27.2669	26.4319	26.5162	26.6602	26.4936	26.4408	26.5643	Uncharacterized protein	SMc01600	SMc01600	sme:SMc01600	+	Discard	Keep	-0.667253	3.83502	0.000242075	NC	Q92NI7	wt_phbCphaR;phbC_phbCphaR;wt_phaR;phbC_phaR;phbC_wt
27.5939	27.3126	27.3584	26.9354	26.9728	27.03	27.2824	27.1873	27.3478	27.3361	27.3317	27.4607	Putative glutamine synthetase. EC 6.3.1.2	SMc01594	SMc01594	sme:SMc01594	+	Keep	Discard	0.396813	2.69934	0.00145223	NC	Q92NI9	phaR_phbC;phbCphaR_phbC;wt_phbC
27.1018	27.0968	27.1341	27.3923	27.1305	27.4933	26.9942	27.244	27.1947	27.2647	27.2912	27.0723	Putative aldehyde dehydrogenase. EC 1.2.1.3	SMc01588	SMc01588	sme:SMc01588		Discard	Discard	-0.129272	0.649928	0.114008	NC	Q92NJ0
26.6227	26.5596	26.6494	27.0504	26.9352	27.2425	26.398	26.1577	26.6558	27.3197	27.1182	27.3046	Putative alcohol dehydrogenase. EC 1.1.1.-	SMc01582	SMc01582	sme:SMc01582	+	Discard	Discard	0.171464	3.22457	0.000498113	NC	Q92NJ1	phbC_phaR;phbCphaR_phaR;phbC_wt;phbCphaR_wt
24.2701	24.3911	23.5845	25.6166	25.703	25.6828	24.9016	24.0832	24.2575	24.5577	24.5977	24.0435	Putative oxidoreductase	SMc01576	SMc01576	sme:SMc01576	+	Discard	Keep	-1.26782	2.66069	0.00131551	Module_7	Q92NJ3	phbC_wt;phbC_phbCphaR;phbC_phaR
28.9518	28.9413	28.9462	28.9507	29.0236	28.9788	29.0909	29.1288	29.0779	28.9293	28.9477	28.8293	DUF442 domain-containing protein	SMc01573	SMc01573	sme:SMc01573	+	Discard	Discard	-0.0822868	2.81716	0.00169988	NC	Q92NJ4	phaR_phbCphaR;phaR_wt;phaR_phbC
26.0536	25.6876	25.5452	25.9297	25.7485	26.073	25.8919	26.0973	25.9089	26.4108	26.3502	26.1717	Putative acetolactate synthase isozyme II large subunit. EC 2.2.1.6	ilvG SMc04455	SMc04455	sme:SMc04455	+	Discard	Discard	0.393801	1.55693	0.0126542	NC	Q92NJ5	phbCphaR_wt
23.3441	23.3233	20.8301	23.1527	23.2192	23.2889	23.0014	21.1364	22.8885	22.6051	22.8963	22.7923	Hydrolase_4 domain-containing protein	SMc02818	SMc02818	sme:SMc02818		Discard	Discard	-0.455659	0.179918	0.489791	NC	Q92NJ7
25.8405	25.8275	25.8762	24.6704	24.7731	24.8069	25.5725	25.6437	25.6071	25.5384	25.5027	25.7486	Putative ribonuclease. EC 3.1.27.6	SMc02819	SMc02819	sme:SMc02819	+	Keep	Discard	0.84642	6.15973	0	Module_2	Q92NJ8	phbCphaR_phbC;phaR_phbC;wt_phbC;wt_phbCphaR;wt_phaR
30.015	29.9357	29.9112	30.1697	30.0046	30.1482	29.9164	29.9779	30.0146	29.9329	29.8793	29.9944	Energy-dependent translational throttle protein EttA. EC 3.6.1.- (Translational regulatory factor EttA)	ettA SMc04454	SMc04454	sme:SMc04454	+	Discard	Keep	-0.172002	1.38137	0.022438	Module_7	Q92NJ9	phbC_phbCphaR
25.0217	25.0184	25.1292	24.9254	24.8592	25.0538	24.9159	24.9228	24.9915	24.6172	24.6092	24.9944	Probable transcriptional regulator	SMc01842	SMc01842	sme:SMc01842	+	Discard	Discard	-0.205896	1.09404	0.0361214	NC	Q92NK0
25.2208	25.4139	25.2531	25.1108	25.0557	24.7276	25.2293	25.1146	25.0127	24.9547	25.0326	25.0612	Methylenetetrahydrofolate reductase. EC 1.5.1.20	metF SMc01843	SMc01843	sme:SMc01843	+	Discard	Discard	0.0514857	1.22185	0.0269633	NC	Q92NK1
28.9667	28.8013	28.7362	29.4094	29.2992	29.3238	29.0254	29.0422	29.1444	29.2083	29.1204	29.2622	Membrane-bound lytic murein transglycosylase B. EC 3.2.1.-	mltB2 SMc01845	SMc01845	sme:SMc01845	+	Discard	Discard	-0.147161	3.41452	0.000442623	NC	Q92NK3	phaR_wt;phbCphaR_wt;phbC_wt;phbC_phaR
24.1823	24.065	24.3858	24.666	24.3625	24.5936	24.4204	24.8297	24.7129	24.6165	24.6037	24.7132	Putative hydrolase glycosidase	SMc01846	SMc01846	sme:SMc01846	+	Discard	Discard	0.103758	1.55592	0.0129353	NC	Q92NK4	phbCphaR_wt;phaR_wt
26.0949	26.2846	26.2729	26.4314	26.4384	26.485	26.1479	26.058	26.188	25.8849	26.01	26.0288	S-adenosylmethionine: diacylgycerolhomoserine-N-methyltransferase. EC 2.1.1.-	btaB SMc01847	SMc01847	sme:SMc01847	+	Discard	Keep	-0.476989	3.42025	0.000463415	Module_5	Q92NK5	wt_phbCphaR;phbC_phbCphaR;phbC_phaR;phbC_wt
23.3981	24.0032	24.0522	25.4579	25.3595	25.4346	23.8829	24.4076	24.386	24.0482	24.7657	24.0409	Protein required for diacylglyceryl-N.N.N-trimethylhomoserine biosynthesis	btaA SMc01848	SMc01848	sme:SMc01848	+	Discard	Keep	-1.13244	2.84592	0.000935143	Module_5	Q92NK6	phbC_wt;phbC_phaR;phbC_phbCphaR
26.391	26.28	26.3471	26.1675	26.043	26.0954	26.2592	26.2745	26.2462	26.1772	26.2282	26.295	Probable beta-lactamase. EC 3.5.1.46	SMc01849	SMc01849	sme:SMc01849	+	Discard	Discard	0.131489	2.47093	0.00278471	NC	Q92NK7	phaR_phbC;wt_phbC
31.1826	30.9829	30.9036	31.4903	31.3499	31.4213	30.8981	31.0298	31.0945	31.4254	31.3676	31.3439	Pyrophosphate--fructose 6-phosphate 1-phosphotransferase. EC 2.7.1.90 (6-phosphofructokinase. pyrophosphate dependent) (PPi-dependent phosphofructokinase. PPi-PFK) (Pyrophosphate-dependent 6-phosphofructose-1-kinase)	pfp SMc01852	SMc01852	sme:SMc01852	+	Discard	Discard	-0.0415204	3.00893	0.000859813	NC	Q92NK9	phbCphaR_phaR;phbC_phaR;phbCphaR_wt;phbC_wt
25.9051	25.6368	25.6826	26.0458	26.3092	26.2608	26.0302	26.185	26.1554	26.2438	26.2992	25.9522	Probable N-acetylmuramoyl-L-alanine amidase. EC 3.5.1.28	SMc01854	SMc01854	sme:SMc01854	+	Discard	Discard	-0.0401764	1.85351	0.00712114	NC	Q92NL0	phaR_wt;phbCphaR_wt;phbC_wt
25.4498	24.9592	24.8604	25.8209	25.5086	25.8108	24.9777	25.1322	25.2864	25.7022	25.8734	25.6583	Putative sarcosine oxidase. EC 1.5.3.1	SMc01856	SMc01856	sme:SMc01856	+	Discard	Discard	0.0311991	2.23607	0.00311284	NC	Q92NL2	phbC_wt;phbCphaR_wt;phbC_phaR;phbCphaR_phaR
21.0898	21.6007	21.4936	21.7848	21.8261	21.8356	21.3478	21.304	21.2397	21.1984	21.1408	20.7934	Transcriptional regulator MraZ	mraZ R02185 SMc01857	SMc01857	sme:SMc01857	+	Discard	Keep	-0.771315	2.34974	0.00260105	NC	Q92NL3	phbC_phbCphaR;phbC_phaR
27.4894	27.4875	27.4125	27.3887	27.4935	27.3211	27.3011	27.1428	27.1397	27.0932	27.1653	27.1922	Ribosomal RNA small subunit methyltransferase H. EC 2.1.1.199 (16S rRNA m(4)C1402 methyltransferase) (rRNA (cytosine-N(4)-)-methyltransferase RsmH)	rsmH mraW R02184 SMc01858	SMc01858	sme:SMc01858	+	Discard	Keep	-0.250898	2.78687	0.00136483	NC	Q92NL4	phbC_phbCphaR;wt_phbCphaR;phbC_phaR;wt_phaR
27.585	27.7131	27.6624	27.8028	27.855	27.9346	27.424	27.5185	27.5661	27.2962	27.3749	27.517	UDP-N-acetylmuramoyl-L-alanyl-D-glutamate--2.6-diaminopimelate ligase. EC 6.3.2.13 (Meso-A2pm-adding enzyme) (Meso-diaminopimelate-adding enzyme) (UDP-MurNAc-L-Ala-D-Glu:meso-diaminopimelate ligase) (UDP-MurNAc-tripeptide synthetase) (UDP-N-acetylmuramyl-tripeptide synthetase)	murE R02181 SMc01861	SMc01861	sme:SMc01861	+	Discard	Keep	-0.468095	3.25351	0.000517304	NC	Q92NL6	wt_phbCphaR;phbC_phbCphaR;phbC_phaR
26.6948	26.6983	26.6467	26.8983	26.8283	27.0195	26.2625	26.5693	26.5809	26.676	26.5816	26.5599	UDP-N-acetylmuramoyl-tripeptide--D-alanyl-D-alanine ligase. EC 6.3.2.10 (D-alanyl-D-alanine-adding enzyme)	murF SMc01862	SMc01862	sme:SMc01862	+	Discard	Keep	-0.309541	2.2067	0.00366145	NC	Q92NL7	phbC_phaR;phbC_phbCphaR
26.1686	26.1897	26.2704	26.3538	26.2961	26.3199	25.8055	25.979	26.032	25.9099	26.0731	26.0504	UDP-N-acetylglucosamine--N-acetylmuramyl-(pentapeptide) pyrophosphoryl-undecaprenol N-acetylglucosamine transferase. EC 2.4.1.227 (Undecaprenyl-PP-MurNAc-pentapeptide-UDPGlcNAc GlcNAc transferase)	murG R02176 SMc01866	SMc01866	sme:SMc01866	+	Discard	Keep	-0.312105	2.8922	0.00105983	NC	Q92NL9	wt_phaR;phbC_phaR;phbC_phbCphaR
27.6141	27.4684	27.3353	27.7253	27.6554	27.8784	27.4339	27.7477	27.7901	27.9048	27.872	27.8924	UDP-N-acetylmuramate--L-alanine ligase. EC 6.3.2.8 (UDP-N-acetylmuramoyl-L-alanine synthetase)	murC R02175 SMc01867	SMc01867	sme:SMc01867	+	Discard	Discard	0.136698	1.56193	0.0131027	NC	Q92NM0	phbCphaR_wt
27.7084	27.7519	28.0148	28.0797	28.1992	28.0975	27.5855	27.8994	28.0178	28.0275	27.8558	27.9751	UDP-N-acetylenolpyruvoylglucosamine reductase. EC 1.3.1.98 (UDP-N-acetylmuramate dehydrogenase)	murB R02174 SMc01868	SMc01868	sme:SMc01868		Discard	Discard	-0.172656	0.915831	0.055029	NC	Q92NM1
27.1241	27.0337	26.8912	27.0551	27.0265	27.2964	27.0619	27.0836	27.1339	27.0293	27.066	27.041	D-alanine--D-alanine ligase. EC 6.3.2.4 (D-Ala-D-Ala ligase) (D-alanylalanine synthetase)	ddl ddlB R02171 SMc01871	SMc01871	sme:SMc01871		Discard	Discard	-0.0805766	0.263201	0.391651	NC	Q92NM4
28.8688	28.8642	28.9163	28.7835	29.0596	28.7889	28.871	29.014	28.9957	28.8641	28.5745	28.9574	Outer membrane protein assembly factor BamD	bamD SMc01876	SMc01876	sme:SMc01876		Discard	Discard	-0.0786489	0.249558	0.399343	NC	Q92NM6
26.8327	26.9917	26.7952	27.2737	27.1395	27.2343	26.7992	26.8832	26.9404	26.9978	26.8397	26.9905	DNA repair protein RecN (Recombination protein N)	recN SMc01877	SMc01877	sme:SMc01877	+	Discard	Keep	-0.27317	2.49784	0.00232104	NC	Q92NM7	phbC_wt;phbC_phaR;phbC_phbCphaR
28.4878	28.548	28.5388	28.6664	28.7017	28.6049	28.5181	28.4235	28.4798	28.3063	28.3851	28.5578	DNA ligase. EC 6.5.1.2 (Polydeoxyribonucleotide synthase [NAD(+)])	ligA R02164 SMc01878	SMc01878	sme:SMc01878	+	Discard	Keep	-0.241233	1.66307	0.0119948	NC	Q92NM8	phbC_phbCphaR
27.4249	27.4198	27.3073	27.5811	27.4695	27.5517	27.3305	27.4788	27.4538	27.5226	27.5626	27.4973	VOC domain-containing protein	SMc01879	SMc01879	sme:SMc01879	+	Discard	Discard	-0.00658989	1.41011	0.0215451	NC	Q92NM9
24.1173	24.4203	24.4548	20.3122	15.8742	15.4607	24.6727	24.6466	24.8141	24.9624	24.7101	25.1718	Pantothenate synthetase. PS. EC 6.3.2.1 (Pantoate--beta-alanine ligase) (Pantoate-activating enzyme)	panC R02162 SMc01880	SMc01880	sme:SMc01880	+	Keep	Discard	7.73238	3.5484	0.000246787	Module_8	Q92NN0	wt_phbC;phaR_phbC;phbCphaR_phbC
26.8128	26.9133	26.8335	26.0745	25.9423	26.1241	26.8846	26.794	26.8884	27.0165	27.0531	26.7688	3-methyl-2-oxobutanoate hydroxymethyltransferase. EC 2.1.2.11 (Ketopantoate hydroxymethyltransferase. KPHMT)	panB R02161 SMc01881	SMc01881	sme:SMc01881	+	Keep	Discard	0.89917	4.96924	9.58084e-05	Module_1	Q92NN1	wt_phbC;phaR_phbC;phbCphaR_phbC
28.2433	28.2303	28.1081	28.8562	28.6941	28.8908	28.6708	28.8797	28.7564	28.6318	28.6478	28.4779	Putative aminopeptidase P	SMc01885	SMc01885	sme:SMc01885	+	Discard	Discard	-0.227886	3.7666	0.000233422	NC	Q92NN4	phbCphaR_wt;phaR_wt;phbC_wt
27.8462	27.6062	27.5913	27.9913	28.4313	28.1908	28.1271	28.1316	27.998	28.2231	28.4845	27.648	Ribosomal protein L11 methyltransferase. L11 Mtase. EC 2.1.1.-	prmA R02155 SMc01472	SMc01472	sme:SMc01472		Discard	Discard	-0.0859712	0.88211	0.0568633	NC	Q92NN5
26.5226	26.2544	26.3795	26.3992	26.8431	26.4375	26.7844	26.7151	26.4044	26.5605	26.4785	26.1951	Probable electron transport protein SCO1/SenC. cytochrome C oxidase	senC SMc01471	SMc01471	sme:SMc01471		Discard	Discard	-0.148513	0.390995	0.239399	NC	Q92NN6
26.2508	26.4334	26.331	26.0506	26.1897	25.9354	26.6489	26.5141	26.2694	26.3569	26.445	26.0898	Putative CreA protein	creA SMc01465	SMc01465	sme:SMc01465	+	Discard	Discard	0.238689	1.23551	0.0254916	NC	Q92NP0	phaR_phbC
24.0859	26.6396	25.6408	24.185	24.1923	24.482	23.7757	23.7767	23.8693	24.215	24.5238	24.4684	Pribosyltran domain-containing protein	SMc01463	SMc01463	sme:SMc01463	+	Discard	Discard	0.115971	1.1252	0.02961	NC	Q92NP2
24.9841	24.9086	25.0221	25.3625	25.5096	25.4336	24.9659	25.0561	25.1139	25.29	25.1476	25.3704	Putative acetyltransferase	SMc01462	SMc01462	sme:SMc01462	+	Discard	Discard	-0.165913	3.34285	0.000490272	Module_10	Q92NP3	phbCphaR_wt;phbC_wt;phbCphaR_phaR;phbC_phaR
25.3179	25.0887	24.7354	25.6031	25.2483	25.5105	24.9024	25.1702	24.979	24.5058	24.9277	24.8092	DNA helicase. EC 3.6.4.12	uvrD1 SMc01461	SMc01461	sme:SMc01461	+	Discard	Keep	-0.706374	1.61223	0.0110027	NC	Q92NP4	phbC_phbCphaR
29.0899	29.1902	29.2333	28.8208	28.9441	28.7036	28.9065	28.9923	29.0777	28.7466	28.8679	28.6763	Hypothetical transmembrane protein	SMc01459	SMc01459	sme:SMc01459	+	Discard	Discard	-0.0592486	2.48858	0.00231072	NC	Q92NP5	wt_phbCphaR;wt_phbC
26.3511	26.3166	26.1334	26.4296	26.5202	26.6366	26.2212	26.2938	26.3032	26.2379	26.3002	26.4996	Probable secretion protein	SMc01458	SMc01458	sme:SMc01458	+	Discard	Discard	-0.182903	1.27684	0.0247643	NC	Q92NP6
23.2534	23.2086	23.2914	23.5227	23.0076	23.1014	22.7243	23.075	23.2911	22.7194	23.1291	23.3264	Probable acriflavine resistance protein	SMc01457	SMc01457	sme:SMc01457		Discard	Discard	-0.152309	0.18546	0.490739	NC	Q92NP7
25.9618	25.9559	25.725	26.5108	26.4259	26.527	25.9978	26.2535	26.3834	26.5493	26.5233	26.5136	Putative D-lactate dehydrogenase (Cytochrome) protein. EC 1.1.2.4	dld SMc01455	SMc01455	sme:SMc01455	+	Discard	Discard	0.0408592	3.18377	0.000533333	NC	Q92NP8	phaR_wt;phbC_wt;phbCphaR_wt
30.6633	30.3433	30.7086	30.0035	30.3009	30.1066	30.6465	30.7488	30.816	30.4838	30.4405	30.6726	Uncharacterized protein	SMc01449	SMc01449	sme:SMc01449	+	Keep	Discard	0.395336	2.23653	0.00324928	NC	Q92NQ1	phbCphaR_phbC;wt_phbC;phaR_phbC
23.8928	24.6453	24.329	21.2461	23.4684	21.0811	24.5518	24.5753	24.1689	24.0169	24.5544	23.4977	Uncharacterized protein	SMc01448	SMc01448	sme:SMc01448	+	Keep	Discard	2.0911	1.95181	0.00509121	NC	Q92NQ2	phbCphaR_phbC;wt_phbC;phaR_phbC
23.1511	24.1732	23.8056	22.1684	22.4118	21.2542	23.9792	23.2697	22.62	22.9014	22.8748	23.1623	Uncharacterized protein	SMc01447	SMc01447	sme:SMc01447	+	Discard	Discard	1.03466	1.72383	0.00816138	Module_9	Q92NQ3	wt_phbC
23.5967	24.188	24.1709	23.172	23.3866	22.9211	24.3482	23.8251	23.1988	23.3428	23.4241	23.6902	Uncharacterized protein	SMc01446	SMc01446	sme:SMc01446	+	Discard	Discard	0.32582	1.00571	0.0404247	NC	Q92NQ4
24.5847	24.8603	24.935	25.1986	25.3967	25.2912	24.5236	24.586	24.747	24.7116	24.9094	24.3469	Thymidylate synthase. TS. TSase. EC 2.1.1.45	thyA R02127 SMc01444	SMc01444	sme:SMc01444	+	Discard	Keep	-0.639553	2.13406	0.00387296	NC	Q92NQ5	phbC_phaR;phbC_phbCphaR;phbC_wt
25.7412	25.7895	24.7052	25.9219	26.249	26.0896	25.9969	26.0413	25.8305	25.8457	25.9248	25.8135	Putative glutathione S-transferase. EC 2.5.1.18	gst6 SMc01443	SMc01443	sme:SMc01443		Discard	Discard	-0.225531	0.864699	0.0585041	NC	Q92NQ6
26.9033	26.829	26.9223	26.7634	26.7566	26.7629	26.9122	26.8905	26.6525	26.8246	26.8473	27.0032	Dihydrofolate reductase. EC 1.5.1.3	folA SMc01442	SMc01442	sme:SMc01442		Discard	Discard	0.130724	0.50429	0.181602	NC	Q92NQ7
28.806	28.8993	28.9287	28.9021	28.9759	28.8842	28.7625	28.7877	28.78	28.6611	28.6595	28.6823	Protein HflK	hflK SMc01441	SMc01441	sme:SMc01441	+	Discard	Keep	-0.253056	3.5292	0.000472441	NC	Q92NQ8	phaR_phbCphaR;wt_phbCphaR;phbC_phbCphaR;phbC_phaR
30.2183	30.2182	30.2717	30.3021	30.4359	30.2647	30.2136	30.1725	30.2172	30.1079	30.1372	30.306	Protein HflC	hflC SMc01440	SMc01440	sme:SMc01440		Discard	Discard	-0.150527	0.897025	0.0663629	NC	Q92NQ9
26.189	25.4854	25.1658	26.4658	26.344	26.5395	26.4416	26.2739	26.2808	26.5031	26.5194	26.6313	Phosphoserine phosphatase. EC 3.1.3.3 (O-phosphoserine phosphohydrolase)	serB SMc01494	SMc01494	sme:SMc01494	+	Discard	Discard	0.101482	1.949	0.00541558	NC	Q92NR1	phaR_wt;phbC_wt;phbCphaR_wt
25.1835	25.118	24.784	25.1543	25.2154	25.2833	25.1444	25.1069	25.0656	25.2368	25.1589	25.1909	tRNA dimethylallyltransferase. EC 2.5.1.75 (Dimethylallyl diphosphate:tRNA dimethylallyltransferase. DMAPP:tRNA dimethylallyltransferase. DMATase) (Isopentenyl-diphosphate:tRNA isopentenyltransferase. IPP transferase. IPPT. IPTase)	miaA R02118 SMc01435	SMc01435	sme:SMc01435		Discard	Discard	-0.0220922	0.615958	0.126582	NC	Q92NR2
22.5391	22.867	22.9362	22.3088	22.6331	22.4368	22.7375	22.6615	22.0968	22.5072	22.5149	22.7583	Uncharacterized protein	SMc01434	SMc01434	sme:SMc01434		Discard	Discard	0.133885	0.411969	0.220527	NC	Q92NR3
19.4295	19.7773	19.8156	18.9303	17.919	16.942	19.5782	19.3092	19.3266	19.816	19.4687	20.2376	Uncharacterized protein	SMc01433	SMc01433	sme:SMc01433	+	Keep	Discard	1.9103	2.00125	0.00470528	NC	Q92NR4	phaR_phbC;wt_phbC;phbCphaR_phbC
28.1346	27.9524	27.9657	28.4103	28.0851	28.3982	28.2845	28.3578	28.419	28.6786	28.6347	28.6465	Acetolactate synthase. EC 2.2.1.6	ilvI SMc01431	SMc01431	sme:SMc01431	+	Keep	Discard	0.355353	3.06114	0.0007422	NC	Q92NR5	phaR_wt;phbCphaR_wt;phbCphaR_phbC;phbCphaR_phaR
28.7014	28.5281	28.5384	28.8235	28.7391	28.7789	28.8819	28.897	29.0179	29.0441	28.9898	29.278	Acetolactate synthase small subunit. AHAS. ALS. EC 2.2.1.6 (Acetohydroxy-acid synthase small subunit)	ilvH SMc01430	SMc01430	sme:SMc01430	+	Keep	Discard	0.323474	2.85489	0.00106099	NC	Q92NR6	phaR_wt;phbCphaR_wt;phbCphaR_phbC
27.8406	28.3844	28.2733	28.4102	28.6578	28.5534	28.0511	28.2135	28.1825	28.2055	28.0837	28.1254	Putative oxidoreductase. EC 1.1.1.-	SMc01429	SMc01429	sme:SMc01429	+	Discard	Discard	-0.402199	1.32749	0.0207352	NC	Q92NR7
30.1587	30.1683	30.1549	30.0628	30.3199	29.9747	30.2411	30.1547	30.0996	30.1714	30.1286	30.3435	Probable cold shock transcription regulator	cspA2 SMc01428	SMc01428	sme:SMc01428		Discard	Discard	0.0953534	0.107304	0.694945	NC	Q92NR8
25.4789	25.4025	25.4539	26.4485	26.4135	26.0922	25.3038	25.1737	25.2917	25.457	25.398	25.4784	Methyltransf_11 domain-containing protein	SMc01426	SMc01426	sme:SMc01426	+	Discard	Keep	-0.873589	5.0443	0.000101911	NC	Q92NR9	phbC_phaR;phbC_phbCphaR;phbC_wt
28.3496	28.2928	28.3478	28.3076	28.3717	28.1695	28.2206	28.1468	28.2078	28.0696	27.9517	27.8974	Nitrile hydratase. EC 4.2.1.84	nthA SMc01424	SMc01424	sme:SMc01424	+	Discard	Keep	-0.310045	2.85536	0.00120661	NC	Q92NS1	phaR_phbCphaR;phbC_phbCphaR;wt_phbCphaR
25.9146	25.615	25.6563	25.9901	25.9902	25.9795	25.699	26.0798	25.9683	25.8757	25.6993	25.684	Nitrile hydratase subunit beta. NHase. EC 4.2.1.84	nthB SMc01423	SMc01423	sme:SMc01423		Discard	Discard	-0.233628	0.866509	0.0634468	NC	Q92NS2
25.2294	24.9831	25.0743	25.3552	25.1342	25.1694	24.8412	24.7171	24.9167	24.9538	24.9104	25.217	NHase_beta domain-containing protein	SMc01422	SMc01422	sme:SMc01422	+	Discard	Discard	-0.192495	1.48373	0.0153697	NC	Q92NS3	phbC_phaR
22.6465	22.3182	22.4047	21.5716	21.3384	21.9096	22.7567	22.5037	22.564	22.6929	22.4335	21.4865	Probable RNA polymerase sigma factor	rpoE1 SMc01419	SMc01419	sme:SMc01419	+	Discard	Discard	0.597736	1.37645	0.0172986	Module_2	Q92NS5	phaR_phbC
28.1922	27.492	27.4872	25.4121	24.5896	24.076	27.8701	27.3238	26.9316	27.2306	27.0079	25.9428	Hypothetical signal peptide protein	SMc01418	SMc01418	sme:SMc01418	+	Keep	Discard	2.03452	3.08555	0.000546763	Module_8	Q92NS6	phbCphaR_phbC;phaR_phbC;wt_phbC
23.3044	23.6929	23.6385	23.3015	23.4374	23.4659	23.4429	23.4679	23.1819	23.1155	23.3959	23.3033	Uncharacterized protein	SMc01416	SMc01416	sme:SMc01416		Discard	Discard	-0.130025	0.575479	0.136846	NC	Q92NS8
22.2742	22.217	22.8354	23.0067	21.2183	23.3472	22.2497	22.4461	22.5383	22.8805	22.4816	22.1297	YcaO domain-containing protein	SMc01413	SMc01413	sme:SMc01413		Discard	Discard	-0.026797	0.00178769	0.994836	NC	Q92NT0
21.5844	22.2175	22.5799	22.1354	22.4376	22.49	22.2201	22.037	21.5756	20.8615	21.4966	21.6192	TfuA domain-containing protein	SMc01412	SMc01412	sme:SMc01412	+	Discard	Keep	-1.02861	1.31548	0.0197623	NC	Q92NT1	phbC_phbCphaR
25.1954	23.3111	23.3542	24.8908	22.557	24.9311	25.1301	23.6952	23.4551	23.3678	23.3708	24.9776	Conserved hypothetical transmembrane protein	SMc01411	SMc01411	sme:SMc01411		Discard	Discard	-0.220923	0.00316579	0.990877	NC	Q92NT2
26.4261	26.1175	25.8287	25.0583	24.6788	25.2721	26.1791	26.4211	26.3129	26.3046	26.106	26.0318	Uncharacterized protein	SMc01490	SMc01490	sme:SMc01490	+	Keep	Discard	1.1444	3.36027	0.000375267	NC	Q92NT3	wt_phbC;phbCphaR_phbC;phaR_phbC
29.0219	29.0703	29.032	29.2864	29.3703	29.2638	29.0818	29.1246	29.0935	29.0545	29.0162	29.0648	Pyridoxine 5'-phosphate synthase. PNP synthase. EC 2.6.99.2	pdxJ R02086 SMc01407	SMc01407	sme:SMc01407	+	Discard	Keep	-0.261662	4.35669	0.000194175	Module_7	Q92NT6	phbC_wt;phbC_phbCphaR;phbC_phaR
24.2276	23.8523	23.9463	23.6387	23.9594	23.7257	24.1633	24.0603	23.9753	23.8496	23.812	23.7236	Hypothetical transmembrane protein	SMc01488	SMc01488	sme:SMc01488	+	Discard	Discard	0.0204563	1.11563	0.0339018	NC	Q92NT8
24.2717	23.9695	24.0993	24.1738	24.827	24.5779	24.1368	24.0882	24.0714	24.0503	24.0117	23.8004	NmrA domain-containing protein	SMc01405	SMc01405	sme:SMc01405	+	Discard	Keep	-0.572126	1.47464	0.0148037	NC	Q92NT9	phbC_phbCphaR
24.9363	25.3639	25.1819	24.5115	25.0292	24.9236	24.769	24.218	23.9434	24.1915	24.1526	23.7314	Putative aspartate racemase. EC 5.1.1.-	SMc01404	SMc01404	sme:SMc01404	+	Discard	Keep	-0.796246	2.15171	0.00348037	NC	Q92NU1	phbC_phbCphaR;wt_phbCphaR;wt_phaR
19.8528	21.873	22.0119	21.7701	21.3006	20.8347	21.8402	19.4969	19.2306	21.8365	21.9912	21.8534	Transcription regulator. AsnC family	SMc01403	SMc01403	sme:SMc01403		Discard	Discard	0.591887	0.581342	0.123987	NC	Q92NU2
26.5438	26.3997	26.4119	29.9123	29.9852	29.9671	25.9187	25.4747	25.2387	26.2609	26.524	26.4009	Putative NADH dehydrogenase transmembrane protein. EC 1.6.99.3	ndh SMc04452	SMc04452	sme:SMc04452	+	Discard	Keep	-3.55964	7.93232	0	Module_4	Q92NU3	phbCphaR_phaR;wt_phaR;phbC_phaR;phbC_phbCphaR;phbC_wt
22.232	22.8889	22.8026	22.7963	22.0881	23.0698	22.1257	22.4636	22.6101	22.4725	22.7573	21.9224	HTH rpiR-type domain-containing protein	SMc04363	SMc04363	sme:SMc04363		Discard	Discard	-0.267312	0.126473	0.616564	NC	Q92NU4
24.0477	24.0079	24.1693	24.0232	24.1133	24.143	24.0093	23.7699	23.9615	23.8577	23.8457	24.2364	Membrane-fusion protein	macA SMc04350	SMc04350	sme:SMc04350		Discard	Discard	-0.11321	0.398139	0.240689	NC	Q92NV0
27.4204	28.2652	27.9177	26.833	26.9851	26.4946	28.1181	27.6896	27.26	27.3393	26.3081	27.5598	Hypothetical signal peptide protein	SMc04344	SMc04344	sme:SMc04344	+	Discard	Discard	0.298159	1.19705	0.0253903	NC	Q92NV2
23.4653	23.6279	23.4527	23.7587	23.8766	24.0783	23.6976	23.6872	23.5049	23.3841	23.273	23.4781	Putative adenylate/guanylate cyclase transmembrane protein. EC 4.6.1.1	cyaJ SMc04343	SMc04343	sme:SMc04343	+	Discard	Keep	-0.526178	2.40008	0.00253432	NC	Q92NV3	phbC_phbCphaR;phbC_wt
28.2353	28.1065	28.0073	27.4777	27.4622	27.8634	28.3316	28.3428	28.3917	28.452	28.2714	28.5051	Periplasmic substrate-binding protein	SMc04341	SMc04341	sme:SMc04341	+	Keep	Discard	0.808425	3.36561	0.000428571	NC	Q92NV4	wt_phbC;phaR_phbC;phbCphaR_phbC
27.8087	27.7848	27.653	28.1399	27.8649	28.0908	27.8436	28.0567	27.9549	28.001	28.1015	27.9782	Putative oxidoreductase	mocA SMc04322	SMc04322	sme:SMc04322	+	Discard	Discard	-0.00495021	1.46322	0.016554	NC	Q92NV6	phbCphaR_wt;phbC_wt
24.2304	24.3643	24.3052	25.2808	25.0507	25.1175	24.6375	24.3446	24.6381	25.0738	24.7566	24.9485	Putative glutathione S-transferase. EC 2.5.1.18	gst10 SMc04321	SMc04321	sme:SMc04321	+	Discard	Discard	-0.223358	3.625	0.000252525	NC	Q92NV7	phbCphaR_wt;phbC_wt;phbCphaR_phaR;phbC_phaR
21.689	22.257	21.6944	22.4188	22.4121	22.646	20.2931	21.7592	21.4699	21.5102	21.6448	21.6894	Probable adenylate/guanylate cyclase	cyaF3 SMc04292	SMc04292	sme:SMc04292	+	Discard	Discard	-0.87752	1.50456	0.0131476	NC	Q92NW0	phbC_phaR
25.5266	25.0978	25.0396	24.3401	23.6882	23.609	25.3356	24.9252	24.7978	24.7079	24.7459	24.3938	Putative L-sorbosone dehydrogenase (Sndh) protein. EC 1.1.1.-	SMc04291	SMc04291	sme:SMc04291	+	Discard	Discard	0.736762	2.61739	0.00142931	Module_2	Q92NW1	phaR_phbC;wt_phbC
21.4594	21.6305	21.6308	21.8039	21.6294	22.8167	21.9451	22.0108	16.3399	22.3298	22.0214	21.9839	Uncharacterized protein	SMc04274	SMc04274	sme:SMc04274		Discard	Discard	0.0283483	0.343701	0.265135	NC	Q92NW7
25.1954	25.3685	25.3006	25.8429	25.7076	25.8582	25.064	25.0134	25.5381	25.5994	25.4949	25.5791	Nudix hydrolase domain-containing protein	SMc04272	SMc04272	sme:SMc04272	+	Discard	Discard	-0.245117	2.17958	0.00357037	Module_7	Q92NW8	phbC_phaR;phbC_wt
25.078	25.1754	25.1558	24.8522	25.1631	25.255	24.9936	25.1319	25.2639	24.8553	24.384	24.8005	Uncharacterized protein	SMc04271	SMc04271	sme:SMc04271	+	Discard	Discard	-0.410222	1.38468	0.0180223	NC	Q92NW9
28.2659	28.3026	28.2894	28.3258	28.3475	28.2916	28.2894	28.2899	28.334	28.1361	28.0069	27.9208	Uncharacterized protein	SMc04201	SMc04201	sme:SMc04201	+	Discard	Keep	-0.30038	3.18168	0.000738056	NC	Q92NX7	wt_phbCphaR;phaR_phbCphaR;phbC_phbCphaR
25.9208	25.7439	25.7445	25.7778	25.8225	25.8919	25.8254	25.7728	25.8161	25.6482	25.7323	25.9022	Phage-related repressor protein C	SMc04198	SMc04198	sme:SMc04198		Discard	Discard	-0.0697918	0.0912065	0.750003	NC	Q92NY0
24.2384	24.4976	24.5224	23.538	24.0793	23.5503	24.1914	24.15	24.0871	23.9557	23.998	24.3819	Putative transmembrane protein	SMc04194	SMc04194	sme:SMc04194	+	Discard	Discard	0.389282	1.62641	0.0107384	Module_2	Q92NY2	wt_phbC
25.9376	26.0515	25.8423	25.3117	25.1781	25.4751	26.0401	25.674	26.0023	25.8431	25.8235	25.9696	CENP-V/GFA domain-containing protein	SMc04188	SMc04188	sme:SMc04188	+	Keep	Discard	0.557105	2.72483	0.0013047	NC	Q92NY4	phbCphaR_phbC;phaR_phbC;wt_phbC
25.5711	25.8116	25.9951	25.9455	25.9841	25.964	25.7941	25.7245	25.7556	25.1591	25.5943	25.1428	Hypothetical transmembrane protein	SMc04181	SMc04181	sme:SMc04181	+	Discard	Keep	-0.665742	2.1642	0.00366575	NC	Q92NZ1	phaR_phbCphaR;wt_phbCphaR;phbC_phbCphaR
25.5444	25.9692	25.8535	25.7789	25.9098	25.8014	25.9514	25.8829	25.8247	25.575	25.7141	25.6778	Hypothetical transmembrane protein	SMc04180	SMc04180	sme:SMc04180		Discard	Discard	-0.174373	0.666751	0.109404	NC	Q92NZ2
21.849	22.2171	23.0985	25.2046	24.9597	24.9198	21.8829	20.7176	23.174	24.6678	24.3981	25.105	Putative transmembrane protein	SMc04179	SMc04179	sme:SMc04179	+	Discard	Discard	-0.304422	2.87899	0.000870918	NC	Q92NZ3	phbCphaR_phaR;phbC_phaR;phbCphaR_wt;phbC_wt
26.0099	25.8576	25.6863	25.1955	25.2235	24.8706	25.9419	25.9517	25.6953	25.6838	25.8526	25.6042	Uncharacterized protein	SMc04178	SMc04178	sme:SMc04178	+	Keep	Discard	0.616981	2.96899	0.000836767	Module_8	Q92NZ4	phbCphaR_phbC;wt_phbC;phaR_phbC
22.7629	23.407	23.4317	23.6615	23.2007	23.7058	22.7297	23.3731	23.344	23.4446	23.2156	23.2507	Mechanosensitive ion channel family protein	SMc04176	SMc04176	sme:SMc04176		Discard	Discard	-0.219082	0.312726	0.305394	NC	Q92NZ5
24.0943	24.0634	24.1365	24.2654	24.3276	24.2454	24.1658	24.1572	24.1891	24.1804	24.2367	24.4172	Hypothetical transmembrane protein	SMc04175	SMc04175	sme:SMc04175	+	Discard	Discard	-0.0013415	1.51632	0.0164567	NC	Q92NZ6	phbCphaR_wt;phbC_wt
24.9729	24.8369	24.8051	24.5723	24.5346	24.6789	24.6416	24.8869	24.8384	24.2932	24.8602	24.137	RibD_C domain-containing protein	SMc04173	SMc04173	sme:SMc04173		Discard	Discard	-0.165166	0.932334	0.0506287	NC	Q92NZ7
28.77	28.6639	28.8015	28.062	27.6649	27.3989	27.6944	29.4363	29.0399	29.5373	27.6548	27.5472	Hemolysin-type calcium-binding protein	SMc04171	SMc04171	sme:SMc04171		Discard	Discard	0.537791	0.470332	0.174448	Module_2	Q92NZ9
23.1104	23.3406	22.8111	24.0492	23.9018	23.9667	21.9435	22.3005	22.731	22.1766	22.1816	22.0071	Uncharacterized protein	SMc04168	SMc04168	sme:SMc04168	+	Discard	Keep	-1.85078	4.22777	0.000164794	Module_5	Q92P02	wt_phbCphaR;phbC_phbCphaR;wt_phaR;phbC_phaR;phbC_wt
24.6117	25.0178	24.8875	24.9286	24.7721	25.1112	24.236	24.8846	24.6609	24.6446	24.7015	24.2192	Uncharacterized protein	SMc04166	SMc04166	sme:SMc04166		Discard	Discard	-0.41555	0.67038	0.101401	NC	Q92P04
29.1499	29.2317	29.2672	29.0637	29.1805	29.1954	28.9866	29.0711	29.1247	29.1367	29.1599	29.0505	Oxidoreductase. EC 1.-.-.-	SMc04165	SMc04165	sme:SMc04165		Discard	Discard	-0.0308609	1.01358	0.0508067	NC	Q92P05
24.4126	24.188	24.4557	24.1165	24.164	24.0712	23.6071	23.5415	23.6053	23.1488	22.3351	22.486	Uncharacterized protein	SMc04164	SMc04164	sme:SMc04164	+	Discard	Keep	-1.46062	4.08474	0.000176271	NC	Q92P06	phaR_phbCphaR;phbC_phbCphaR;wt_phbCphaR;wt_phaR
23.7237	23.6643	23.7324	24.0852	24.2363	24.3574	23.7122	24.1737	24.2952	24.0164	23.7075	24.1909	Transcription regulator lysR family	SMc04163	SMc04163	sme:SMc04163	+	Discard	Discard	-0.254695	1.08826	0.0344625	NC	Q92P07
22.2363	22.1702	22.4711	20.4007	20.3071	20.626	22.224	22.3843	22.4739	22.8422	22.1713	22.0396	Uncharacterized protein	SMc04161	SMc04161	sme:SMc04161	+	Keep	Discard	1.90644	4.52997	0.000190476	Module_8	Q92P09	wt_phbC;phbCphaR_phbC;phaR_phbC
20.8657	22.1496	21.7543	22.6583	20.5695	22.4694	21.361	21.986	21.554	21.5133	21.2028	21.2829	2Fe-2S ferredoxin-type domain-containing protein	SMc04347	SMc04347	sme:SMc04347		Discard	Discard	-0.566069	0.0984536	0.692958	NC	Q92P11
26.2309	26.3129	26.2713	26.6278	26.4685	26.5943	26.2487	26.321	26.3521	26.4735	26.5652	26.2893	Methyltransferase	SMc04342	SMc04342	sme:SMc04342	+	Discard	Discard	-0.120824	1.87373	0.00746686	NC	Q92P12	phbC_wt;phbC_phaR
21.9581	22.6801	21.9417	23.8807	23.9775	24.3316	22.1337	21.9874	22.1871	24.5194	24.3183	24.2386	Methylenetetrahydrofolate reductase. EC 1.5.1.20	SMc04340	SMc04340	sme:SMc04340	+	Discard	Discard	0.295482	5.22742	3.00752e-05	NC	Q92P13	phbC_phaR;phbCphaR_phaR;phbC_wt;phbCphaR_wt
24.3891	24.3786	24.0178	24.111	24.2821	24.189	24.3155	24.271	24.2437	24.4438	24.2242	24.3882	Virulence_fact domain-containing protein	SMc04337	SMc04337	sme:SMc04337		Discard	Discard	0.158028	0.261702	0.383977	NC	Q92P14
28.4374	28.6797	28.609	28.3197	28.5764	28.2121	28.5298	28.4848	28.4817	28.2718	28.2775	28.4906	Putative entericidin B signal peptide protein	ecnB SMc04332	SMc04332	sme:SMc04332		Discard	Discard	-0.0227324	0.751156	0.0868525	NC	Q92P18
27.0606	27.2608	27.1891	26.4395	26.6279	26.7524	26.589	26.6721	26.8805	26.6723	26.725	26.5103	Putative dimethylamine corrinoid protein	mtbC SMc04331	SMc04331	sme:SMc04331	+	Discard	Discard	0.029253	2.58386	0.00169712	Module_2	Q92P19	wt_phbC;wt_phbCphaR;wt_phaR
27.3526	27.3608	27.2241	27.7413	27.6954	27.7566	27.2707	27.2754	27.3742	27.6835	27.7466	27.6123	Methyltransferase. EC 2.1.1.-	mttB SMc04330	SMc04330	sme:SMc04330	+	Discard	Discard	-0.0503273	4.54339	0.000168067	NC	Q92P20	phbCphaR_phaR;phbC_phaR;phbCphaR_wt;phbC_wt
23.0903	23.897	22.0024	24.2386	22.8061	24.1139	23.2506	23.456	22.2405	20.4089	23.4938	19.112	Putative aminotransferase. EC 2.6.1.-	SMc04326	SMc04326	sme:SMc04326		Discard	Discard	-2.71461	0.819518	0.0633747	NC	Q92P24
25.2189	25.2294	25.1534	25.1364	24.9409	25.0343	25.2428	25.0133	25.0992	24.8625	24.6297	24.9261	Betaine-homocysteine methyltransferase. EC 2.1.1.5	bmt SMc04325	SMc04325	sme:SMc04325	+	Discard	Discard	-0.231068	1.91181	0.00667588	NC	Q92P25	phaR_phbCphaR;wt_phbCphaR
22.9969	23.3563	23.4952	23.6077	23.6082	23.4901	22.7557	23.2295	22.9386	22.6593	23.326	23.9092	Uncharacterized protein	SMc04312	SMc04312	sme:SMc04312		Discard	Discard	-0.270501	0.492638	0.166062	NC	Q92P27
25.2263	25.4139	25.3625	25.2105	25.3102	25.2742	25.3153	25.5614	25.6523	25.4462	25.4821	25.3279	Putative ABC-transporter ATP-binding protein	SMc04439	SMc04439	sme:SMc04439		Discard	Discard	0.153765	0.950508	0.0525306	NC	Q92P28
31.1577	31.054	31.1008	29.2444	29.3188	29.1626	30.9826	30.8798	30.9832	29.2696	29.2122	29.1454	ABC transporter. substrate binding protein	SMc04311	SMc04311	sme:SMc04311	+	Discard	Discard	-0.0328852	9.53243	0	NC	Q92P29	phaR_phbCphaR;wt_phbCphaR;phaR_phbC;wt_phbC
24.7942	24.4687	24.8969	24.69	24.8012	24.9304	24.4173	24.7475	24.6472	24.6288	24.7388	24.8551	Cobyric acid synthase	cobQ R01963 SMc04309	SMc04309	sme:SMc04309		Discard	Discard	-0.0662518	0.281941	0.351338	NC	Q92P31
24.3534	24.3023	24.2251	24.3166	24.2553	24.4295	24.4001	24.4397	24.2206	24.3904	24.3916	24.4862	Oxidoreductase. EC 1.-.-.-	SMc04308	SMc04308	sme:SMc04308		Discard	Discard	0.0889384	0.439821	0.22371	NC	Q92P32
22.2994	22.0576	22.2283	22.2917	21.7823	22.0344	21.8191	20.7782	21.621	22.0882	22.05	22.2679	Adenylate/guanylate cyclase transmembrane protein. EC 4.6.1.1	cyaD2 SMc04307	SMc04307	sme:SMc04307	+	Discard	Discard	0.0992603	1.28025	0.021767	NC	Q92P33
23.9192	23.6287	23.7719	23.5058	23.5562	23.7865	23.8725	23.7203	23.9086	24.106	24.3531	24.2481	Bifunctional adenosylcobalamin biosynthesis protein. EC 2.7.1.156. EC 2.7.7.62	cobP SMc04305	SMc04305	sme:SMc04305	+	Keep	Discard	0.619542	2.61874	0.00155966	NC	Q92P34	phbCphaR_phbC;phbCphaR_wt;phbCphaR_phaR
24.9563	24.7921	24.8152	24.684	24.7012	24.7231	25.0339	25.0777	25.0036	25.2051	25.1948	25.2767	Probable cobalamine biosynthesis protein	cobW SMc04304	SMc04304	sme:SMc04304	+	Keep	Discard	0.522775	4.8886	0.000205128	NC	Q92P35	wt_phbC;phaR_phbC;phbCphaR_phbC;phaR_wt;phbCphaR_wt;phbCphaR_phaR
20.2718	21.7094	20.3955	23.9567	23.4975	24.0857	21.2462	22.8522	23.0512	23.4763	23.5703	24.2451	Probable Aerobic cobaltochelatase CobN subunit. EC 6.6.1.2	cobN SMc04303	SMc04303	sme:SMc04303	+	Discard	Discard	-0.0826969	2.73002	0.00107042	NC	Q92P36	phbCphaR_wt;phbC_wt
23.9826	23.696	24.1632	22.9904	23.5863	23.2082	23.8795	24.0379	24.1325	23.8975	23.6599	24.1371	Corrinoid adenosyltransferase. EC 2.5.1.17 (Cob(II)alamin adenosyltransferase) (Cob(II)yrinic acid a.c-diamide adenosyltransferase)	cobO SMc04302	SMc04302	sme:SMc04302	+	Keep	Discard	0.636488	1.84312	0.00685889	Module_8	Q92P37	phbCphaR_phbC;wt_phbC;phaR_phbC
27.2127	27.32	27.3478	26.646	26.8999	26.5952	27.4341	27.481	27.2098	27.2351	27.3802	27.2242	Putative peptide-binding periplasmic ABC transporter	SMc04293	SMc04293	sme:SMc04293	+	Keep	Discard	0.56615	3.22247	0.000510166	NC	Q92P42	phbCphaR_phbC;wt_phbC;phaR_phbC
26.2065	26.2133	26.276	25.8236	26.0971	26.0152	26.2322	26.2868	26.2801	26.143	26.0136	26.2054	Probable amidase. EC 3.5.1.-	SMc04290	SMc04290	sme:SMc04290	+	Discard	Discard	0.142016	1.7898	0.00886846	NC	Q92P43	wt_phbC;phaR_phbC
23.8398	21.3057	24.4867	24.1145	24.3092	20.5629	24.2739	24.6889	24.3998	24.6646	24.6983	23.4384	Probable cobalamin biosynthesis protein	cobE SMc04285	SMc04285	sme:SMc04285		Discard	Discard	1.27154	0.288508	0.322933	NC	Q92P46
23.9453	23.3539	23.8229	24.508	24.4044	24.5474	23.9833	24.4009	24.6147	24.1985	24.5501	23.3835	Uroporphyrinogen-III C-methyltransferase. EC 2.1.1.107	cobA SMc04284	SMc04284	sme:SMc04284		Discard	Discard	-0.442525	0.876981	0.0561725	NC	Q92P47
21.6383	22.1819	22.1171	22.4817	22.4241	22.7283	21.474	21.8493	22.3336	22.0758	22.2522	22.2039	Hydrogenobyrinate a.c-diamide synthase. EC 6.3.5.9 (Hydrogenobyrinic acid a.c-diamide synthase)	cobB R01945 SMc04282	SMc04282	sme:SMc04282	+	Discard	Discard	-0.367392	1.10906	0.0320349	NC	Q92P48
22.0321	21.4169	27.465	23.3309	23.1893	23.3853	22.1461	22.4234	27.0772	23.3054	23.3305	23.4884	Threonine-phosphate decarboxylase. EC 4.1.1.81 (L-threonine-O-3-phosphate decarboxylase)	cobC SMc04281	SMc04281	sme:SMc04281		Discard	Discard	0.0729262	0.00592025	0.983637	NC	Q92P49
27.5504	27.5838	27.5279	27.3826	27.4505	27.4493	27.2774	27.3138	27.393	27.1562	27.2437	27.2985	Acyl carrier protein AcpXL	acpXL R01942 SMc04278	SMc04278	sme:SMc04278	+	Discard	Keep	-0.194701	3.40341	0.000496241	NC	Q92P51	phbC_phbCphaR;wt_phbCphaR;wt_phaR
26.0283	26.1097	26.1039	26.5214	26.379	26.4906	25.9898	26.0152	26.0618	26.2317	26.3447	25.9297	Putative (3R)-hydroxymyristoyl-[acyl carrier] dehydratase transmembrane protein. EC 4.2.1.-	SMc04277	SMc04277	sme:SMc04277	+	Discard	Discard	-0.294996	2.12422	0.00438448	NC	Q92P52	phbC_phaR;phbC_wt
28.0335	28.1086	28.1028	28.4122	28.3566	28.3815	28.1133	28.0278	28.0708	28.1032	28.1589	28.1168	Probable 3-oxoacyl-ACP synthase II. EC 2.3.1.41	fabF2 SMc04275	SMc04275	sme:SMc04275	+	Discard	Keep	-0.257137	4.80444	0.000177778	NC	Q92P53	phbC_phaR;phbC_wt;phbC_phbCphaR
27.4691	27.3257	27.3702	27.8552	27.7389	27.6929	26.8937	27.2273	26.8547	27.442	27.4585	27.6517	Putative 3-oxoacyl-acyl-carrier-protein synthase. EC 2.3.1.41	SMc04273	SMc04273	sme:SMc04273	+	Discard	Discard	-0.244987	3.21505	0.000509225	NC	Q92P54	wt_phaR;phbCphaR_phaR;phbC_phaR;phbC_wt
26.7646	26.6956	26.6104	27.1934	26.8944	27.0409	26.4962	26.7457	26.6662	26.6773	26.7198	26.6435	Probable alcohol dehydrogenase. EC 1.1.1.1	adhA2 SMc04270	SMc04270	sme:SMc04270	+	Discard	Keep	-0.362706	2.25441	0.00330798	NC	Q92P55	phbC_phaR;phbC_phbCphaR;phbC_wt
23.1165	23.3157	23.315	23.7649	23.6983	23.8302	22.9509	22.8099	22.9894	23.1115	23.0952	22.8328	LpxXL C28-acyltransferase. EC 2.3.1.-	lpxXL SMc04268	SMc04268	sme:SMc04268	+	Discard	Keep	-0.751314	4.16854	0.000181818	NC	Q92P56	wt_phaR;phbC_phaR;phbC_phbCphaR;phbC_wt
28.6539	28.744	28.6253	28.6757	28.749	28.8697	28.6538	28.9206	28.6451	28.6453	28.7522	28.2893	VOC domain-containing protein	SMc04266	SMc04266	sme:SMc04266		Discard	Discard	-0.20256	0.361584	0.268964	NC	Q92P57
26.222	26.1416	26.2151	26.0375	26.4022	26.1839	26.244	26.2947	26.1332	26.1353	26.1362	25.7536	Uncharacterized protein	SMc04265	SMc04265	sme:SMc04265		Discard	Discard	-0.199533	0.482643	0.181537	NC	Q92P58
23.4167	23.5733	23.2062	24.0097	23.8113	24.0499	23.2268	23.5409	23.5425	23.8535	23.7909	23.3219	Probable sodium/alanine symporter	SMc04263	SMc04263	sme:SMc04263	+	Discard	Discard	-0.301546	1.44882	0.015496	NC	Q92P60	phbC_wt
29.835	29.6143	29.6672	30.0102	29.8675	30.2049	30.0931	30.1234	30.0009	29.8931	30.1761	29.9041	6-phosphogluconate dehydrogenase. decarboxylating. EC 1.1.1.44	gnd SMc04262	SMc04262	sme:SMc04262	+	Discard	Discard	-0.0364539	1.42617	0.0172021	NC	Q92P61	phaR_wt
24.483	24.5995	24.5163	24.7291	24.9941	24.8397	24.9324	24.387	24.5978	24.6181	24.5344	24.8409	Probable transcriptional regulator	SMc04260	SMc04260	sme:SMc04260		Discard	Discard	-0.189812	0.634005	0.115267	NC	Q92P63
23.8832	23.9229	23.86	22.828	22.6115	23.1473	23.3359	23.3957	23.1157	22.4675	22.5934	22.2784	Putative gentiobiose. salicin. and cellobiose ABC transporter. periplasmic solute-binding component	SMc04259	SMc04259	sme:SMc04259	+	Discard	Discard	-0.415825	4.34259	0.000163265	Module_8	Q92P64	phaR_phbCphaR;wt_phbCphaR;wt_phbC;wt_phaR
23.4705	23.0801	22.2515	22.187	22.0254	22.3085	23.5239	23.5586	22.3222	23.2531	23.1779	23.6143	Putative beta-mannosidase. EC 3.2.1.25	manB SMc04255	SMc04255	sme:SMc04255	+	Discard	Discard	1.17481	1.09885	0.0317537	NC	Q92P68
24.6569	24.6667	24.5209	24.8079	24.8843	24.7604	24.3264	24.5347	24.5781	24.8245	24.9797	24.4706	AP_endonuc_2 domain-containing protein	SMc04254	SMc04254	sme:SMc04254	+	Discard	Discard	-0.0592581	0.977058	0.0467394	NC	Q92P69
23.5351	23.4703	23.9234	23.9203	23.3833	23.8192	23.3307	23.3201	23.3565	23.7411	24.212	23.7996	Probable dehydrogenase. EC 1.1.99.28	SMc04253	SMc04253	sme:SMc04253	+	Discard	Discard	0.209969	1.11676	0.0319979	NC	Q92P70
26.5712	26.4755	26.4814	27.1889	26.8309	27.0292	26.3301	26.4768	26.5592	26.7205	26.7648	26.7184	Probable oxidoreductase	SMc04252	SMc04252	sme:SMc04252	+	Discard	Discard	-0.281766	3.00722	0.000840442	NC	Q92P71	phbC_phaR;phbC_wt
24.8582	25.1421	24.7718	24.9563	25.0087	24.9863	23.2838	24.5971	24.6363	25.1128	25.1675	25.0612	Extracytoplasmic solute receptor protein (TRAP transporter)	smoM SMc04251	SMc04251	sme:SMc04251	+	Discard	Discard	0.130112	1.13653	0.0294254	NC	Q92P72
27.0665	26.5192	25.8114	26.6951	26.2668	27.4895	27.2311	27.5832	27.6254	27.6715	27.7502	27.3161	Putative beta-xylosidase. EC 3.2.1.37	SMc04247	SMc04247	sme:SMc04247	+	Discard	Discard	0.762171	1.256	0.0223861	NC	Q92P74
24.6268	24.5326	24.7137	24.9672	24.7196	24.9928	24.9205	24.8939	24.8764	24.7405	24.6938	24.793	High-affinity zinc uptake system protein ZnuA	znuA SMc04245	SMc04245	sme:SMc04245	+	Discard	Discard	-0.150781	1.7384	0.00977564	NC	Q92P75	phbC_wt;phaR_wt
21.7571	22.1412	21.5159	22.9098	22.5563	22.7128	22.0121	22.2136	22.4986	22.6172	23.0363	22.9259	Zinc import ATP-binding protein ZnuC. EC 7.2.2.20	znuC R01914 SMc04244	SMc04244	sme:SMc04244	+	Discard	Discard	0.133493	2.57267	0.00156049	NC	Q92P76	phbC_wt;phbCphaR_wt
28.8762	28.7341	28.9052	28.9655	29.0702	29.0108	28.219	28.1549	28.1541	28.1035	28.2288	28.3235	Probable ferripyochelin binding protein. EC 2.3.1.-	SMc04241	SMc04241	sme:SMc04241	+	Discard	Keep	-0.796899	5.75668	0	NC	Q92P79	wt_phaR;phbC_phaR;wt_phbCphaR;phbC_phbCphaR
29.6466	29.6882	29.7077	30.1547	30.2361	30.0861	29.2564	29.378	29.4151	29.4615	29.4322	28.991	FAA_hydrolase domain-containing protein	SMc04240	SMc04240	sme:SMc04240	+	Discard	Keep	-0.86407	3.54745	0.000287081	NC	Q92P80	wt_phbCphaR;phbC_phbCphaR;phbC_phaR;phbC_wt
27.6272	27.2754	27.4197	27.3546	27.3992	27.4145	27.4943	27.4294	27.4967	27.6747	27.5699	27.8913	Uncharacterized protein	SMc04239	SMc04239	sme:SMc04239	+	Keep	Discard	0.32251	1.29668	0.0231587	Module_2	Q92P81	phbCphaR_phbC
23.73	23.7429	23.8044	24.0907	24.0546	24.2346	23.687	23.8315	24.0056	24.0367	24.1794	24.0709	tRNA-dihydrouridine(20/20a) synthase. EC 1.3.1.91 (U20-specific dihydrouridine synthase. U20-specific Dus) (tRNA-dihydrouridine synthase A)	dusA SMc04235	SMc04235	sme:SMc04235	+	Discard	Discard	-0.0309683	2.30896	0.00303624	NC	Q92P85	phbCphaR_wt;phbC_wt;phbC_phaR
28.5332	28.7952	28.7483	28.705	28.8593	28.7648	28.5401	28.6412	28.7307	28.3105	28.3968	28.2127	Cold shock protein	cspA4 SMc04234	SMc04234	sme:SMc04234	+	Discard	Keep	-0.469676	2.57788	0.00185082	NC	Q92P86	phaR_phbCphaR;wt_phbCphaR;phbC_phbCphaR
25.2943	25.3887	24.9129	25.4385	25.2366	25.0208	25.282	25.143	25.1108	24.8157	25.2134	25.0538	UvrABC system protein B. Protein UvrB (Excinuclease ABC subunit B)	uvrB SMc04231	SMc04231	sme:SMc04231		Discard	Discard	-0.204301	0.210989	0.449552	NC	Q92P88
25.2452	25.1327	24.866	25.1179	25.1364	25.1437	25.1241	25.3199	25.1604	25.2225	25.2202	25.4866	Probable acyl-CoA hydrolase. EC 3.1.2.-	SMc04228	SMc04228	sme:SMc04228		Discard	Discard	0.177096	0.584	0.13587	NC	Q92P90
26.3117	26.2864	26.2473	25.942	26.321	26.0578	26.3043	26.3566	26.2311	26.0892	26.1816	26.2919	Uncharacterized protein	SMc04222	SMc04222	sme:SMc04222		Discard	Discard	0.0806109	0.641497	0.118283	NC	Q92P91
23.869	23.8519	23.7699	23.5659	23.6026	23.6022	23.6858	23.7414	22.6771	23.7588	23.8275	22.8194	Uncharacterized protein	SMc04221	SMc04221	sme:SMc04221		Discard	Discard	-0.121648	0.238522	0.395501	NC	Q92P92
25.9325	25.9268	25.8469	26.1062	26.2171	25.9367	25.5838	25.7868	25.846	25.8583	25.7825	25.973	Putative ATP-binding ABC transporter	SMc04219	SMc04219	sme:SMc04219	+	Discard	Discard	-0.21541	1.49241	0.0154418	NC	Q92P94	phbC_phaR
21.2103	20.8841	20.9686	20.9061	21.6093	21.2929	20.7338	20.9415	20.3402	19.9708	20.2561	21.125	Hypothetical transmembrane signal peptide protein	SMc04217	SMc04217	sme:SMc04217		Discard	Discard	-0.818767	0.907989	0.0515748	Module_5	Q92P96
26.6706	26.7503	26.6188	26.9878	26.7864	27.1166	26.5998	26.6845	26.7793	26.7999	26.8448	26.7797	Nicotinate-nucleotide--dimethylbenzimidazole phosphoribosyltransferase. NN:DBI PRT. EC 2.4.2.21 (N(1)-alpha-phosphoribosyltransferase)	cobT cobU R01884 SMc04214	SMc04214	sme:SMc04214	+	Discard	Discard	-0.155457	1.54255	0.0141934	NC	Q92P98	phbC_wt;phbC_phaR
21.4888	22.5712	21.9953	21.3375	22.1717	22.7484	22.3356	20.9348	21.7465	22.1585	21.6342	21.2618	UDG domain-containing protein	SMc04210	SMc04210	sme:SMc04210		Discard	Discard	-0.401038	0.113347	0.64881	NC	Q92PA0
26.9217	27.1506	27.1197	27.2097	27.2242	27.3139	27.1391	27.1904	27.2069	27.2396	27.3666	27.4636	Transcription regulator AsnC family	SMc00131	SMc00131	sme:SMc00131	+	Discard	Discard	0.107337	1.63541	0.0120622	NC	Q92PA1	phbCphaR_wt
29.0219	28.9288	28.9547	29.3343	29.4377	29.5532	29.03	29.0949	29.1989	29.4781	29.5094	29.6918	Oxidoreductase. EC 1.-.-.-	SMc00133	SMc00133	sme:SMc00133	+	Discard	Discard	0.118077	3.77809	0.000235294	Module_10	Q92PA2	phbC_wt;phbCphaR_wt;phbC_phaR;phbCphaR_phaR
27.6397	27.501	27.5587	27.6553	27.6917	27.7718	27.5884	27.6582	27.6291	27.5658	27.4884	27.7462	Uncharacterized protein	SMc00134	SMc00134	sme:SMc00134		Discard	Discard	-0.10611	0.567031	0.152958	NC	Q92PA3
29.2927	29.3323	29.4253	29.491	29.625	29.571	29.2709	29.2561	29.3414	29.3832	29.3561	29.4573	Dehydrogenase. EC 1.-.-.-	SMc00136	SMc00136	sme:SMc00136	+	Discard	Keep	-0.163425	2.57201	0.00231325	NC	Q92PA5	phbC_phaR;phbC_wt;phbC_phbCphaR
31.1284	31.1061	31.0987	30.5513	30.6936	30.593	31.2432	31.1577	31.1807	30.9995	30.9763	31.0951	Putative amino-acid binding periplasmic protein	SMc00140	SMc00140	sme:SMc00140	+	Keep	Discard	0.411016	5.34203	2.8169e-05	NC	Q92PA9	phbCphaR_phbC;wt_phbC;phaR_phbC;phaR_phbCphaR
26.4851	26.4784	26.4769	26.4846	26.6438	26.6935	26.3952	26.3821	26.2978	26.3404	26.3193	26.4725	Probable molybdopterin-guanine dinucleotide biosynthesis protein	mobB SMc00142	SMc00142	sme:SMc00142	+	Discard	Keep	-0.229921	1.94351	0.00693636	NC	Q92PB1	phbC_phaR;phbC_phbCphaR
24.2677	24.1942	24.278	24.1233	24.5013	24.1184	24.0865	24.1815	24.3018	24.186	24.0458	24.1612	Molybdenum cofactor guanylyltransferase. MoCo guanylyltransferase. EC 2.7.7.77 (GTP:molybdopterin guanylyltransferase) (Mo-MPT guanylyltransferase) (Molybdopterin guanylyltransferase) (Molybdopterin-guanine dinucleotide synthase. MGD synthase)	mobA R01866 SMc00143	SMc00143	sme:SMc00143		Discard	Discard	-0.116664	0.178128	0.520344	NC	Q92PB2
22.6642	22.4485	22.0882	22.7038	22.4797	22.8444	22.8763	22.3918	23.0109	23.5086	22.865	22.65	GTP 3'.8-cyclase. EC 4.1.99.22 (Molybdenum cofactor biosynthesis protein A)	moaA R01864 SMc00144	SMc00144	sme:SMc00144		Discard	Discard	0.33188	0.639278	0.108737	NC	Q92PB4
28.4359	28.3427	28.189	28.5961	28.6002	28.9796	28.9544	29.0568	28.8916	28.9477	29.0573	29.0128	Fumarate hydratase class II. Fumarase C. EC 4.2.1.2 (Aerobic fumarase) (Iron-independent fumarase)	fumC R01859 SMc00149	SMc00149	sme:SMc00149	+	Discard	Discard	0.280635	3.01509	0.00080261	NC	Q92PB6	phbC_wt;phaR_wt;phbCphaR_wt
26.5413	26.4573	26.4867	26.5991	26.7901	26.5997	26.4721	26.5279	26.5878	26.4964	26.464	26.5196	Phosphoglycolate phosphatase. PGP. PGPase. EC 3.1.3.18	gph1 gph SMc00151	SMc00151	sme:SMc00151	+	Discard	Discard	-0.169619	1.35217	0.0235171	NC	Q92PB7
28.3384	28.3317	28.291	28.2778	28.2849	28.3739	28.2772	28.3139	28.4384	28.3253	28.4012	28.362	Ribose-5-phosphate isomerase A. EC 5.3.1.6 (Phosphoriboisomerase A. PRI)	rpiA R01856 SMc00152	SMc00152	sme:SMc00152		Discard	Discard	0.0506159	0.167298	0.583746	NC	Q92PB8
30.8781	30.8053	30.8791	30.77	30.8987	30.8171	31.018	30.9866	30.9801	30.9136	30.8298	31.1105	DUF2059 domain-containing protein	SMc00153	SMc00153	sme:SMc00153		Discard	Discard	0.122713	0.946159	0.0565495	NC	Q92PB9
28.9471	28.7414	28.593	29.2176	29.1838	29.2777	28.9808	29.0035	29.1316	29.2886	29.3303	29.2382	Glutathione reductase. GRase. EC 1.8.1.7	gor SMc00154	SMc00154	sme:SMc00154	+	Discard	Discard	0.0593414	2.98982	0.000874419	Module_10	Q92PC0	phaR_wt;phbC_wt;phbCphaR_wt
26.4994	26.3363	26.3519	26.8172	26.507	26.7165	26.1835	26.3313	26.4563	26.3047	26.4313	26.3486	Phospho-2-dehydro-3-deoxyheptonate aldolase. EC 2.5.1.54	dhs SMc00155	SMc00155	sme:SMc00155	+	Discard	Keep	-0.318713	1.65401	0.0110074	NC	Q92PC1	phbC_phaR;phbC_phbCphaR
25.9492	26.3933	26.2648	25.7449	26.0632	25.7422	26.0987	26.0068	26.0592	25.8495	26.0539	26.0454	Uncharacterized protein	SMc00157	SMc00157	sme:SMc00157		Discard	Discard	0.1328	0.887814	0.0586139	NC	Q92PC3
28.0764	27.8424	27.6913	28.4684	28.2347	28.5872	28.008	28.1265	28.3006	28.4515	28.2346	28.4953	Glutamine-dependent NAD(+) synthetase. EC 6.3.5.1 (NAD(+) synthase [glutamine-hydrolyzing])	nadE2 nadE SMc00161	SMc00161	sme:SMc00161	+	Discard	Discard	-0.0362854	1.94901	0.00573899	Module_10	Q92PC4	phbCphaR_wt;phbC_wt
25.551	25.3208	25.1449	24.5546	24.1358	24.6049	25.5283	25.6318	25.4809	25.4579	25.3174	25.4226	Uncharacterized protein	SMc00164	SMc00164	sme:SMc00164	+	Keep	Discard	0.967482	3.73881	0.000230137	Module_8	Q92PC6	wt_phbC;phbCphaR_phbC;phaR_phbC
24.9725	24.8859	24.1996	23.1928	23.0321	23.8923	24.1783	24.4341	24.8726	24.5115	24.7942	24.631	Probable oxidoreductase. EC 1.-.-.-	SMc00165	SMc00165	sme:SMc00165	+	Keep	Discard	1.27318	2.18389	0.00324615	Module_8	Q92PC7	phaR_phbC;phbCphaR_phbC;wt_phbC
24.6272	23.63	24.643	23.8452	24.8625	24.5948	24.9417	24.7125	24.7897	24.8784	24.9724	24.8587	Conserved hypothetical signal peptide protein	SMc00167	SMc00167	sme:SMc00167		Discard	Discard	0.468986	0.582213	0.126368	NC	Q92PC9
21.272	22.0347	20.9693	23.7551	23.6302	23.9044	22.9862	23.0114	23.1354	23.1643	23.0676	23.3293	Acyl-homoserine-lactone synthase. EC 2.3.1.184 (Autoinducer synthesis protein)	sinI SMc00168	SMc00168	sme:SMc00168	+	Discard	Discard	-0.576167	4.22366	0.0001673	Module_5	Q92PD0	phaR_wt;phbCphaR_wt;phbC_wt
24.6498	24.6225	24.7057	25.2873	25.173	25.3015	24.3472	24.456	24.6828	24.4174	24.4542	24.266	Metallophos_2 domain-containing protein	SMc00171	SMc00171	sme:SMc00171	+	Discard	Keep	-0.87473	4.41184	0.000165975	Module_5	Q92PD2	phbC_phbCphaR;phbC_phaR;phbC_wt
24.6385	24.6254	24.6635	24.8434	24.8283	24.9459	24.8102	24.9286	24.8412	24.9072	24.9128	24.6305	Dipeptide epimerase. EC 5.1.1.-	SMc00459	SMc00459	sme:SMc00459	+	Discard	Discard	-0.0557251	1.27512	0.0255288	NC	Q92PD4
25.1842	25.2704	25.3813	25.7989	25.5937	25.5157	25.366	25.2474	25.3791	25.1568	25.269	25.1185	Probable ABC transporter	SMc00174	SMc00174	sme:SMc00174	+	Discard	Keep	-0.454687	2.46804	0.00232719	NC	Q92PD5	phbC_phbCphaR;phbC_wt;phbC_phaR
24.3029	24.2078	24.2764	24.5886	24.3687	24.4386	23.888	24.3008	24.5289	24.2778	24.157	23.5552	Putative ABC transporter ATP-binding protein	SMc00175	SMc00175	sme:SMc00175		Discard	Discard	-0.468629	0.590084	0.12632	NC	Q92PD6
29.3901	29.3936	29.3802	29.3344	29.4727	29.3995	29.3415	29.2947	29.2962	29.2083	29.2016	29.444	MlaD domain-containing protein	SMc00176	SMc00176	sme:SMc00176		Discard	Discard	-0.117571	0.583003	0.147799	NC	Q92PD7
26.7065	26.6139	26.7436	27.1401	27.4617	27.2356	26.8446	27.0136	26.8349	27.2952	27.3409	26.4122	Oxygen-dependent coproporphyrinogen-III oxidase. CPO. Coprogen oxidase. Coproporphyrinogenase. EC 1.3.3.3	hemF R01827 SMc00180	SMc00180	sme:SMc00180		Discard	Discard	-0.263037	0.8157	0.0676341	NC	Q92PD8
22.6726	22.9474	22.8156	22.7012	23.2744	23.141	23.0932	22.6653	22.8429	23.0718	23.2453	23.2152	Probable transcriptional regulator	SMc00182	SMc00182	sme:SMc00182		Discard	Discard	0.138585	0.727038	0.0881577	NC	Q92PE1
23.9253	23.9441	24.1221	23.9823	24.0334	24.3509	23.6796	24.1348	24.2104	24.2596	23.9165	23.9125	tRNA (cytidine(34)-2'-O)-methyltransferase. EC 2.1.1.207 (tRNA (cytidine/uridine-2'-O-)-methyltransferase TrmL)	trmL SMc00184	SMc00184	sme:SMc00184		Discard	Discard	-0.092638	0.0567084	0.834087	NC	Q92PE3
25.3229	24.9536	25.1074	25.7015	25.2646	25.6137	24.9349	25.1836	24.9806	24.8399	25.0874	25.3166	Putative ABC transporter ATP-binding transmembrane transmembrane protein	SMc00185	SMc00185	sme:SMc00185	+	Discard	Discard	-0.445326	1.23215	0.0249723	NC	Q92PE4
22.7287	23.0356	22.9503	22.7247	23.004	22.7988	22.972	22.424	22.6658	22.0043	23.1744	21.4843	Putative ABC transporter ATP-binding transmembrane protein. EC 3.6.3.-	SMc00186	SMc00186	sme:SMc00186		Discard	Discard	-0.621467	0.47538	0.173783	NC	Q92PE5
30.9216	30.7745	30.831	30.6755	30.9193	30.7599	31.0087	31.044	30.899	30.9035	30.962	30.801	Ubiquinol-cytochrome c reductase iron-sulfur subunit. EC 7.1.1.8	fbcF SMc00187	SMc00187	sme:SMc00187		Discard	Discard	0.10397	0.892271	0.0636574	NC	Q92PE6
28.7305	28.6494	28.7019	29.044	29.0713	29.2282	29.0129	29.0911	28.9511	29.0365	29.1788	28.8469	Cytochrome b	fbcB SMc00188	SMc00188	sme:SMc00188	+	Discard	Discard	-0.0937634	2.24636	0.00335788	NC	Q92PE7	phaR_wt;phbCphaR_wt;phbC_wt
28.4298	28.2101	28.2747	28.1427	28.4415	28.4365	28.4854	28.6622	28.473	28.4718	28.4729	28.3167	Putative cytochrome C1 protein	fbcC SMc00189	SMc00189	sme:SMc00189		Discard	Discard	0.080204	0.758851	0.0855622	NC	Q92PE8
28.3428	28.2683	28.2741	28.1104	28.4529	28.4374	28.4572	28.4361	28.3279	28.2153	28.2408	28.1626	Probable ferredoxin. 2FE-2S FdII electron transport iron-sulfur protein	fdx SMc00192	SMc00192	sme:SMc00192		Discard	Discard	-0.12738	0.662039	0.11338	NC	Q92PE9
26.2434	26.1268	26.2111	26.5494	26.4243	26.6346	26.0703	26.1034	26.1219	26.214	26.2665	26.2977	Dihydropteroate synthase. DHPS. EC 2.5.1.15 (Dihydropteroate pyrophosphorylase)	folP SMc00462	SMc00462	sme:SMc00462	+	Discard	Keep	-0.276705	3.66176	0.000285036	NC	Q92PF1	phbC_phaR;phbC_wt;phbC_phbCphaR
27.9357	27.8516	27.9294	27.6861	28.0364	27.7971	27.9654	27.981	27.7671	27.7222	27.893	27.6366	7.8-dihydroneopterin aldolase. EC 4.1.2.25	folB SMc00463	SMc00463	sme:SMc00463		Discard	Discard	-0.089262	0.34739	0.286649	NC	Q92PF2
22.7311	22.7455	22.9135	23.5205	23.6257	23.3282	23.0184	22.5144	22.6619	22.1839	22.4371	21.2716	UPF0283 membrane protein R01807	R01807 SMc00466	SMc00466	sme:SMc00466	+	Discard	Keep	-1.52729	2.33299	0.00251271	NC	Q92PF5	phbC_phbCphaR
23.6683	23.1292	23.6235	24.3036	24.101	24.2778	23.8946	24.0861	24.0242	23.9354	23.988	23.7002	Uncharacterized protein	SMc00467	SMc00467	sme:SMc00467	+	Discard	Discard	-0.352907	2.203	0.0033327	NC	Q92PF6	phaR_wt;phbC_wt
27.8108	27.6191	27.725	27.8595	27.8449	27.869	27.6783	27.6549	27.6423	27.691	27.6186	27.6325	Uncharacterized protein	SMc00468	SMc00468	sme:SMc00468	+	Discard	Keep	-0.210438	2.35951	0.00337418	NC	Q92PF7	phbC_phbCphaR;phbC_phaR;phbC_wt
28.9457	28.7937	28.8893	28.8931	29.0331	29.0734	28.9251	28.9136	28.8504	28.806	28.7026	28.9819	RNA polymerase-binding transcription factor DksA	dksA SMc00469	SMc00469	sme:SMc00469		Discard	Discard	-0.169675	0.610931	0.131915	NC	Q92PF8
28.7613	28.7647	28.8893	28.627	28.8303	28.6824	28.7924	28.7089	28.7708	28.5711	28.6385	28.7183	Histidine kinase. EC 2.7.13.3	SMc00471	SMc00471	sme:SMc00471		Discard	Discard	-0.0705992	0.848811	0.0740315	NC	Q92PF9
29.6808	29.6406	29.5967	29.7075	29.8742	29.8001	29.6272	29.7115	29.6267	29.7678	29.7815	29.7243	Pseudouridine-5'-phosphate glycosidase. PsiMP glycosidase. EC 4.2.1.70	psuG SMc00472	SMc00472	sme:SMc00472	+	Discard	Discard	-0.0360807	1.67214	0.0131534	NC	Q92PG0	phbC_wt
23.4672	23.3443	23.3871	23.9283	24.2036	23.4531	23.2691	23.2522	23.3114	23.297	23.6281	23.9107	Putative carbohydrate kinase. EC 2.7.1.-	SMc00473	SMc00473	sme:SMc00473	+	Discard	Discard	-0.249776	1.08883	0.0338968	NC	Q92PG1
26.6281	26.5891	26.7058	26.7384	26.9299	26.7253	25.8607	26.6718	26.5827	26.5244	26.7221	26.5602	Uncharacterized protein	SMc00477	SMc00477	sme:SMc00477		Discard	Discard	-0.19563	0.594667	0.125586	NC	Q92PG3
24.7461	24.9623	24.8545	24.9581	25.1471	25.2623	25.2188	25.0197	24.8149	24.5159	24.3614	24.9797	Uncharacterized protein	SMc00478	SMc00478	sme:SMc00478	+	Discard	Discard	-0.503464	1.08167	0.0348978	NC	Q92PG4
30.6679	30.4454	30.284	30.8789	30.6438	31.0398	30.8218	30.9546	31.0507	31.1871	31.0922	31.0847	Isocitrate dehydrogenase [NADP]. EC 1.1.1.42	icd SMc00480	SMc00480	sme:SMc00480	+	Discard	Discard	0.267164	2.33569	0.00270915	NC	Q92PG6	phaR_wt;phbCphaR_wt
24.7449	24.8338	24.8577	24.8092	25.0185	25.0242	24.7463	24.781	24.9517	24.9278	24.7982	24.7719	tRNA (cytidine/uridine-2'-O-)-methyltransferase TrmJ. EC 2.1.1.200 (tRNA (cytidine(32)/uridine(32)-2'-O)-methyltransferase) (tRNA Cm32/Um32 methyltransferase)	trmJ SMc00482	SMc00482	sme:SMc00482		Discard	Discard	-0.118015	0.472567	0.198032	NC	Q92PG7
21.3833	21.297	21.078	21.7724	21.3296	21.3814	21.4701	21.5915	20.1142	19.6407	20.3431	19.4707	Glutamate racemase. EC 5.1.1.3	murI R01789 SMc00483	SMc00483	sme:SMc00483	+	Discard	Keep	-1.67629	1.88315	0.00594286	NC	Q92PG8	wt_phbCphaR;phbC_phbCphaR
29.6135	29.7486	29.7681	30.0135	30.3296	30.0559	30.078	29.9696	30.0038	30.1797	30.344	30.3515	30S ribosomal protein S4	rpsD R01787 SMc00485	SMc00485	sme:SMc00485	+	Discard	Discard	0.158747	2.90193	0.000983704	NC	Q92PG9	phaR_wt;phbC_wt;phbCphaR_wt
24.0335	24.5643	24.21	24.5763	24.7373	24.9616	23.8513	24.0262	24.5401	24.3675	24.7784	23.9285	Glutaminase. EC 3.5.1.2	glsA R01786 SMc00486	SMc00486	sme:SMc00486		Discard	Discard	-0.400258	0.728572	0.0848874	NC	Q92PH0
26.8618	26.7727	26.6723	27.0164	27.0289	27.0809	26.7388	26.8668	26.7691	26.7733	26.9239	26.8937	Inositol monophosphatase family protein. EC 3.1.3.25	SMc00535	SMc00535	sme:SMc00535	+	Discard	Discard	-0.17845	2.18285	0.0044312	NC	Q92PH2	phbC_wt;phbC_phaR
28.7656	28.6141	28.6164	28.6204	28.6982	28.7192	28.6445	28.5899	28.5976	28.4694	28.4176	28.5847	Glutaredoxin	SMc00538	SMc00538	sme:SMc00538	+	Discard	Keep	-0.188754	1.47132	0.0182643	NC	Q92PH5	phbC_phbCphaR
28.9535	28.9785	28.9671	28.6788	28.8138	28.8474	28.9214	28.9102	28.8838	28.8292	28.805	28.8516	Uncharacterized protein	SMc00487	SMc00487	sme:SMc00487	+	Discard	Discard	0.0485636	2.21672	0.00485063	NC	Q92PH6	phaR_phbC;wt_phbC;wt_phbCphaR
29.4634	29.2502	28.8843	29.5198	28.9656	29.5705	29.3312	29.5955	29.6332	29.7012	29.426	29.5771	Phosphoribosylformylglycinamidine synthase subunit PurL. FGAM synthase. EC 6.3.5.3 (Formylglycinamide ribonucleotide amidotransferase subunit II. FGAR amidotransferase II. FGAR-AT II) (Glutamine amidotransferase PurL) (Phosphoribosylformylglycinamidine synthase subunit II)	purL R01779 SMc00488	SMc00488	sme:SMc00488		Discard	Discard	0.216101	0.501747	0.164645	NC	Q92PH7
20.78	20.9116	21.9822	21.8491	22.0901	22.6018	21.6869	21.9564	21.6426	21.2492	21.6996	21.2205	Transcription regulator GntR family	SMc00490	SMc00490	sme:SMc00490	+	Discard	Discard	-0.79054	1.06962	0.0343189	NC	Q92PH9
26.5324	26.6448	26.5708	26.6463	26.7609	26.6351	26.6767	26.6141	26.5753	26.509	26.559	26.8253	Conserved hypothetical transmembrane protein	SMc00492	SMc00492	sme:SMc00492		Discard	Discard	-0.0496985	0.156762	0.574253	NC	Q92PI0
27.6107	27.5877	27.5609	27.7466	27.7688	27.8082	27.5652	27.6355	27.6416	27.6536	27.7361	27.7223	Phosphoribosylformylglycinamidine synthase subunit PurQ. FGAM synthase. EC 6.3.5.3 (Formylglycinamide ribonucleotide amidotransferase subunit I. FGAR amidotransferase I. FGAR-AT I) (Glutaminase PurQ. EC 3.5.1.2) (Phosphoribosylformylglycinamidine synthase subunit I)	purQ R01774 SMc00493	SMc00493	sme:SMc00493	+	Discard	Discard	-0.0705223	3.06986	0.00108531	NC	Q92PI1	phbCphaR_wt;phbC_wt;phbC_phaR
28.9338	28.8699	28.8832	28.8039	28.9036	28.79	28.8969	28.8251	28.8219	28.7383	28.838	28.7914	Phosphoribosylformylglycinamidine synthase subunit PurS. FGAM synthase. EC 6.3.5.3 (Formylglycinamide ribonucleotide amidotransferase subunit III. FGAR amidotransferase III. FGAR-AT III) (Phosphoribosylformylglycinamidine synthase subunit III)	purS SMc00494	SMc00494	sme:SMc00494		Discard	Discard	-0.043239	0.873393	0.0798393	NC	Q92PI2
28.1339	28.1426	28.1618	28.6287	28.6042	28.5387	28.1474	28.1688	28.2044	28.2028	28.3281	28.0781	Phosphoribosylaminoimidazole-succinocarboxamide synthase. EC 6.3.2.6 (SAICAR synthetase)	purC R01772 SMc00495	SMc00495	sme:SMc00495	+	Discard	Keep	-0.387528	3.8647	0.000229508	NC	Q92PI3	phbC_wt;phbC_phaR;phbC_phbCphaR
25.4926	24.5982	24.6127	25.0158	24.7764	25.2366	25.5667	25.5659	25.0236	25.6015	25.4253	25.6981	Hypothetical tramsmembrane protein	SMc00497	SMc00497	sme:SMc00497	+	Discard	Discard	0.565397	0.954421	0.0463642	NC	Q92PI4
25.5951	25.5968	25.5463	24.577	24.6633	24.6485	25.2036	25.1497	24.9146	25.1856	24.9092	25.0607	Hypothetical transmembrane protein	SMc00499	SMc00499	sme:SMc00499	+	Keep	Discard	0.422195	4.42127	0.000166667	Module_8	Q92PI5	phbCphaR_phbC;phaR_phbC;wt_phbC;wt_phbCphaR;wt_phaR
28.825	28.5446	28.3483	28.8167	28.6245	29.0817	29.2071	29.4733	29.3367	29.2165	29.2811	29.0073	Adenylosuccinate lyase. ASL. EC 4.3.2.2 (Adenylosuccinase)	purB SMc00508	SMc00508	sme:SMc00508	+	Discard	Discard	0.327328	2.27798	0.00282869	NC	Q92PJ3	phbCphaR_wt;phaR_wt
27.8416	27.7868	27.9604	28.1304	28.2034	28.1752	27.9113	27.9866	28.0524	27.9449	27.9654	28.0475	Ribulose-phosphate 3-epimerase. EC 5.1.3.1	rpe SMc00511	SMc00511	sme:SMc00511	+	Discard	Keep	-0.183742	2.50847	0.00247335	NC	Q92PJ4	phbC_wt;phbC_phaR;phbC_phbCphaR
26.0341	25.9201	25.8396	26.1349	26.141	26.0764	25.8962	25.9628	26.0058	26.0665	26.145	25.9963	Uncharacterized protein	SMc00512	SMc00512	sme:SMc00512	+	Discard	Discard	-0.0481383	1.50362	0.0168105	NC	Q92PJ5	phbC_wt
27.9915	28.0157	28.0615	27.8913	28.1081	28.0927	28.0137	28.0388	27.9827	27.8294	27.7912	27.8719	Putative amino acid-binding periplasmic protein	SMc00513	SMc00513	sme:SMc00513	+	Discard	Keep	-0.199832	1.71906	0.0110681	NC	Q92PJ6	phaR_phbCphaR;wt_phbCphaR;phbC_phbCphaR
22.4833	22.2014	22.0689	23.039	22.9482	22.8451	22.4549	22.4103	22.4163	22.4835	22.8804	22.1867	Putative monooxygenase. EC 1.14.13.3	SMc00514	SMc00514	sme:SMc00514	+	Discard	Discard	-0.427189	1.7003	0.00919018	NC	Q92PJ7	phbC_wt
23.152	23.3776	23.1743	23.0986	22.7093	23.2151	22.9359	23.1525	23.2303	23.3139	23.3975	23.4492	AAA_5 domain-containing protein	SMc00515	SMc00515	sme:SMc00515	+	Discard	Discard	0.379183	0.978215	0.0462852	NC	Q92PJ8
25.9877	25.9434	25.9738	25.7042	25.8796	25.7038	25.9062	25.8362	25.5118	25.5396	25.6884	25.6418	XdhC_CoxI domain-containing protein	SMc00517	SMc00517	sme:SMc00517	+	Discard	Discard	-0.139254	1.28868	0.0235143	NC	Q92PK0	wt_phbCphaR
26.3778	26.2974	26.3074	26.557	26.4938	26.5104	26.4056	26.5191	26.5067	26.4522	26.6461	26.603	XdhC_C domain-containing protein	SMc00518	SMc00518	sme:SMc00518	+	Discard	Discard	0.0466963	1.98355	0.00667076	NC	Q92PK1	phbC_wt;phbCphaR_wt
26.7233	26.7855	26.8542	27.1088	27.1592	27.0221	26.9529	26.9082	27.016	26.9822	26.9189	26.923	Nudix hydrolase domain-containing protein	SMc00521	SMc00521	sme:SMc00521	+	Discard	Keep	-0.155293	2.86614	0.00130283	NC	Q92PK2	phbCphaR_wt;phaR_wt;phbC_wt;phbC_phbCphaR
25.2801	25.271	25.4316	25.353	25.6446	25.4691	25.0483	24.8934	25.0905	25.1643	25.1328	24.7266	Putative ATP-dependent RNA helicase	rhlE1 SMc00522	SMc00522	sme:SMc00522	+	Discard	Keep	-0.480979	1.8799	0.00666871	NC	Q92PK3	phbC_phbCphaR;phbC_phaR
28.0091	27.9728	27.9056	27.9757	28.0656	28.1197	27.9082	27.9561	27.9342	27.8791	27.9396	28.1274	Thioredoxin peroxidase	bcp SMc00524	SMc00524	sme:SMc00524		Discard	Discard	-0.0716337	0.450663	0.218535	NC	Q92PK4
28.0592	28.0725	28.1483	28.5072	28.5472	28.633	28.0543	28.1879	28.2832	28.2333	28.3132	28.241	Tyrosine--tRNA ligase. EC 6.1.1.1 (Tyrosyl-tRNA synthetase. TyrRS)	tyrS R01739 SMc00526	SMc00526	sme:SMc00526	+	Discard	Keep	-0.299949	3.57947	0.000348214	NC	Q92PK5	phbC_wt;phbC_phaR;phbC_phbCphaR
25.03	24.9465	25.0492	24.8719	24.8574	24.9452	24.9172	24.9943	24.9419	25.0297	25.0691	25.0459	Anhydro-N-acetylmuramic acid kinase. EC 2.7.1.170 (AnhMurNAc kinase)	anmK R01738 SMc00527	SMc00527	sme:SMc00527	+	Keep	Discard	0.15671	2.04347	0.00712782	NC	Q92PK6	wt_phbC;phbCphaR_phbC
26.6082	26.4994	24.9017	26.8517	26.7706	26.8437	26.4581	26.6101	25.2307	25.6938	25.7622	25.7328	Peptidase_S15 domain-containing protein	SMc00528	SMc00528	sme:SMc00528		Discard	Discard	-1.09239	0.631127	0.108626	NC	Q92PK7
23.8377	22.2656	22.6015	24.2274	24.1653	24.9065	22.9473	23.8447	22.9958	24.7062	24.1828	24.6573	Cysteine desulfurase. EC 2.8.1.7	nifS SMc00529	SMc00529	sme:SMc00529	+	Discard	Discard	0.0823409	1.85293	0.00628215	NC	Q92PK8	phbC_wt;phbCphaR_wt
26.6466	26.6066	26.4768	27.2052	27.0166	27.0627	26.6129	26.725	26.5994	26.6068	26.4416	26.2463	Probable ABC transporter	SMc00530	SMc00530	sme:SMc00530	+	Discard	Keep	-0.663279	3.18105	0.000551971	NC	Q92PK9	phbC_phbCphaR;phbC_wt;phbC_phaR
28.4266	28.387	28.3642	28.8061	28.732	28.615	28.4712	28.4829	28.4425	28.4025	28.458	28.4465	Putative ABC transporter ATP-binding protein	SMc00531	SMc00531	sme:SMc00531	+	Discard	Keep	-0.282026	3.50808	0.000445361	NC	Q92PL0	phbC_wt;phbC_phbCphaR;phbC_phaR
27.0499	26.939	26.9109	27.663	27.5541	27.5279	27.2876	27.1515	27.3029	27.25	27.2213	27.1717	Putative FeS assembly protein	sufD SMc00532	SMc00532	sme:SMc00532	+	Discard	Keep	-0.367317	4.44529	0.000156863	NC	Q92PL1	phbCphaR_wt;phaR_wt;phbC_wt;phbC_phbCphaR;phbC_phaR
26.184	26.1494	26.11	27.0939	26.928	27.205	26.1868	26.1968	26.1282	26.5976	26.6176	26.5714	Cysteine desulfurase. EC 2.8.1.7	csd SMc00533	SMc00533	sme:SMc00533	+	Discard	Keep	-0.480083	5.96997	0	NC	Q92PL2	phbCphaR_wt;phbC_wt;phbCphaR_phaR;phbC_phaR;phbC_phbCphaR
26.3567	26.0808	25.818	26.7508	26.3682	26.3274	26.3089	26.1464	26.101	25.4837	25.4687	26.2876	FeS_assembly_P domain-containing protein	SMc00302	SMc00302	sme:SMc00302	+	Discard	Discard	-0.735505	1.04352	0.0372103	NC	Q92PL3
24.6345	24.5777	24.7664	24.8455	25.0473	25.0278	24.979	24.7179	24.9784	24.9785	24.8038	25.0646	Putative FeS assembly scaffold	sufA SMc00301	SMc00301	sme:SMc00301	+	Discard	Discard	-0.0245743	1.27874	0.0240439	NC	Q92PL4
29.1749	29.0687	29.1771	29.3496	29.3414	29.3585	29.0908	29.0021	29.1371	29.1546	29.3189	29.5694	Probable soluble pyridine nucleotide transhydrogenase. EC 1.6.1.1	sthA SMc00300	SMc00300	sme:SMc00300	+	Discard	Discard	-0.00220617	1.42029	0.0179342	NC	Q92PL5
20.21	20.8604	20.446	20.6516	21.1007	20.9736	21.463	20.7357	21.151	21.1618	20.766	20.9369	UPF0758 protein R01728	R01728 SMc00299	SMc00299	sme:SMc00299		Discard	Discard	0.0462297	0.84992	0.0615845	NC	Q92PL6
27.5828	27.5068	27.5849	27.7416	27.7636	27.7812	27.6523	27.6776	27.7085	27.6574	27.6842	27.7637	Methionine aminopeptidase. MAP. MetAP. EC 3.4.11.18 (Peptidase M)	map1 map SMc00298	SMc00298	sme:SMc00298	+	Discard	Discard	-0.0604146	2.83471	0.00161847	NC	Q92PL7	phaR_wt;phbCphaR_wt;phbC_wt
27.8115	27.7788	27.8065	27.8268	27.9878	27.8884	27.8391	27.7926	27.774	27.7053	27.6402	27.9095	Uncharacterized protein	SMc00295	SMc00295	sme:SMc00295		Discard	Discard	-0.149307	0.614255	0.133979	NC	Q92PL8
28.074	27.8639	27.8104	28.3671	28.333	28.3818	28.1099	28.1091	28.1999	28.2221	28.354	28.4296	Homoserine dehydrogenase. EC 1.1.1.3	thrA SMc00293	SMc00293	sme:SMc00293	+	Discard	Discard	-0.02543	2.93334	0.000968796	Module_10	Q92PL9	phbCphaR_wt;phbC_wt
22.3098	22.3173	22.9572	23.2096	23.0708	22.1113	21.98	22.3581	22.2728	22.2509	22.641	22.4865	Single-stranded-DNA-specific exonuclease RecJ	recJ SMc00292	SMc00292	sme:SMc00292		Discard	Discard	-0.337788	0.448647	0.191056	NC	Q92PM0
29.8308	29.731	29.7621	29.5695	29.6226	29.5834	29.7192	29.7299	29.7809	29.7206	29.8195	29.6649	Probable lactoylglutathione lyase methylglyoxalase. EC 4.4.1.5	gloA SMc00290	SMc00290	sme:SMc00290	+	Keep	Discard	0.143152	1.98609	0.00720896	NC	Q92PM1	phbCphaR_phbC;phaR_phbC;wt_phbC
25.6214	25.6063	25.6106	25.6858	25.7048	25.8026	25.498	25.6437	25.5908	25.529	25.6073	25.6449	Putative cold shock transcription regulator	cspA5 SMc00289	SMc00289	sme:SMc00289	+	Discard	Discard	-0.137331	1.4053	0.0223148	NC	Q92PM2	phbC_phaR
26.5277	26.6035	26.6222	26.2047	26.3263	26.3123	25.9801	25.8625	26.1132	26.0454	26.0098	26.2593	Hypothetical signal peptide protein	SMc00288	SMc00288	sme:SMc00288	+	Discard	Discard	-0.176263	3.34111	0.000460317	NC	Q92PM3	phbC_phaR;wt_phaR;wt_phbCphaR;wt_phbC
28.5012	28.3437	28.4435	28.3182	28.5171	28.4346	28.4916	28.4426	28.3557	28.2077	28.2708	28.3197	Probable NADH-ubiquinone oxidoreductase. EC 1.6.99.3	SMc00287	SMc00287	sme:SMc00287	+	Discard	Discard	-0.157215	1.08693	0.0407342	NC	Q92PM4
22.2995	22.3214	22.4992	20.3562	21.171	20.9713	22.3035	21.9758	22.009	21.571	21.7478	21.5115	Hypothetical signal peptide protein	SMc00281	SMc00281	sme:SMc00281	+	Keep	Discard	0.777287	3.54706	0.000269327	Module_2	Q92PM9	phbCphaR_phbC;phaR_phbC;wt_phbC;wt_phbCphaR
23.6286	23.5698	22.5313	23.4438	23.5438	23.8552	23.2735	22.5108	22.9112	24.1765	24.0288	24.0242	Lactamase_B domain-containing protein	SMc00276	SMc00276	sme:SMc00276	+	Discard	Discard	0.462217	1.57454	0.0113846	NC	Q92PN3	phbCphaR_phaR
19.6949	20.5966	22.4849	21.9385	22.4903	22.1113	20.1029	20.2521	20.2774	20.1407	21.6749	21.4797	AP_endonuc_2 domain-containing protein	SMc00267	SMc00267	sme:SMc00267	+	Discard	Discard	-1.08162	0.971803	0.0425094	NC	Q92PP1
26.613	26.5308	26.4062	26.0858	26.2217	26.1041	25.8827	26.1949	26.3595	26.1437	26.2743	26.2379	Putative oxobutyric acid and 3-methyl oxovaleric acid ABC transporter. periplasmic solute-binding component	SMc00265	SMc00265	sme:SMc00265	+	Discard	Discard	0.0814915	1.47386	0.0154488	NC	Q92PP3	wt_phbC;wt_phaR
22.0085	20.9271	22.0813	22.6135	22.6545	22.8096	21.1488	21.5858	21.3972	22.4166	22.6419	21.8046	Dehydrogenase. EC 1.-.-.-	SMc00264	SMc00264	sme:SMc00264	+	Discard	Discard	-0.404835	1.78709	0.00726975	NC	Q92PP4	phbC_phaR
25.2342	25.0232	24.8387	20.769	20.2787	20.9928	25.3913	25.4883	25.5754	23.7358	24.1476	24.1324	Putative 3-ketoacyl-CoA thiolase	SMc00262	SMc00262	sme:SMc00262	+	Keep	Discard	3.32513	7.44672	0	NC	Q92PP6	phbCphaR_phbC;wt_phbC;phaR_phbC;wt_phbCphaR;phaR_phbCphaR
22.4111	22.447	22.2871	22.5427	22.2213	22.7208	22.2199	22.3098	21.9988	22.5138	22.6176	22.2061	Putative fatty-acid-CoA ligase	SMc00261	SMc00261	sme:SMc00261		Discard	Discard	-0.0491028	0.597459	0.126395	NC	Q92PP7
24.0293	24.1899	24.4435	24.4307	24.4794	24.5927	24.0374	24.1507	24.0917	24.0816	24.1711	24.1769	PPC domain-containing protein	SMc00259	SMc00259	sme:SMc00259	+	Discard	Keep	-0.357751	1.90484	0.00668101	NC	Q92PP9	phbC_phaR;phbC_phbCphaR
25.1103	26.2431	25.9088	23.199	23.7851	22.7254	25.7318	25.0992	24.1082	23.5672	23.5005	23.8849	Uncharacterized protein	SMc00254	SMc00254	sme:SMc00254	+	Discard	Discard	0.414324	2.63458	0.00135638	Module_9	Q92PQ5	phaR_phbC;wt_phbC;wt_phbCphaR
25.4222	25.2347	25.2977	25.4425	25.6666	25.4435	25.5257	25.5622	25.6513	25.546	25.4684	25.5772	Uncharacterized protein	SMc00249	SMc00249	sme:SMc00249	+	Discard	Discard	0.0130297	1.47632	0.0166205	NC	Q92PQ8	phaR_wt
29.8365	29.7272	29.7134	30.1483	30.1794	30.3271	29.9615	29.9075	30.0164	30.3394	30.3732	30.5179	Probable quinone oxidoreductase. EC 1.6.5.5	qor SMc00246	SMc00246	sme:SMc00246	+	Discard	Discard	0.191898	4.36213	0.000166667	Module_10	Q92PR0	phbC_wt;phbCphaR_wt;phbC_phaR;phbCphaR_phaR
23.9041	23.6768	23.8935	23.6081	23.6857	23.8311	23.6125	24.1406	24.1708	23.7524	23.897	23.7128	Putative ABC transporter ATP-binding protein	SMc00245	SMc00245	sme:SMc00245		Discard	Discard	0.0790939	0.390093	0.24113	NC	Q92PR1
30.7109	30.6522	30.7086	30.31	30.3631	30.2649	30.8052	30.6994	30.826	30.7768	30.7322	30.8905	Hypothetical signal peptide protein	SMc00242	SMc00242	sme:SMc00242	+	Keep	Discard	0.48717	4.50099	0.000160643	Module_1	Q92PR4	wt_phbC;phaR_phbC;phbCphaR_phbC
23.2657	23.5918	23.4616	23.2711	23.2136	23.0684	23.2604	23.4733	23.5009	23.5527	23.5894	23.4023	Putative transcriptional regulator	SMc00241	SMc00241	sme:SMc00241	+	Discard	Discard	0.330435	1.21962	0.0271928	NC	Q92PR5
24.6533	22.5439	24.7291	24.2125	24.0586	23.9538	22.3847	22.6847	22.8374	24.4557	24.501	22.6772	Uncharacterized protein	SMc00240	SMc00240	sme:SMc00240		Discard	Discard	-0.197034	0.726042	0.0826735	NC	Q92PR6
26.4919	26.3395	26.2957	26.8161	26.5968	26.8751	26.2692	26.4474	26.4477	26.6688	26.5944	26.7264	Molybdopterin molybdenumtransferase. EC 2.10.1.1	moeA SMc00238	SMc00238	sme:SMc00238	+	Discard	Discard	-0.0994536	2.31998	0.00288206	Module_10	Q92PR7	phbCphaR_wt;phbC_wt;phbC_phaR
27.1701	27.0833	27.0143	27.1857	27.2199	27.2713	26.9511	26.9446	26.9624	27.2323	27.1123	27.1897	Cyclic pyranopterin monophosphate synthase. EC 4.6.1.17 (Molybdenum cofactor biosynthesis protein C)	moaC R01662 SMc00237	SMc00237	sme:SMc00237	+	Discard	Discard	-0.0475222	2.89543	0.00127717	NC	Q92PR8	phbCphaR_phaR;phbC_phaR
26.9487	26.6388	26.4962	27.7953	27.6554	27.8952	26.1862	26.1876	26.5913	27.1881	27.1436	27.2765	Indole-3-glycerol phosphate synthase. IGPS. EC 4.1.1.48	trpC R01661 SMc00236	SMc00236	sme:SMc00236	+	Discard	Keep	-0.579248	4.35141	0.000164609	NC	Q92PR9	phbCphaR_phaR;phbC_phaR;phbCphaR_wt;phbC_wt;phbC_phbCphaR
27.907	27.9261	27.8975	28.1342	28.0937	28.0434	27.8846	27.905	27.9892	28.0222	28.0683	27.9427	Anthranilate phosphoribosyltransferase. EC 2.4.2.18	trpD R01660 SMc00235	SMc00235	sme:SMc00235	+	Discard	Discard	-0.0793495	2.19856	0.00495812	NC	Q92PS0	phbC_wt;phbC_phaR
30.6029	30.5608	30.6279	30.6503	30.7878	30.6395	30.686	30.6274	30.6358	30.5901	30.5214	30.7142	Parvulin-like PPIase (Peptidyl-prolyl cis-trans isomerase plp) (Rotamase plp)	ppiD SMc00234	SMc00234	sme:SMc00234		Discard	Discard	-0.0839214	0.437637	0.234387	NC	Q92PS1
26.4368	26.3018	26.081	26.7426	26.494	26.6937	26.1445	26.1881	26.3432	26.5516	26.5493	26.6104	Bifunctional protein GlmU [Includes: UDP-N-acetylglucosamine pyrophosphorylase. EC 2.7.7.23 (N-acetylglucosamine-1-phosphate uridyltransferase);Glucosamine-1-phosphate N-acetyltransferase. EC 2.3.1.157 ]	glmU R01657 SMc00232	SMc00232	sme:SMc00232	+	Discard	Discard	-0.0730114	2.14894	0.00410772	Module_10	Q92PS3	phbCphaR_phaR;phbC_phaR;phbC_wt
25.101	25.0892	25.0933	25.0043	25.0594	24.8764	24.9291	24.9257	24.8333	24.8961	24.8664	25.1423	Putative acetyltransferase. EC 2.3.1.-	SMc00230	SMc00230	sme:SMc00230		Discard	Discard	-0.0117722	0.820686	0.0764504	NC	Q92PS5
23.5797	23.6779	23.65	23.3769	23.3873	23.4965	23.7038	23.6941	23.6797	23.6748	23.9946	23.8048	Hypothetical transmembrane protein	SMc00229	SMc00229	sme:SMc00229	+	Keep	Discard	0.404502	2.40034	0.00269008	NC	Q92PS6	phaR_phbC;phbCphaR_phbC
23.7045	23.505	23.8178	24.1912	24.0009	24.1447	23.3342	23.5875	23.8666	23.5769	23.6509	23.5674	ATP-dependent DNA helicase RecG. EC 3.6.4.12	recG SMc00228	SMc00228	sme:SMc00228	+	Discard	Keep	-0.513868	1.86447	0.00686412	NC	Q92PS7	phbC_phaR;phbC_phbCphaR;phbC_wt
23.4995	23.9418	24.2082	23.8267	24.4072	24.2622	23.6264	23.7895	23.9986	23.4901	23.5315	23.3739	FAD assembly factor SdhE	SMc00227	SMc00227	sme:SMc00227	+	Discard	Keep	-0.700236	1.23975	0.0240461	NC	Q92PS8	phbC_phbCphaR
26.894	26.898	26.86	27.4985	27.3749	27.4867	26.5609	26.811	26.9218	26.8142	26.8902	26.6347	Transcription-repair-coupling factor. TRCF. EC 3.6.4.-	mfd SMc04450	SMc04450	sme:SMc04450	+	Discard	Keep	-0.67367	3.53606	0.000331797	NC	Q92PS9	phbC_phaR;phbC_phbCphaR;phbC_wt
22.3876	23.7158	22.8441	22.8597	22.2466	21.2103	23.4782	22.8366	23.3173	22.4426	23.3239	23.0817	Uncharacterized protein	SMc00958	SMc00958	sme:SMc00958		Discard	Discard	0.843871	0.689172	0.092101	NC	Q92PT0
24.1137	24.4702	24.3639	23.8429	23.8471	23.2674	24.4118	23.7331	23.8418	23.8181	23.7958	24.4351	Uncharacterized protein	SMc00959	SMc00959	sme:SMc00959		Discard	Discard	0.363839	0.766957	0.0766143	NC	Q92PT2
25.0235	25.0171	24.7843	24.9383	25.0564	24.9591	25.2018	25.4485	25.4604	25.3208	25.1702	25.453	Uncharacterized protein	SMc00955	SMc00955	sme:SMc00955	+	Discard	Discard	0.330046	2.24056	0.00330019	NC	Q92PT3	phbCphaR_wt;phaR_wt;phaR_phbC
24.9302	24.739	24.9984	23.0944	24.4079	25.2416	24.5444	24.8302	24.9046	24.9258	24.9249	24.9937	Arylsulfatase. EC 3.1.6.1	atsA SMc00954	SMc00954	sme:SMc00954		Discard	Discard	0.700144	0.352745	0.26073	NC	Q92PT4
25.0184	25.0424	24.9904	25.6828	25.4622	25.2534	25.1232	24.9214	24.9481	25.1092	25.054	25.2173	DSBA domain-containing protein	SMc00952	SMc00952	sme:SMc00952	+	Discard	Keep	-0.339283	2.15906	0.00392391	NC	Q92PT6	phbC_phaR;phbC_wt;phbC_phbCphaR
28.9213	28.94	28.9497	28.821	28.9371	28.8541	28.8663	28.8194	28.8773	28.7801	28.8213	28.9495	Periplasmic solute-binding protein	SMc00951	SMc00951	sme:SMc00951		Discard	Discard	-0.0204239	0.560921	0.169773	NC	Q92PT7
31.5754	31.6281	31.642	31.5792	31.6984	31.6731	31.557	31.5383	31.5805	31.4504	31.4752	31.7268	Uncharacterized protein	SMc00950	SMc00950	sme:SMc00950		Discard	Discard	-0.0994485	0.327458	0.320444	NC	Q92PT8
25.0622	25.0221	25.1005	25.4246	24.6272	25.4244	25.1675	25.4226	25.171	25.28	25.3959	25.0334	Bifunctional NAD(P)H-hydrate repair enzyme (Nicotinamide nucleotide repair protein) [Includes: ADP-dependent (S)-NAD(P)H-hydrate dehydratase. EC 4.2.1.136 (ADP-dependent NAD(P)HX dehydratase);NAD(P)H-hydrate epimerase. EC 5.1.99.6 ]	nnrE nnrD SMc00946	SMc00946	sme:SMc00946		Discard	Discard	0.0777302	0.0995076	0.698504	NC	Q92PU0
29.3476	29.4154	29.4747	29.5988	29.5859	29.6487	29.4272	29.3603	29.4777	29.3697	29.4492	29.6012	Xanthine-guanine phosphoribosyltransferase. XGPRT. EC 2.4.2.-. EC 2.4.2.22 (Xanthine phosphoribosyltransferase)	gpt R01637 SMc00945	SMc00945	sme:SMc00945	+	Discard	Discard	-0.137796	1.40067	0.0206191	NC	Q92PU1	phbC_wt
27.5276	27.4518	27.4688	27.5935	27.6268	27.545	27.5388	27.5706	27.6333	27.5063	27.5612	27.7357	MoCF_biosynth domain-containing protein	SMc00944	SMc00944	sme:SMc00944		Discard	Discard	0.01264	0.640425	0.128884	NC	Q92PU2
29.9077	29.8392	29.9312	30.8143	30.8789	30.8807	29.8448	29.793	29.8562	29.9121	29.8612	30.1027	NAD(P)H dehydrogenase (quinone) 1. EC 1.6.5.2 (Flavoprotein WrbA 1) (NAD(P)H:quinone oxidoreductase 1. NQO 1)	R01635 SMc00943	SMc00943	sme:SMc00943	+	Discard	Keep	-0.899324	6.44904	0	NC	Q92PU3	phbC_phaR;phbC_wt;phbC_phbCphaR
26.2339	26.0749	26.1923	25.0469	25.2594	25.117	26.193	26.2297	26.3205	26.1201	26.0379	26.251	Uncharacterized protein	SMc00942	SMc00942	sme:SMc00942	+	Keep	Discard	0.995238	5.87965	0	Module_1	Q92PU4	phbCphaR_phbC;wt_phbC;phaR_phbC
23.9146	23.8287	23.719	23.0416	23.119	23.7109	23.7368	23.3821	23.2465	22.9985	23.6183	23.1369	Uncharacterized protein	SMc00941	SMc00941	sme:SMc00941		Discard	Discard	-0.0392373	0.899178	0.053951	NC	Q92PU5
28.1383	28.1334	28.0892	27.9207	27.9868	27.9158	28.0177	27.9837	28.0192	27.8122	27.8596	27.9553	YCII domain-containing protein	SMc00939	SMc00939	sme:SMc00939	+	Discard	Discard	-0.0653744	3.04138	0.00104046	NC	Q92PU6	phaR_phbCphaR;wt_phbCphaR;wt_phbC
26.3927	26.431	26.3954	26.1588	26.2603	26.2761	26.3849	26.2466	26.2465	26.1029	26.1399	26.1516	Uncharacterized protein	SMc00938	SMc00938	sme:SMc00938	+	Discard	Discard	-0.100283	2.79731	0.00146918	NC	Q92PU7	phaR_phbCphaR;wt_phbCphaR;wt_phbC
25.2076	25.039	24.706	26.0067	25.8087	26.1935	25.5611	25.6765	25.6246	25.8642	26.1236	25.6534	L-threonine dehydratase. EC 4.3.1.19 (Threonine deaminase)	ilvA SMc00936	SMc00936	sme:SMc00936	+	Discard	Discard	-0.122574	2.9573	0.0008256	NC	Q92PU9	phaR_wt;phbCphaR_wt;phbC_wt
27.6351	27.5736	27.6065	27.4075	27.5277	27.4476	27.7456	27.655	27.6823	27.4922	27.4699	27.6634	Uncharacterized protein	SMc00935	SMc00935	sme:SMc00935	+	Discard	Discard	0.0809135	1.80785	0.00927451	NC	Q92PV0	phaR_phbC
23.3646	23.0272	23.0574	26.0298	25.8306	25.9662	22.0706	23.1926	23.5929	23.0133	24.1063	22.7174	Alanine dehydrogenase. EC 1.4.1.1	ald SMc01169	SMc01169	sme:SMc01169	+	Discard	Keep	-2.66323	3.34368	0.000364425	Module_7	Q92PV2	phbC_phaR;phbC_wt;phbC_phbCphaR
29.3574	29.3504	29.4235	29.3276	29.4311	29.4115	29.4916	29.3386	29.4239	29.3919	29.2891	29.2405	Putative 3-mercaptopyruvate sulfurtransferase. EC 2.8.1.2	sseA SMc01172	SMc01172	sme:SMc01172		Discard	Discard	-0.0829048	0.584226	0.153334	NC	Q92PV4
30.6114	30.46	30.3675	30.9049	30.8271	30.9097	30.2593	30.3697	30.5425	30.7079	30.6904	30.6951	Probable cysteine synthase A (O-acetylserine sulfhydrylase A) protein. EC 2.5.1.47	cysK2 SMc01174	SMc01174	sme:SMc01174	+	Discard	Discard	-0.182752	2.96669	0.000920732	NC	Q92PV5	phbCphaR_phaR;phbC_phaR;phbC_wt
24.8905	25.0335	25.0962	24.808	24.757	24.4942	24.6629	24.9956	24.9192	24.4226	24.3326	23.8896	SpoVT-AbrB domain-containing protein	SMc01176	SMc01176	sme:SMc01176	+	Discard	Discard	-0.471474	2.27074	0.00287302	NC	Q92PV7	phaR_phbCphaR;wt_phbCphaR
27.1214	27.0867	27.0577	26.896	26.9762	26.9505	27.0736	26.98	26.9804	26.9226	26.8678	27.0103	LexA repressor. EC 3.4.21.88	lexA R01610 SMc01183	SMc01183	sme:SMc01183	+	Discard	Discard	-0.00728989	1.6871	0.0130665	NC	Q92PW3	wt_phbCphaR;wt_phbC
25.1643	24.9506	25.0014	25.2976	25.2077	24.9996	24.4843	24.8839	24.5765	24.3575	24.4254	24.6584	Hypothetical transmembrane protein	SMc01184	SMc01184	sme:SMc01184	+	Discard	Keep	-0.687888	2.6032	0.00155143	NC	Q92PW4	wt_phbCphaR;phbC_phbCphaR;phbC_phaR
25.0719	24.928	25.0906	25.0209	24.535	24.8181	25.211	25.0898	25.0957	25.0473	24.9992	25.0248	Thymidylate kinase. EC 2.7.4.9 (dTMP kinase)	tmk R01604 SMc01189	SMc01189	sme:SMc01189	+	Discard	Discard	0.232496	1.1399	0.0322499	NC	Q92PW7
25.9511	26.3858	26.4246	26.2022	26.0912	26.1476	26.5065	26.2473	26.4629	26.0927	26.1904	25.7152	Putative DNA polymerase III. delta' subunit. EC 2.7.7.7	SMc01190	SMc01190	sme:SMc01190		Discard	Discard	-0.147589	0.80753	0.0712758	NC	Q92PW8
28.6985	28.5761	28.427	28.8844	28.775	29.0041	28.896	28.935	28.96	28.9714	28.956	29.006	Methionine--tRNA ligase. EC 6.1.1.10 (Methionyl-tRNA synthetase. MetRS)	metG metS R01601 SMc01192	SMc01192	sme:SMc01192	+	Discard	Discard	0.0899881	2.65837	0.0015814	NC	Q92PX0	phbC_wt;phaR_wt;phbCphaR_wt
26.7136	26.5461	26.4294	26.85	26.8003	26.9545	26.5182	26.6102	26.7118	26.8448	26.6821	26.8124	Uncharacterized protein	SMc01193	SMc01193	sme:SMc01193	+	Discard	Discard	-0.0884927	1.63978	0.0116153	NC	Q92PX1	phbC_wt
24.182	23.9586	24.0262	25.2419	25.1377	25.3203	24.186	24.172	24.2396	24.7663	25.044	24.7263	Lactamase_B domain-containing protein	SMc01194	SMc01194	sme:SMc01194	+	Discard	Keep	-0.387773	5.34646	0	NC	Q92PX2	phbCphaR_wt;phbC_wt;phbCphaR_phaR;phbC_phaR;phbC_phbCphaR
21.2408	21.0919	21.2782	22.0502	22.1429	22.1727	21.2241	21.5248	18.9324	21.6768	21.5234	20.8697	Hypothetical transmembrane protein	SMc01198	SMc01198	sme:SMc01198		Discard	Discard	-0.765301	0.792254	0.0690907	NC	Q92PX5
26.1917	26.0463	26.1291	26.4354	26.3225	26.447	26.171	26.2732	26.258	26.2928	26.3929	26.0314	Putative oxidoreductase. EC 1.-.-.-	SMc01698	SMc01698	sme:SMc01698	+	Discard	Discard	-0.162587	1.10706	0.0359402	NC	Q92PX8
29.4174	29.4284	29.5267	29.3787	29.5025	29.478	29.7149	29.7661	29.7253	29.5783	29.5492	29.7277	Hypothetical transmembrane protein	SMc01200	SMc01200	sme:SMc01200	+	Discard	Discard	0.165342	2.66841	0.00174554	NC	Q92PX9	phaR_phbC;phaR_wt
28.0086	28.0863	28.1392	27.81	28.0825	27.9632	28.1127	28.0393	28.211	27.8113	27.7453	27.5238	Putative lipoprotein	SMc01202	SMc01202	sme:SMc01202	+	Discard	Discard	-0.258426	2.12227	0.00441053	NC	Q92PY0	wt_phbCphaR;phaR_phbCphaR
25.9739	25.9642	25.9676	26.0738	26.0348	26.0721	25.56	25.6882	25.8105	25.3602	25.6006	25.4895	Probable short-chain dehydrogenase. EC 1.-.-.-	SMc01204	SMc01204	sme:SMc01204	+	Discard	Keep	-0.576806	3.82704	0.000232044	Module_7	Q92PY2	wt_phbCphaR;phbC_phbCphaR;wt_phaR;phbC_phaR
24.9887	25.1193	24.8661	25.7513	25.3149	25.69	24.9867	25.1884	25.0933	25.2645	25.2321	25.2197	Queuine tRNA-ribosyltransferase. EC 2.4.2.29 (Guanine insertion enzyme) (tRNA-guanine transglycosylase)	tgt R01586 SMc01206	SMc01206	sme:SMc01206	+	Discard	Discard	-0.346642	2.33389	0.00271706	NC	Q92PY4	phbC_wt;phbC_phaR
24.6686	24.7775	24.7961	25.3993	25.4007	25.6489	24.773	24.7855	24.8712	24.8032	25.0394	24.5246	S-adenosylmethionine:tRNA ribosyltransferase-isomerase. EC 2.4.99.17 (Queuosine biosynthesis protein QueA)	queA R01585 SMc01207	SMc01207	sme:SMc01207	+	Discard	Keep	-0.693914	2.98379	0.00081672	NC	Q92PY5	phbC_wt;phbC_phbCphaR;phbC_phaR
32.1867	32.2251	32.2566	32.2078	32.347	32.2511	32.2774	32.2707	32.2369	32.0829	32.0399	32.2424	Peptidyl-prolyl cis-trans isomerase. PPIase. EC 5.2.1.8	ppiB SMc01208	SMc01208	sme:SMc01208	+	Discard	Discard	-0.146876	1.0303	0.0484814	NC	Q92PY6
30.3872	30.4231	30.453	30.397	30.5608	30.492	30.5785	30.5057	30.4931	30.3856	30.3462	30.5618	Peptidyl-prolyl cis-trans isomerase. PPIase. EC 5.2.1.8	ppiA SMc01700	SMc01700	sme:SMc01700		Discard	Discard	-0.0521323	0.441411	0.226668	NC	Q92PY7
27.8581	27.8127	27.8316	28.0319	27.9994	27.6553	27.7393	27.7926	27.8562	27.8806	27.8572	27.9554	Phosphopantetheine adenylyltransferase. EC 2.7.7.3 (Dephospho-CoA pyrophosphorylase) (Pantetheine-phosphate adenylyltransferase. PPAT)	coaD R01582 SMc01209	SMc01209	sme:SMc01209		Discard	Discard	0.00219663	0.19416	0.49478	NC	Q92PY8
26.8066	26.9676	26.8108	26.5674	26.5201	26.3681	27.0145	26.9833	26.872	26.8124	26.8	26.9284	Hypothetical transmembrane protein	SMc01213	SMc01213	sme:SMc01213	+	Keep	Discard	0.36174	3.12749	0.000710218	NC	Q92PZ2	phbCphaR_phbC;wt_phbC;phaR_phbC
24.892	24.7078	24.4389	23.8139	23.5304	23.9822	24.7384	24.8144	24.7686	24.809	24.7676	24.8054	Putative zinc-binding dehydrogenase. EC 1.1.1.-	SMc01214	SMc01214	sme:SMc01214	+	Keep	Discard	1.01854	3.81569	0.000235988	Module_8	Q92PZ3	wt_phbC;phaR_phbC;phbCphaR_phbC
29.8462	29.6508	29.3957	29.831	29.6376	29.8712	30.0221	30.0534	30.2537	30.2455	30.1067	30.2487	Carbamoyl-phosphate synthase large chain. EC 6.3.5.5 (Carbamoyl-phosphate synthetase ammonia chain)	carB R01576 SMc01215	SMc01215	sme:SMc01215	+	Keep	Discard	0.420356	2.32468	0.00272358	NC	Q92PZ4	phaR_wt;phbCphaR_wt;phbCphaR_phbC
25.9878	25.8518	25.8231	26.4851	26.4647	26.5261	25.9252	25.9668	26.1268	26.1485	26.3202	26.1386	Thioredoxin reductase. EC 1.8.1.9	trxB SMc01224	SMc01224	sme:SMc01224	+	Discard	Keep	-0.289495	3.8366	0.000233983	NC	Q92PZ6	phbCphaR_wt;phbC_wt;phbC_phaR;phbC_phbCphaR
26.6582	26.6262	26.6654	26.3976	26.2607	26.3894	26.5834	26.7054	26.7119	26.5983	26.6672	26.7149	Transcription regulator LysR family	lsrB SMc01225	SMc01225	sme:SMc01225	+	Keep	Discard	0.31089	3.28824	0.00055	Module_8	Q92PZ7	wt_phbC;phbCphaR_phbC;phaR_phbC
26.4985	26.4536	26.4097	26.9855	27.0658	26.7943	26.5415	26.4535	26.3677	26.5775	26.5744	26.6967	Putative glycerol trinitrate (GTN) reductase. EC 1.-.-.-	nerA SMc01227	SMc01227	sme:SMc01227	+	Discard	Keep	-0.33232	3.29211	0.000499055	NC	Q92PZ9	phbC_wt;phbC_phaR;phbC_phbCphaR
27.3532	27.5358	27.4542	28.0361	27.4144	28.0531	27.334	27.9941	28.0128	27.3827	27.5892	27.2612	DNA gyrase subunit A. EC 5.6.2.2	gyrA SMc01231	SMc01231	sme:SMc01231		Discard	Discard	-0.423505	0.656656	0.10479	NC	Q92Q02
26.4102	26.535	26.5116	26.1022	26.1704	25.8363	26.3783	26.4123	26.3645	26.301	26.2184	26.1484	Uncharacterized protein	SMc01236	SMc01236	sme:SMc01236	+	Discard	Discard	0.186321	2.49024	0.0022649	Module_8	Q92Q04	phaR_phbC;wt_phbC
26.2532	26.0738	25.8539	26.2243	26.164	26.3443	26.1461	26.2743	26.3254	26.1933	26.1834	26.1666	Vitamin B12-dependent ribonucleotide reductase. EC 1.17.4.1	nrdJ SMc01237	SMc01237	sme:SMc01237		Discard	Discard	-0.0631618	0.584409	0.137486	NC	Q92Q05
29.5788	29.3965	29.225	29.8436	29.6282	29.927	29.4769	29.5439	29.6737	29.619	29.5656	29.552	Aminomethyltransferase. EC 2.1.2.10 (Glycine cleavage system T protein)	gcvT SMc02047	SMc02047	sme:SMc02047	+	Discard	Discard	-0.220741	1.48517	0.0153468	Module_7	Q92Q09	phbC_wt
28.9244	28.967	28.9259	28.8091	28.8746	28.8628	28.9199	28.894	28.9353	28.7083	28.6544	28.7712	Glycine cleavage system H protein	gcvH R01548 SMc02048	SMc02048	sme:SMc02048	+	Discard	Keep	-0.137526	3.51386	0.000500949	NC	Q92Q10	phbC_phbCphaR;phaR_phbCphaR;wt_phbCphaR
31.1954	31.0855	30.9817	31.3103	31.2987	31.3906	31.3528	31.4133	31.4365	31.2815	31.2668	31.2727	Glycine dehydrogenase (decarboxylating). EC 1.4.4.2 (Glycine cleavage system P-protein) (Glycine decarboxylase) (Glycine dehydrogenase (aminomethyl-transferring))	gcvP R01547 SMc02049	SMc02049	sme:SMc02049	+	Discard	Discard	-0.0595493	2.79388	0.00140808	NC	Q92Q11	phbCphaR_wt;phbC_wt;phaR_wt
32.3539	32.3278	32.3689	32.4879	32.6542	32.511	32.531	32.4105	32.4176	32.3913	32.3692	32.5104	Trigger factor. TF. EC 5.2.1.8 (PPIase)	tig R01546 SMc02050	SMc02050	sme:SMc02050	+	Discard	Discard	-0.127397	1.37857	0.0222661	NC	Q92Q12	phbC_wt
28.5581	28.5324	28.672	27.0646	27.0185	26.6179	28.4588	28.457	28.3916	28.3784	28.2944	28.5447	Uncharacterized protein	SMc02051	SMc02051	sme:SMc02051	+	Keep	Discard	1.50554	5.77887	0	Module_1	Q92Q13	phbCphaR_phbC;phaR_phbC;wt_phbC
23.9824	24.4357	24.699	25.0967	25.1087	25.0424	23.2265	23.1369	23.3647	24.0238	24.0627	24.417	Uncharacterized protein	SMc02052	SMc02052	sme:SMc02052	+	Discard	Keep	-0.914754	4.25749	0.000167939	Module_5	Q92Q14	phbCphaR_phaR;wt_phaR;phbC_phaR;phbC_phbCphaR;phbC_wt
25.7408	25.4048	25.3273	28.0794	27.7423	27.5045	25.1083	25.1515	25.9795	26.1869	26.1614	26.1069	Methylenetetrahydrofolate--tRNA-(uracil-5-)-methyltransferase TrmFO. EC 2.1.1.74 (Folate-dependent tRNA (uracil-5-)-methyltransferase) (Folate-dependent tRNA(M-5-U54)-methyltransferase)	trmFO gid R01543 SMc02053	SMc02053	sme:SMc02053	+	Discard	Keep	-1.62368	4.37531	0.00017094	NC	Q92Q15	phbC_phaR;phbC_wt;phbC_phbCphaR
23.6621	23.616	23.6435	24.2476	24.0949	24.2004	23.6503	23.7323	23.8204	24.2716	24.0488	23.5758	Putative phytoene synthase. EC 2.5.1.-	crtB SMc02055	SMc02055	sme:SMc02055	+	Discard	Discard	-0.215604	1.52246	0.0134255	NC	Q92Q17	phbC_wt
27.3495	27.2421	27.3634	27.3193	27.4935	27.2856	27.2623	27.2578	27.2773	27.1737	27.1399	27.403	Uncharacterized protein	SMc02056	SMc02056	sme:SMc02056		Discard	Discard	-0.127309	0.364856	0.278873	NC	Q92Q18
26.2673	26.123	26.2422	26.6593	26.401	26.6188	26.0393	26.2506	26.1309	26.0551	26.2207	26.2353	Multifunctional fusion protein [Includes: Protein translocase subunit SecD;Protein-export membrane protein SecF ]	secD1 secD secF SMc02057	SMc02057	sme:SMc02057	+	Discard	Keep	-0.389287	2.33203	0.00282635	Module_7	Q92Q19	phbC_phaR;phbC_phbCphaR;phbC_wt
29.2125	29.1502	29.1789	29.0028	29.2093	28.9465	29.2044	29.0941	29.1405	29.0388	28.9854	29.3935	Sec translocon accessory complex subunit YajC	yajC SMc02058	SMc02058	sme:SMc02058		Discard	Discard	0.0864086	0.155464	0.56659	NC	Q92Q20
24.8447	25.2204	25.2107	25.6123	25.2918	25.5586	25.1475	25.1941	25.2487	25.2952	25.4774	24.9891	DUF815 domain-containing protein	SMc02059	SMc02059	sme:SMc02059		Discard	Discard	-0.233656	0.850733	0.0636864	NC	Q92Q21
28.8205	28.7098	28.6822	28.873	28.9094	28.9712	28.9438	29.0423	29.0672	29.1376	29.1469	28.9977	Serine--tRNA ligase. EC 6.1.1.11 (Seryl-tRNA synthetase. SerRS) (Seryl-tRNA(Ser/Sec) synthetase)	serS R01532 SMc02064	SMc02064	sme:SMc02064	+	Discard	Discard	0.17621	2.91699	0.00105832	NC	Q92Q22	phaR_wt;phbCphaR_wt
23.1461	23.4151	23.6132	23.7221	23.8456	23.826	23.4516	23.6756	23.6805	23.5924	23.6148	22.7393	Sec-independent protein translocase protein TatC	tatC SMc02065	SMc02065	sme:SMc02065		Discard	Discard	-0.482354	0.629329	0.112665	NC	Q92Q23
24.5888	24.7499	24.9553	24.5959	24.6309	24.5638	24.5679	24.4745	24.5296	24.125	24.182	24.2571	Sec-independent protein translocase protein TatB	tatB R01530 SMc02066	SMc02066	sme:SMc02066	+	Discard	Keep	-0.408824	3.10257	0.00070903	NC	Q92Q24	phaR_phbCphaR;phbC_phbCphaR;wt_phbCphaR
27.8368	27.6599	27.7419	27.4069	27.8971	27.5276	27.9686	27.8734	28.0285	27.8154	27.5417	27.7322	Sec-independent protein translocase protein TatA	tatA R01529 SMc02067	SMc02067	sme:SMc02067		Discard	Discard	0.0858631	0.914754	0.0548216	NC	Q92Q25
23.8933	23.6367	23.1575	24.3311	24.161	24.3636	22.2332	23.5782	23.7655	23.9447	23.7329	23.9004	Putative ABC transporter ATP-binding protein	SMc02068	SMc02068	sme:SMc02068	+	Discard	Discard	-0.425915	1.0154	0.03895	NC	Q92Q26
24.1379	23.4938	23.6254	23.9495	24.2439	23.6506	23.1452	23.1944	24.2112	23.4284	23.6113	23.7421	Uncharacterized protein	SMc02069	SMc02069	sme:SMc02069		Discard	Discard	-0.354071	0.25301	0.375779	NC	Q92Q27
23.8265	23.9673	24.1162	23.8835	24.0684	24.2048	23.8328	23.9083	23.9422	23.7885	24.0838	24.0299	Uncharacterized protein	SMc02070	SMc02070	sme:SMc02070		Discard	Discard	-0.0848204	0.224828	0.435685	NC	Q92Q28
27.0124	26.8987	26.7153	27.3472	27.1068	27.4636	27.1657	27.26	27.1116	27.4486	27.2635	27.0548	Putative Beta-hexosaminidase. EC 3.2.1.52	SMc02071	SMc02071	sme:SMc02071	+	Discard	Discard	-0.0502294	1.39485	0.0179414	NC	Q92Q29	phbC_wt
28.0695	27.9291	27.9707	28.1881	28.2941	28.3309	28.1495	28.1031	28.0345	28.2552	28.1677	28.349	Hypothetical transmembrane protein	SMc02072	SMc02072	sme:SMc02072	+	Discard	Discard	-0.0137068	2.33305	0.00317829	NC	Q92Q30	phbCphaR_wt;phbC_wt
26.3786	26.6663	26.5126	27.1613	26.934	27.1129	26.4834	26.4474	26.5881	26.5495	26.7263	26.5325	Arginine--tRNA ligase. EC 6.1.1.19 (Arginyl-tRNA synthetase. ArgRS)	argS R01523 SMc02073	SMc02073	sme:SMc02073	+	Discard	Keep	-0.466624	3.05653	0.000747541	Module_7	Q92Q31	phbC_phaR;phbC_wt;phbC_phbCphaR
25.1572	25.0126	24.8994	25.3692	24.5404	25.3419	25.3221	25.5245	25.5332	25.4576	25.4331	25.4226	Deoxyguanosinetriphosphate triphosphohydrolase-like protein	R01522 SMc02074	SMc02074	sme:SMc02074		Discard	Discard	0.353931	0.87608	0.0578822	NC	Q92Q32
26.0519	25.9785	26.0626	26.4797	26.5424	26.4547	25.8523	25.8987	25.9	25.6071	25.771	25.9997	Fe-S_biosyn domain-containing protein	SMc02075	SMc02075	sme:SMc02075	+	Discard	Keep	-0.699617	3.78032	0.000237838	NC	Q92Q33	phbC_phbCphaR;phbC_phaR;phbC_wt
20.2176	20.5966	20.5916	21.8356	20.8749	19.8169	18.8142	20.739	20.2546	21.4073	19.7944	21.5181	Phospholipase D (Choline phosphatase)	cls SMc02076	SMc02076	sme:SMc02076		Discard	Discard	0.0641594	0.275307	0.340195	NC	Q92Q34
27.3588	27.2034	26.9878	27.4582	27.2654	27.3915	27.2055	27.2906	27.3323	27.4272	27.4354	27.5097	Exodeoxyribonuclease III. EC 3.1.11.2	xthA2 SMc02077	SMc02077	sme:SMc02077	+	Discard	Discard	0.085762	1.11435	0.0351636	NC	Q92Q35
28.6502	28.6789	28.6361	27.8054	27.7963	27.9169	28.3461	28.3825	28.4363	27.8651	27.8331	27.8212	Long-chain fatty acid transport protein	fadL SMc02079	SMc02079	sme:SMc02079	+	Discard	Discard	0.000285467	7.61534	0	Module_8	Q92Q36	phaR_phbC;wt_phbC;phaR_phbCphaR;wt_phbCphaR;wt_phaR
29.8208	29.5015	29.5626	30.1375	30.1095	30.5493	30.4849	30.6311	30.4859	30.3542	30.5308	30.2656	Valine--tRNA ligase. EC 6.1.1.9 (Valyl-tRNA synthetase. ValRS)	valS R01516 SMc02080	SMc02080	sme:SMc02080	+	Discard	Discard	0.118107	3.07073	0.000665535	NC	Q92Q37	phbC_wt;phbCphaR_wt;phaR_wt
31.7794	31.6787	31.7235	31.7512	31.8715	31.7621	31.6521	31.5163	31.633	31.2412	31.2392	31.5375	Putative outer membrane secretion protein	tolC SMc02082	SMc02082	sme:SMc02082	+	Discard	Keep	-0.455652	2.55562	0.00194023	NC	Q92Q38	wt_phbCphaR;phbC_phbCphaR
29.9761	29.8771	29.8845	30.0411	30.037	30.1651	29.9008	29.9526	29.9091	29.9294	29.9429	30.0488	Protein-L-isoaspartate O-methyltransferase (L-isoaspartyl protein carboxyl methyltransferase) (Protein L-isoaspartyl methyltransferase) (Protein-beta-aspartate methyltransferase)	SMc02083	SMc02083	sme:SMc02083	+	Discard	Discard	-0.107369	1.59605	0.0149235	NC	Q92Q39	phbC_wt;phbC_phaR
20.8882	20.9721	21.1321	20.9734	21.2767	20.3769	21.8425	17.2065	20.8737	21.2397	21.2051	20.781	Biopolymer transport protein ExbB	exbB SMc02085	SMc02085	sme:SMc02085		Discard	Discard	0.199579	0.159352	0.530406	NC	Q92Q41
23.2723	23.236	23.4753	22.7186	23.3308	23.5457	23.5686	23.6553	23.4431	21.8631	22.5343	22.7709	Lipid-A-disaccharide synthase. EC 2.4.1.182	lpxB SMc02089	SMc02089	sme:SMc02089	+	Discard	Discard	-0.808952	1.922	0.00566317	NC	Q92Q43	wt_phbCphaR;phaR_phbCphaR
24.4895	24.3797	24.5072	24.1903	23.7649	24.3401	23.8128	23.4604	23.9265	23.8347	24.4192	23.8529	Uncharacterized protein	SMc02090	SMc02090	sme:SMc02090	+	Discard	Discard	-0.0628306	1.29485	0.0213758	NC	Q92Q44	wt_phaR
27.2305	27.1615	26.9128	27.4105	27.2631	27.3955	27.1336	27.0524	27.0746	27.2447	27.1846	27.3001	Acyl-[acyl-carrier-protein]--UDP-N-acetylglucosamine O-acyltransferase. UDP-N-acetylglucosamine acyltransferase. EC 2.3.1.129	lpxA R01505 SMc02091	SMc02091	sme:SMc02091	+	Discard	Discard	-0.113202	1.49804	0.0156068	NC	Q92Q45	phbC_phaR
28.3427	28.4788	28.5649	27.8616	28.5227	28.3324	28.3464	28.3812	28.3858	27.9716	28.0118	28.1651	3-hydroxyacyl-[acyl-carrier-protein] dehydratase FabZ. EC 4.2.1.59 ((3R)-hydroxymyristoyl-[acyl-carrier-protein] dehydratase. (3R)-hydroxymyristoyl-ACP dehydrase) (Beta-hydroxyacyl-ACP dehydratase)	fabZ R01504 SMc02092	SMc02092	sme:SMc02092	+	Discard	Discard	-0.189385	0.954231	0.0485523	NC	Q92Q46
27.7154	27.626	27.6543	27.8303	27.7336	27.86	27.5683	27.6566	27.6907	27.7256	27.7498	27.7609	UDP-3-O-acylglucosamine N-acyltransferase. EC 2.3.1.191	lpxD R01503 SMc02093	SMc02093	sme:SMc02093	+	Discard	Discard	-0.0625426	1.83724	0.00963649	NC	Q92Q47	phbC_phaR;phbC_wt
33.16	33.1284	33.1476	32.9162	33.04	32.9619	33.1167	33.0479	33.0852	32.8073	32.8086	32.9905	Outer membrane protein assembly factor BamA	omp bamA SMc02094	SMc02094	sme:SMc02094	+	Discard	Discard	-0.103905	2.47014	0.00264308	NC	Q92Q48	phaR_phbCphaR;wt_phbCphaR;wt_phbC
25.1752	25.4211	25.5886	25.5158	25.4747	25.5672	25.3963	25.35	25.5446	25.2002	25.261	25.4667	Putative zinc metalloprotease R01501. EC 3.4.24.-	R01501 SMc02095	SMc02095	sme:SMc02095		Discard	Discard	-0.209952	0.433792	0.214301	NC	Q92Q49
22.781	22.9471	22.3668	23.4559	23.1052	23.4109	22.6373	22.4948	23.0731	22.9549	23.1619	23.1355	Isoprenyl transferase. EC 2.5.1.-	uppS R01499 SMc02097	SMc02097	sme:SMc02097	+	Discard	Discard	-0.23988	1.43949	0.0155699	NC	Q92Q51
30.8517	30.8349	30.8605	30.7569	30.9087	30.8862	30.7705	30.7176	30.733	30.5956	30.5945	30.7562	Ribosome-recycling factor. RRF (Ribosome-releasing factor)	frr rrf R01498 SMc02098	SMc02098	sme:SMc02098	+	Discard	Keep	-0.201827	1.89217	0.00795362	NC	Q92Q52	wt_phbCphaR;phbC_phbCphaR
27.7607	27.7484	27.7814	28.0244	28.0579	27.9164	27.4984	27.7171	27.7952	27.8717	27.9204	28.0715	Uridylate kinase. UK. EC 2.7.4.22 (Uridine monophosphate kinase. UMP kinase. UMPK)	pyrH R01497 SMc02099	SMc02099	sme:SMc02099	+	Discard	Discard	-0.0450401	1.9443	0.00635642	NC	Q92Q53	phbCphaR_phaR;phbC_phaR
33.3978	33.3143	33.3447	33.4737	33.6153	33.5742	33.3704	33.3174	33.2836	33.2645	33.26	33.489	Elongation factor Ts. EF-Ts	tsf R01496 SMc02100	SMc02100	sme:SMc02100	+	Discard	Keep	-0.216554	1.60618	0.0131757	NC	Q92Q54	phbC_phaR;phbC_phbCphaR
29.8222	29.5797	29.5743	29.7436	29.7679	29.6737	30.114	30.0733	30.0941	29.7939	29.8616	29.8823	30S ribosomal protein S2	rpsB R01495 SMc02101	SMc02101	sme:SMc02101	+	Discard	Discard	0.117503	3.15045	0.000702703	NC	Q92Q55	phaR_wt;phaR_phbC;phaR_phbCphaR
27.1415	26.933	26.9976	27.1596	26.9232	27.1037	27.0377	27.0098	27.0511	26.8701	26.8413	27.1111	Conserved hypothetical transmembrane protein	SMc02102	SMc02102	sme:SMc02102		Discard	Discard	-0.121309	0.223341	0.445329	NC	Q92Q56
29.4264	29.3049	29.342	29.1948	29.7686	29.5377	29.4172	29.4523	29.4706	29.3302	29.1941	29.5877	YjgF_endoribonc domain-containing protein	SMc02103	SMc02103	sme:SMc02103		Discard	Discard	-0.129698	0.129038	0.622363	NC	Q92Q57
28.3454	28.2973	28.339	28.6134	28.713	28.7617	28.2778	28.3059	28.344	28.2468	28.21	28.2413	GP-PDE domain-containing protein	SMc02104	SMc02104	sme:SMc02104	+	Discard	Keep	-0.46335	5.23942	0.000100629	NC	Q92Q58	phbC_phbCphaR;phbC_phaR;phbC_wt
24.0967	24.1373	24.5284	24.8761	24.6801	25.1629	24.0428	24.5919	24.2986	24.2482	24.5731	24.1006	Uncharacterized protein	SMc02105	SMc02105	sme:SMc02105	+	Discard	Discard	-0.59907	1.42266	0.0159855	NC	Q92Q59
28.565	28.4695	28.5616	28.6493	28.8074	28.6349	28.6591	28.5802	28.5464	28.5026	28.3946	28.7549	HIT family protein. EC 3.6.1.17	SMc02106	SMc02106	sme:SMc02106		Discard	Discard	-0.146517	0.476381	0.191945	NC	Q92Q60
25.8719	26.0975	25.9538	26.0972	25.704	25.7327	25.9181	25.9784	26.0459	25.8266	26.0223	25.9038	Probable ATP-dependent CLP protease ATP-binding subunit	clpA SMc02109	SMc02109	sme:SMc02109		Discard	Discard	0.0729186	0.214613	0.452345	NC	Q92Q62
36.9489	36.9224	36.9807	27.8342	27.471	27.1684	36.701	36.6962	36.7464	29.7098	29.5282	29.8207	Phasin_2 domain-containing protein	SMc02111	SMc02111	sme:SMc02111	+	Keep	Discard	2.19504	11.1901	0	Module_1	Q92Q64	phbCphaR_phbC;phaR_phbC;wt_phbC;phaR_phbCphaR;wt_phbCphaR
23.7531	23.812	24.0561	23.5586	23.9772	23.3107	23.546	23.4255	23.9625	23.4063	23.3781	23.7131	Uncharacterized protein	SMc02112	SMc02112	sme:SMc02112		Discard	Discard	-0.116331	0.418592	0.214666	NC	Q92Q65
24.0591	24.0074	24.0669	25.5899	25.2651	25.4234	24.0726	24.2157	23.6467	24.484	24.9096	23.8251	Serine acetyltransferase. EC 2.3.1.30	cysE SMc02113	SMc02113	sme:SMc02113	+	Discard	Keep	-1.01988	2.7132	0.0011989	NC	Q92Q66	phbC_phaR;phbC_wt;phbC_phbCphaR
26.1963	26.1461	26.1409	26.3627	26.3984	26.5042	26.2325	26.2488	26.3093	26.3711	26.3478	26.4822	Putative hydrolase	SMc02114	SMc02114	sme:SMc02114	+	Discard	Discard	-0.021396	2.78914	0.00145316	Module_10	Q92Q67	phbCphaR_wt;phbC_wt;phbC_phaR
28.3705	28.2701	28.297	28.3658	28.6421	28.4621	28.51	28.5267	28.4179	28.4148	28.3121	28.558	zf-CHCC domain-containing protein	SMc02115	SMc02115	sme:SMc02115		Discard	Discard	-0.0616703	0.711594	0.1001	NC	Q92Q68
20.601	20.2734	20.4597	21.9298	20.629	21.5326	20.7198	20.7517	20.2762	19.2021	21.0141	18.9385	Putative salicylate hydroxylase. EC 1.14.13.1	SMc02116	SMc02116	sme:SMc02116	+	Discard	Discard	-1.64556	1.02175	0.0377304	NC	Q92Q69
28.2436	28.2276	28.0562	28.7736	28.7078	28.8546	28.3247	28.3437	28.4509	28.7434	28.7652	28.5952	Probable cystathionine beta-lyase. EC 4.4.1.8	metC SMc02117	SMc02117	sme:SMc02117	+	Discard	Discard	-0.0773799	4.10587	0.000205788	Module_10	Q92Q70	phbCphaR_wt;phbC_wt;phbCphaR_phaR;phbC_phaR
33.4804	33.4798	33.5175	33.1683	33.2593	33.1217	33.6229	33.5616	33.5818	33.4088	33.3737	33.4985	Probable general L-amino acid-binding periplasmic ABC transporter	aapJ SMc02118	SMc02118	sme:SMc02118	+	Keep	Discard	0.243941	4.18963	0.0002125	Module_1	Q92Q71	phbCphaR_phbC;wt_phbC;phaR_phbC;phaR_phbCphaR
23.9978	24.2228	24.04	24.7159	24.3595	24.5007	23.6489	23.5514	23.6715	23.5763	23.3049	23.9327	Probable general L-amino acid transport permease ABC transporter	aapQ SMc02119	SMc02119	sme:SMc02119	+	Discard	Keep	-0.920758	2.95601	0.000828025	NC	Q92Q72	phbC_phbCphaR;phbC_phaR
26.5908	26.5691	26.5953	26.8267	26.4735	26.7083	26.466	26.4813	26.6375	26.4178	26.3613	26.5566	Probable general L-amino acid transport ATP-binding ABC transporter	aapP SMc02121	SMc02121	sme:SMc02121		Discard	Discard	-0.224247	0.739585	0.0910514	NC	Q92Q74
28.2935	27.3798	28.1428	28.2769	28.2464	27.6672	28.5165	28.4673	28.4116	28.394	28.1583	27.9955	Ferredoxin--NADP(+) reductase. EC 1.18.1.2	fpr SMc02122	SMc02122	sme:SMc02122		Discard	Discard	0.119077	0.547886	0.141119	NC	Q92Q76
25.8382	26.0946	26.0826	26.3614	26.4515	26.1993	25.788	25.9697	26.0915	25.975	25.7974	25.4453	Uncharacterized protein	SMc02123	SMc02123	sme:SMc02123	+	Discard	Keep	-0.598171	1.62444	0.0109705	NC	Q92Q77	phbC_phbCphaR
24.7238	24.8846	24.8793	25.2389	25.5431	25.6608	25.9807	26.0781	26.1915	25.9824	26.0561	25.9844	Putative sulfite reductase. EC 1.8.1.2	cysI SMc02124	SMc02124	sme:SMc02124	+	Keep	Discard	0.526719	5.0663	5.22876e-05	NC	Q92Q78	phbC_wt;phbCphaR_wt;phaR_wt;phbCphaR_phbC;phaR_phbC
25.988	26.2628	26.3104	26.3659	26.5761	26.4731	25.952	26.1396	26.2348	25.8192	25.9979	25.5537	Uncharacterized protein	SMc01054	SMc01054	sme:SMc01054	+	Discard	Keep	-0.681401	2.12924	0.00405415	Module_5	Q92Q79	phbC_phbCphaR
28.8483	28.7943	28.8139	28.9041	29.0158	28.9092	28.7678	28.6995	28.7874	28.7466	28.7035	28.6649	CMP/dCMP-type deaminase domain-containing protein	SMc01052	SMc01052	sme:SMc01052	+	Discard	Keep	-0.238006	2.92696	0.00130094	NC	Q92Q81	phbC_phbCphaR;phbC_phaR;phbC_wt
27.211	26.7056	26.6999	26.6718	26.9745	27.2145	27.2713	26.7864	26.8842	26.8337	26.5959	26.8138	Uncharacterized protein	SMc01051	SMc01051	sme:SMc01051		Discard	Discard	-0.205769	0.174788	0.512106	NC	Q92Q82
26.7647	26.8719	26.8629	26.9121	26.8917	26.7965	26.7564	26.6251	26.6529	26.5434	26.6857	26.6969	GTPase HflX (GTP-binding protein HflX)	hflX SMc01049	SMc01049	sme:SMc01049	+	Discard	Keep	-0.22474	2.01245	0.00615288	NC	Q92Q83	wt_phbCphaR;phbC_phbCphaR;phbC_phaR
28.8878	28.8437	28.7562	28.7916	28.8787	28.8596	28.8596	28.7559	28.7307	28.6634	28.7561	28.7466	RNA-binding protein Hfq	hfq R01464 SMc01048	SMc01048	sme:SMc01048		Discard	Discard	-0.121281	0.904349	0.0691307	NC	Q92Q84
27.3965	27.2314	27.1483	27.3288	27.2535	27.4055	27.1571	27.2122	27.2444	27.357	27.2971	27.3536	Probable branched-chain-amino-acid aminotransferase	SMc01047	SMc01047	sme:SMc01047		Discard	Discard	0.00664711	0.675981	0.115233	NC	Q92Q85
25.895	26.0473	25.8314	26.2381	26.1098	26.2458	25.9223	25.9671	25.775	25.9775	26.0216	26.2515	Trk system potassium uptake protein TrkA	trkA SMc01046	SMc01046	sme:SMc01046	+	Discard	Discard	-0.114353	1.51041	0.0149291	NC	Q92Q86	phbC_phaR
28.6299	28.5577	28.5995	28.5532	28.6689	28.583	28.554	28.5197	28.5719	28.4887	28.5178	28.6922	Probable nitrogen regulation protein	ntrX SMc01045	SMc01045	sme:SMc01045		Discard	Discard	-0.0355078	0.130474	0.654932	NC	Q92Q87
25.3912	25.3751	25.4474	25.1751	25.3793	25.2453	25.3844	25.477	25.5531	24.9273	24.9224	24.9445	Histidine kinase. EC 2.7.13.3	ntrY SMc01044	SMc01044	sme:SMc01044	+	Discard	Keep	-0.335194	4.24856	0.000181185	NC	Q92Q88	phbC_phbCphaR;wt_phbCphaR;phaR_phbCphaR;phaR_phbC
23.2837	23.5848	24.2391	24.1514	23.9554	23.9901	23.5232	24.0173	24.3173	23.6052	24.3216	24.4714	2-C-methyl-D-erythritol 2.4-cyclodiphosphate synthase. MECDP-synthase. MECPP-synthase. MECPS. EC 4.6.1.12 ];Bifunctional enzyme IspD/IspF [Includes: 2-C-methyl-D-erythritol 4-phosphate cytidylyltransferase. EC 2.7.7.60 (4-diphosphocytidyl-2C-methyl-D-erythritol synthase) (MEP cytidylyltransferase. MCT)	ispDF R01456 SMc01040	SMc01040	sme:SMc01040		Discard	Discard	0.100433	0.217894	0.427162	NC	Q92Q90
25.5334	25.649	25.6805	25.5849	25.7767	25.2185	25.4946	25.3955	25.4062	25.4986	25.4386	25.5035	CinA domain-containing protein	SMc01039	SMc01039	sme:SMc01039		Discard	Discard	-0.0464649	0.300076	0.331745	NC	Q92Q91
25.1048	25.0166	25.0196	25.9264	25.6552	25.7513	25.0803	21.0866	24.9192	24.7188	24.7455	24.8637	Lipoyl synthase. EC 2.8.1.8 (Lip-syn. LS) (Lipoate synthase) (Lipoic acid synthase) (Sulfur insertion protein LipA)	lipA R01452 SMc01037	SMc01037	sme:SMc01037		Discard	Discard	-1.00162	0.627121	0.108477	NC	Q92Q94
29.8084	29.6935	29.7338	31.8501	31.7672	31.7763	29.599	29.48	29.5651	29.7059	29.7789	29.9664	Dihydrolipoyl dehydrogenase. EC 1.8.1.4	lpdA1 SMc01035	SMc01035	sme:SMc01035	+	Discard	Keep	-1.98083	8.66924	0	NC	Q92Q96	phbCphaR_phaR;phbC_phaR;phbC_wt;phbC_phbCphaR
33.6306	33.5321	33.6011	33.099	33.185	33.0982	33.4635	33.4571	33.4622	33.3531	33.2822	33.579	Enolase. EC 4.2.1.11 (2-phospho-D-glycerate hydro-lyase) (2-phosphoglycerate dehydratase)	eno R01443 SMc01028	SMc01028	sme:SMc01028	+	Keep	Discard	0.277392	2.97738	0.000917933	NC	Q92Q98	phbCphaR_phbC;phaR_phbC;wt_phbC
29.3853	29.3387	29.2781	29.4417	29.3736	29.466	29.0799	29.1571	29.2698	29.5094	29.4839	29.636	2-dehydro-3-deoxyphosphooctonate aldolase. EC 2.5.1.55 (3-deoxy-D-manno-octulosonic acid 8-phosphate synthase) (KDO-8-phosphate synthase. KDO 8-P synthase. KDOPS) (Phospho-2-dehydro-3-deoxyoctonate aldolase)	kdsA R01442 SMc01027	SMc01027	sme:SMc01027	+	Discard	Discard	0.115971	2.85413	0.00121978	NC	Q92Q99	phbC_phaR;phbCphaR_phaR;phbCphaR_wt
26.5309	26.4765	26.4791	27.155	26.9445	27.0077	26.2628	26.3865	26.5516	26.4325	26.7878	26.2486	CTP synthase. EC 6.3.4.2 (Cytidine 5'-triphosphate synthase) (Cytidine triphosphate synthetase. CTP synthetase. CTPS) (UTP--ammonia ligase)	pyrG R01440 SMc01025	SMc01025	sme:SMc01025	+	Discard	Keep	-0.546131	2.25931	0.00304	Module_7	Q92QA0	phbC_phaR;phbC_phbCphaR;phbC_wt
28.5862	27.836	28.6557	27.3512	28.504	27.435	28.5672	27.8609	28.5721	27.643	27.6229	27.6408	Triosephosphate isomerase. TIM. TPI. EC 5.3.1.1 (Triose-phosphate isomerase)	tpiA R01438 SMc01023	SMc01023	sme:SMc01023		Discard	Discard	-0.127837	0.770617	0.0745509	NC	Q92QA1
25.0467	24.3741	24.3878	23.2314	22.9921	21.6305	24.6584	24.0207	24.1135	23.7985	23.7154	22.6986	Hypothetical transmembrane protein	SMc01021	SMc01021	sme:SMc01021	+	Discard	Discard	0.786175	1.88139	0.00592851	Module_2	Q92QA3	phaR_phbC;wt_phbC
22.4314	22.6378	22.2664	22.9847	22.6688	22.7266	21.9302	21.5233	22.7267	21.8499	22.1569	21.8369	DNA topoisomerase 4 subunit B. EC 5.6.2.2 (Topoisomerase IV subunit B)	parE SMc01018	SMc01018	sme:SMc01018	+	Discard	Discard	-0.845495	1.23228	0.0239671	NC	Q92QA5
24.9931	24.5355	24.6155	25.0861	24.825	24.822	25.4628	24.8778	25.2562	25.4135	25.4754	25.7999	Putative acetyltransferase. EC 2.3.1.-	SMc01017	SMc01017	sme:SMc01017	+	Keep	Discard	0.651899	2.00764	0.00492953	NC	Q92QA6	phbCphaR_wt;phbCphaR_phbC
24.4809	24.4591	24.446	24.6597	24.6463	24.7266	24.5033	24.5304	24.5967	24.5623	24.682	24.057	Flavin_Reduct domain-containing protein	SMc01013	SMc01013	sme:SMc01013		Discard	Discard	-0.243788	0.451283	0.19863	NC	Q92QA7
24.7172	24.8653	24.7371	25.1537	25.1052	25.0932	24.6821	24.779	24.6988	24.7867	24.9717	24.7311	Putative NAD(P)H nitroreductase. EC 1.-.-.-	SMc01012	SMc01012	sme:SMc01012	+	Discard	Keep	-0.287535	2.87082	0.00108939	NC	Q92QA8	phbC_phaR;phbC_wt;phbC_phbCphaR
21.6573	22.4931	22.9978	23.2514	22.542	22.6479	22.6634	22.3899	22.8921	22.1684	22.5306	23.0725	Uncharacterized protein	SMc01011	SMc01011	sme:SMc01011		Discard	Discard	-0.223246	0.134113	0.59543	NC	Q92QA9
28.6432	28.4309	28.3075	28.8595	28.7623	28.8836	28.3928	28.392	28.5336	28.7407	28.7692	28.7948	Threonine--tRNA ligase. EC 6.1.1.3 (Threonyl-tRNA synthetase. ThrRS)	thrS R01425 SMc01010	SMc01010	sme:SMc01010	+	Discard	Discard	-0.0668577	2.66269	0.00152618	NC	Q92QB0	phbCphaR_phaR;phbC_phaR;phbCphaR_wt;phbC_wt
22.0645	22.6462	22.5823	22.8455	22.744	22.8735	22.1877	22.3222	22.3817	22.3543	22.5095	21.8586	Uncharacterized protein	SMc01009	SMc01009	sme:SMc01009	+	Discard	Discard	-0.58021	1.16802	0.0283444	NC	Q92QB1
26.2984	26.1931	26.2793	26.5694	26.6531	26.6844	26.3237	26.2826	26.3306	26.3805	26.3363	26.4872	NifU_N domain-containing protein	SMc01006	SMc01006	sme:SMc01006	+	Discard	Keep	-0.234313	3.69183	0.000285714	NC	Q92QB3	phbC_wt;phbC_phaR;phbC_phbCphaR
23.1759	23.1181	23.3858	23.5084	21.557	22.8957	23.3884	21.132	22.1204	22.3288	22.6225	22.436	GTP cyclohydrolase 1. EC 3.5.4.16 (GTP cyclohydrolase I. GTP-CH-I)	folE R01420 SMc01005	SMc01005	sme:SMc01005		Discard	Discard	-0.191252	0.340999	0.269884	NC	Q92QB4
25.9178	26.0433	26.0948	26.2617	26.3689	26.3928	26.1407	26.1757	26.0439	25.9822	25.9465	26.0886	Phosphoribosyl-AMP cyclohydrolase. PRA-CH. EC 3.5.4.19	hisI R01419 SMc01004	SMc01004	sme:SMc01004	+	Discard	Keep	-0.3354	2.65068	0.00173206	NC	Q92QB5	phbC_phbCphaR;phbC_wt;phbC_phaR
24.4953	24.4254	24.4671	25.1252	25.0883	25.2283	24.5277	24.6793	24.4017	24.1657	24.4621	24.5842	PNPLA domain-containing protein	SMc01003	SMc01003	sme:SMc01003	+	Discard	Keep	-0.743249	3.32494	0.000458753	Module_4	Q92QB6	phbC_phbCphaR;phbC_wt;phbC_phaR
28.313	28.204	28.247	27.3565	27.273	27.4281	28.0108	28.0359	28.199	27.9246	27.9449	28.0577	Uncharacterized protein	SMc01002	SMc01002	sme:SMc01002	+	Keep	Discard	0.623199	5.47808	0	NC	Q92QB7	phbCphaR_phbC;phaR_phbC;wt_phbC;wt_phbCphaR
22.0082	21.9592	22.0097	22.3345	22.6704	22.2933	22.0272	21.759	21.6847	21.6701	21.7417	21.9953	Hypothetical transmembrane protein	SMc01001	SMc01001	sme:SMc01001	+	Discard	Keep	-0.630385	2.32346	0.00271429	NC	Q92QB8	phbC_phbCphaR;phbC_phaR;phbC_wt
21.716	21.7123	20.9651	22.6591	22.4703	22.4124	20.797	21.8856	21.3078	21.4997	21.4227	22.4471	Conserved hypothetical transmembrane protein	SMc00997	SMc00997	sme:SMc00997	+	Discard	Discard	-0.724091	1.30232	0.0201446	NC	Q92QC2
20.2605	22.0687	22.9591	22.8914	22.6242	22.7454	20.2516	21.1521	21.7589	20.8066	21.2754	19.2243	Uncharacterized protein	SMc00995	SMc00995	sme:SMc00995	+	Discard	Discard	-2.31824	1.09591	0.0313388	NC	Q92QC4
21.3822	21.174	21.9185	21.9943	20.6629	21.9794	21.6716	21.4944	21.2038	20.8771	20.7551	22.0502	L-serine dehydratase. EC 4.3.1.17	sda SMc01256	SMc01256	sme:SMc01256		Discard	Discard	-0.318062	0.0427956	0.872113	NC	Q92QC5
25.2799	25.7359	25.7994	25.6513	25.8239	25.6347	25.2132	25.578	25.3403	25.4901	25.378	25.3097	Putative transcription regulator	SMc01260	SMc01260	sme:SMc01260		Discard	Discard	-0.310727	0.81702	0.0698005	NC	Q92QC8
24.9206	25.0592	25.0154	25.2202	25.3141	25.4198	24.9074	24.3483	25.1915	24.7634	25.0418	24.859	Magnesium transporter MgtE	SMc01261	SMc01261	sme:SMc01261		Discard	Discard	-0.42992	0.932939	0.0500777	NC	Q92QC9
24.6538	24.5121	24.5891	25.0289	24.9022	25.0518	24.7089	24.4324	24.1385	24.387	24.6233	24.0675	Peptide deformylase-like (Polypeptide deformylase-like)	R01402 SMc01262	SMc01262	sme:SMc01262	+	Discard	Keep	-0.635094	1.66036	0.00999454	NC	Q92QD0	phbC_phbCphaR;phbC_phaR
28.3406	28.2199	28.3007	28.4243	28.4435	28.3533	28.356	28.1688	28.361	28.2508	28.1476	28.5763	Hypothetical transmembrane protein	SMc01263	SMc01263	sme:SMc01263		Discard	Discard	-0.0821501	0.170726	0.534911	NC	Q92QD1
23.8047	23.8405	23.7129	23.4616	22.6488	23.4898	22.3775	23.4273	23.2578	23.4683	23.3882	23.0646	Uncharacterized protein	SMc01265	SMc01265	sme:SMc01265		Discard	Discard	0.106978	0.766002	0.0761602	NC	Q92QD2
26.475	26.6094	26.4202	26.0533	25.8843	25.9492	26.4023	26.3495	26.3418	26.1422	26.192	26.1698	UPF0229 protein R01398	R01398 SMc01266	SMc01266	sme:SMc01266	+	Keep	Discard	0.205733	4.26409	0.000183099	Module_1	Q92QD3	phbCphaR_phbC;phaR_phbC;wt_phbC;phaR_phbCphaR;wt_phbCphaR
28.6957	28.7855	28.6893	28.4533	28.2133	28.2955	28.6684	28.6892	28.7263	28.6607	28.6018	28.711	AAA_PrkA domain-containing protein	SMc01267	SMc01267	sme:SMc01267	+	Keep	Discard	0.337168	3.31285	0.000507463	Module_1	Q92QD4	phbCphaR_phbC;phaR_phbC;wt_phbC
25.162	25.1455	25.206	24.2105	24.4454	24.2941	25.5879	25.3417	25.5022	25.2737	25.0525	25.4259	Transcription regulator	SMc01269	SMc01269	sme:SMc01269	+	Keep	Discard	0.934018	4.69707	0.00020202	NC	Q92QD6	wt_phbC;phbCphaR_phbC;phaR_phbC
26.2889	26.0823	25.9591	26.7451	26.6784	26.7997	26.1314	26.0731	26.1909	26.6976	26.7988	26.7718	S-(hydroxymethyl)glutathione dehydrogenase. EC 1.1.1.284	adhC1 SMc01270	SMc01270	sme:SMc01270	+	Discard	Discard	0.0150064	4.51013	0.000173913	NC	Q92QD7	phbC_wt;phbCphaR_wt;phbC_phaR;phbCphaR_phaR
24.6748	24.6084	24.5672	24.7351	24.676	24.7132	24.635	24.4205	24.6695	24.6543	24.631	24.7821	UPF0178 protein R01393	R01393 SMc01271	SMc01271	sme:SMc01271		Discard	Discard	-0.0189018	0.584842	0.145137	NC	Q92QD8
27.4447	27.2321	27.1159	27.858	27.4664	27.8795	27.1717	27.335	27.5041	27.6219	27.6108	27.4767	S-formylglutathione hydrolase. EC 3.1.2.12	SMc01273	SMc01273	sme:SMc01273	+	Discard	Discard	-0.164804	1.47589	0.0149901	NC	Q92QE0	phbC_wt
26.925	26.756	26.9561	26.9929	27.1404	26.9061	27.0034	26.8957	26.9884	26.8594	26.7518	27.1694	Pseudouridine synthase. EC 5.4.99.-	rluC SMc01275	SMc01275	sme:SMc01275		Discard	Discard	-0.0862522	0.161987	0.552056	NC	Q92QE2
24.0185	23.5996	23.8179	24.1953	24.0697	24.2071	23.7003	23.999	24.1958	24.0591	24.1255	23.8552	Putative phosphoglycolate phosphatase. EC 3.1.3.18	gph2 SMc01276	SMc01276	sme:SMc01276		Discard	Discard	-0.144115	0.663545	0.106251	NC	Q92QE3
25.1629	25.2306	25.3919	25.9396	25.7369	25.9984	25.1919	25.1967	25.0819	25.4498	25.2906	25.0515	Replication-associated recombination protein A	SMc01279	SMc01279	sme:SMc01279	+	Discard	Keep	-0.627641	3.15245	0.000574468	NC	Q92QE5	phbC_phaR;phbC_wt;phbC_phbCphaR
28.3249	28.5258	28.2649	28.5272	28.4694	28.6779	28.5577	28.5457	28.4443	28.4811	28.5004	28.5056	Periplasmic serine endoprotease DegP-like. EC 3.4.21.107	degP3 SMc01280	SMc01280	sme:SMc01280		Discard	Discard	-0.0625108	0.793778	0.0819897	NC	Q92QE6
23.4007	23.2767	23.8768	24.4933	24.7216	24.4258	23.894	22.129	22.7972	24.1554	24.1735	23.8692	Protein-methionine-sulfoxide reductase catalytic subunit MsrP. EC 1.8.5.-	msrP R01383 SMc01281	SMc01281	sme:SMc01281	+	Discard	Discard	-0.480904	1.73569	0.00797972	NC	Q92QE7	phbC_phaR
25.8956	25.8112	25.8428	26.579	26.5011	26.5033	26.1186	26.0291	25.9929	26.0739	26.1833	26.09	Protein translocase subunit SecY	secY SMc01289	SMc01289	sme:SMc01289	+	Discard	Keep	-0.412045	5.68215	0	NC	Q92QF0	phaR_wt;phbCphaR_wt;phbC_wt;phbC_phaR;phbC_phbCphaR
27.4876	27.6122	27.6444	27.8617	28.1099	27.9422	28.2282	27.8218	27.8965	27.7613	27.9611	28.3491	50S ribosomal protein L15	rplO R01375 SMc01290	SMc01290	sme:SMc01290	+	Discard	Discard	0.0525703	1.08469	0.0348612	NC	Q92QF1
28.6718	28.6787	28.7104	28.6603	28.7877	28.6929	29.0764	28.9726	28.9728	28.9507	28.8871	29.1825	50S ribosomal protein L30	rpmD R01374 SMc01291	SMc01291	sme:SMc01291	+	Keep	Discard	0.29314	2.55739	0.00205467	NC	Q92QF2	phbCphaR_wt;phaR_wt;phbCphaR_phbC;phaR_phbC
28.5191	28.7349	28.7074	28.9259	29.1759	28.9842	29.1919	28.7915	28.8768	28.8502	29.0843	29.1795	30S ribosomal protein S5	rpsE R01373 SMc01292	SMc01292	sme:SMc01292	+	Discard	Discard	0.00932884	1.22325	0.0260129	NC	Q92QF3
28.2455	28.3762	28.4463	28.5407	28.7212	28.5877	28.7385	28.1656	28.4391	28.1677	28.556	28.7692	50S ribosomal protein L18	rplR R01372 SMc01293	SMc01293	sme:SMc01293		Discard	Discard	-0.118877	0.249183	0.388586	NC	Q92QF4
[truncated: 1,602 more rows]

## Sheet: TY
Table S2. Perseus Analysis Matrix
[truncated: 3,520 more rows]
