# Supplementary material for: A systems-level insight into PHB-driven metabolic adaptation orchestrated by the PHB-binding transcriptional regulator AniA (PhaR)
Source: mSystems. 2025 Sep 22;10(10):e00760-25. doi: 10.1128/msystems.00760-25 (PMC12542648; doi:10.1128/msystems.00760-25)
Supplement: Table S3 — Enrichment analysis Fisher exact test results. [file msystems.00760-25-s0005.xlsx]

## Sheet: Enrichment analysis
Table S3. Enrichment Analysis. Fischer Exact Test
Selection column	Selection value	Category column	Category value	Total size	Selection size	Category size	Intersection size	Enrichment factor	P value	Benj. Hoch. FDR
Module	Module_2	Gene Ontology IDs	GO:0005509	3816	81	14	9	30.286	1.0135e-12	9.4428e-09
Module	Module_2	Gene Ontology (molecular function)	calcium ion binding [GO:0005509]	3816	81	14	9	30.286	1.0135e-12	1.1907e-08
Module	Module_2	Gene Ontology (GO)	calcium ion binding [GO:0005509]	3816	81	14	9	30.286	1.0135e-12	9.4428e-09
Module	Module_7	Gene Ontology (biological process)	tricarboxylic acid cycle [GO:0006099]	3816	48	12	4	26.5	9.9493e-06	0.012104
Module	Module_7	Gene Ontology (GO)	tricarboxylic acid cycle [GO:0006099]	3816	48	12	4	26.5	9.9493e-06	0.014261
Module	Module_7	Gene Ontology IDs	GO:0006099	3816	48	12	4	26.5	9.9493e-06	0.014261
Module	Module_1	Storage metabolism	PHB metabolism	3816	72	7	3	22.714	0.00020967	0.0011532
Module	Module_2	Storage metabolism	EPS metabolism	3816	81	32	10	14.722	4.4855e-10	9.8681e-09
Module	Module_1	Gene Ontology (biological process)	polysaccharide biosynthetic process [GO:0000271]	3816	72	26	6	12.231	5.9317e-06	0.0093935
Module	Module_1	Gene Ontology IDs	GO:0000271	3816	72	26	6	12.231	5.9317e-06	0.0095917
Module	Module_1	Gene Ontology (GO)	polysaccharide biosynthetic process [GO:0000271]	3816	72	26	6	12.231	5.9317e-06	0.0095917
Module	Module_1	Storage metabolism	EPS metabolism	3816	72	32	7	11.594	1.3849e-06	1.5234e-05
Module	Module_10	Gene Ontology IDs	GO:0030170	3816	45	55	7	10.793	2.4403e-06	0.0050525
Module	Module_10	Gene Ontology (GO)	pyridoxal phosphate binding [GO:0030170]	3816	45	55	7	10.793	2.4403e-06	0.0050525
Module	Module_10	Gene Ontology (molecular function)	pyridoxal phosphate binding [GO:0030170]	3816	45	55	7	10.793	2.4403e-06	0.0095563
Module	Module_6	Gene Ontology (biological process)	chemotaxis [GO:0006935]	3816	273	11	7	8.8951	2.2044e-06	0.0093935
Module	Module_6	Gene Ontology (GO)	chemotaxis [GO:0006935]	3816	273	11	7	8.8951	2.2044e-06	0.0050525
Module	Module_6	Gene Ontology IDs	GO:0006935	3816	273	11	7	8.8951	2.2044e-06	0.0050525
Module	Module_1	Repressed by PhaR ANOVA lowP	Keep	3816	72	375	62	8.7627	5.9805e-54	3.2893e-53
Module	Module_8	Gene Ontology (cellular component)	periplasmic space [GO:0042597]	3816	86	129	23	7.9113	1.5201e-15	1.2206e-12
Module	Module_8	Gene Ontology IDs	GO:0042597	3816	86	129	23	7.9113	1.5201e-15	2.8326e-11
Module	Module_8	Gene Ontology (GO)	periplasmic space [GO:0042597]	3816	86	129	23	7.9113	1.5201e-15	2.8326e-11
Module	Module_8	Activated by PhaR ANOVA TY	Keep	3816	86	495	80	7.1712	6.8078e-66	4.9924e-65
Module	Module_8	Repressed by PhaR ANOVA lowP	Keep	3816	86	375	59	6.9812	6.7073e-41	2.9512e-40
Module	Module_4	Activated by PhaR ANOVA TY	Keep	3816	29	495	25	6.6458	5.4591e-19	1.3344e-18
Module	Module_4	Activated by PhaR ANOVA lowP	Keep	3816	29	562	27	6.3218	6.0281e-21	2.6524e-20
Module	Module_7	Activated by PhaR ANOVA lowP	Keep	3816	48	562	39	5.5169	4.9748e-25	2.7361e-24
Module	Module_2	Repressed by PhaR ANOVA lowP	Keep	3816	81	375	39	4.8996	3.1388e-19	9.8647e-19
Module	Module_6	Activated by PhaR ANOVA TY	Keep	3816	273	495	162	4.5746	9.5825e-82	1.0541e-80
Module	Module_1	Repressed by PhaR ANOVA TY	Keep	3816	72	753	64	4.5046	1.987e-37	1.0929e-36
Module	Module_7	Repressed by PhaR ANOVA TY	Keep	3816	48	753	40	4.2231	1.9387e-21	5.3314e-21
Module	Module_10	Repressed by PhaR ANOVA TY	Keep	3816	45	753	37	4.1668	1.6234e-19	3.9683e-19
Module	Module_10	Gene Ontology (cellular component)	cytoplasm [GO:0005737]	3816	45	308	12	3.3039	0.00012282	0.010959
Module	Module_5	Activated by PhaR ANOVA lowP	Keep	3816	86	562	41	3.2371	1.5799e-13	3.862e-13
Module	Module_3	Gene Ontology (cellular component)	plasma membrane [GO:0005886]	3816	139	253	25	2.7128	2.0292e-06	0.00032589
Module	Module_3	Gene Ontology (GO)	plasma membrane [GO:0005886]	3816	139	253	25	2.7128	2.0292e-06	0.0050525
Module	Module_3	Gene Ontology IDs	GO:0005886	3816	139	253	25	2.7128	2.0292e-06	0.0050525
Module	Module_3	Gene Ontology (cellular component)	integral component of membrane [GO:0016021]	3816	139	484	42	2.3823	1.4826e-08	5.9525e-06
Module	Module_3	Gene Ontology IDs	GO:0016021	3816	139	484	42	2.3823	1.4826e-08	9.2087e-05
Module	Module_3	Gene Ontology (GO)	integral component of membrane [GO:0016021]	3816	139	484	42	2.3823	1.4826e-08	9.2087e-05
Module	Module_6	Gene Ontology IDs	GO:0005886	3816	273	253	42	2.3205	6.3266e-08	0.00029472
Module	Module_6	Gene Ontology (GO)	plasma membrane [GO:0005886]	3816	273	253	42	2.3205	6.3266e-08	0.00029472
Module	Module_6	Gene Ontology (cellular component)	plasma membrane [GO:0005886]	3816	273	253	42	2.3205	6.3266e-08	1.6934e-05
Module	Module_3	Repressed by PhaR ANOVA TY	Keep	3816	139	753	63	2.2969	1.9527e-12	3.3045e-12
Module	Module_1	Activated by PhaR ANOVA lowP	Discard	3816	72	2593	72	1.4717	6.0065e-13	1.3214e-12
Module	Module_2	Activated by PhaR ANOVA lowP	Discard	3816	81	2593	81	1.4717	1.7011e-14	4.678e-14
Module	Module_8	Activated by PhaR ANOVA lowP	Discard	3816	86	2593	86	1.4717	2.3378e-15	7.3473e-15
Module	Module_9	Activated by PhaR ANOVA lowP	Discard	3816	68	2593	68	1.4717	2.9182e-12	5.35e-12
Module	Module_8	Repressed by PhaR ANOVA TY	Discard	3816	86	2763	86	1.3811	6.0121e-13	1.1022e-12
Module	Module_6	Repressed by PhaR ANOVA TY	Discard	3816	273	2763	273	1.3811	1.0232e-40	7.5033e-40
Module	Module_4	Repressed by PhaR ANOVA TY	Discard	3816	29	2763	29	1.3811	8.2355e-05	9.5358e-05
Module	Module_10	Repressed by PhaR ANOVA lowP	Discard	3816	45	2780	45	1.3727	5.8514e-07	9.1951e-07
Module	Module_4	Repressed by PhaR ANOVA lowP	Discard	3816	29	2780	29	1.3727	9.8477e-05	0.00012744
Module	Module_5	Repressed by PhaR ANOVA lowP	Discard	3816	86	2780	86	1.3727	1.0273e-12	2.0547e-12
Module	Module_7	Repressed by PhaR ANOVA lowP	Discard	3816	48	2780	48	1.3727	2.2317e-07	4.0914e-07
Module	Module_10	Activated by PhaR ANOVA lowP	Discard	3816	45	2593	41	1.3408	0.00019468	0.00022542
Module	NC	Gene Ontology (GO)	structural constituent of ribosome [GO:0003735]	3816	2887	53	53	1.3218	3.3684e-07	0.0012553
Module	NC	Gene Ontology (molecular function)	structural constituent of ribosome [GO:0003735]	3816	2887	53	53	1.3218	3.3684e-07	0.0019786
Module	NC	Gene Ontology IDs	GO:0005840	3816	2887	40	40	1.3218	1.3327e-05	0.017739
Module	NC	Gene Ontology (GO)	ribosome [GO:0005840]	3816	2887	40	40	1.3218	1.3327e-05	0.017739
Module	NC	Gene Ontology IDs	GO:0003735	3816	2887	53	53	1.3218	3.3684e-07	0.0012553
Module	NC	Gene Ontology (cellular component)	ribosome [GO:0005840]	3816	2887	40	40	1.3218	1.3327e-05	0.0017836
Module	Module_9	Repressed by PhaR ANOVA lowP	Discard	3816	68	2780	64	1.2919	6.0629e-06	8.8923e-06
Module	NC	Gene Ontology (GO)	translation [GO:0006412]	3816	2887	63	61	1.2798	4.1539e-06	0.0077403
Module	NC	Gene Ontology (biological process)	translation [GO:0006412]	3816	2887	63	61	1.2798	4.1539e-06	0.0093935
Module	NC	Gene Ontology IDs	GO:0006412	3816	2887	63	61	1.2798	4.1539e-06	0.0077403
Module	Module_9	Repressed by PhaR ANOVA TY	Discard	3816	68	2763	63	1.2796	2.1635e-05	2.6443e-05
Module	Module_10	Activated by PhaR ANOVA TY	Discard	3816	45	3021	45	1.2632	2.538e-05	3.102e-05
Module	Module_1	Activated by PhaR ANOVA TY	Discard	3816	72	3021	72	1.2632	4.1438e-08	7.0126e-08
Module	Module_3	Activated by PhaR ANOVA TY	Discard	3816	139	3021	139	1.2632	3.9997e-15	8.7993e-15
Module	Module_7	Activated by PhaR ANOVA TY	Discard	3816	48	3021	48	1.2632	1.2472e-05	1.614e-05
Module	Module_9	Activated by PhaR ANOVA TY	Discard	3816	68	3021	68	1.2632	1.0758e-07	1.6905e-07
Module	NC	Repressed by PhaR ANOVA lowP	Discard	3816	2887	2780	2427	1.1539	2.0477e-153	2.2525e-152
Module	NC	Activated by PhaR ANOVA lowP	Discard	3816	2887	2593	2187	1.1148	9.0028e-71	6.602e-70
Module	NC	Activated by PhaR ANOVA TY	Discard	3816	2887	3021	2527	1.1056	9.5219e-100	2.0948e-98
Module	NC	Activated by PhaR ANOVA lowP	Keep	3816	2887	562	451	1.0607	0.00089231	0.0009348
Module	NC	Repressed by PhaR ANOVA TY	Discard	3816	2887	2763	2211	1.0577	1.2032e-23	3.7816e-23
Module	NC	Repressed by PhaR ANOVA TY	Keep	3816	2887	753	544	0.95492	0.0020218	0.0021181
Module	NC	Gene Ontology (cellular component)	integral component of membrane [GO:0016021]	3816	2887	484	335	0.91487	0.00010923	0.010959
Module	NC	Gene Ontology (cellular component)	plasma membrane [GO:0005886]	3816	2887	253	160	0.83591	1.6533e-06	0.00032589
Module	NC	Gene Ontology IDs	GO:0005886	3816	2887	253	160	0.83591	1.6533e-06	0.0050525
Module	NC	Gene Ontology (GO)	plasma membrane [GO:0005886]	3816	2887	253	160	0.83591	1.6533e-06	0.0050525
Module	NC	Gene Ontology (cellular component)	periplasmic space [GO:0042597]	3816	2887	129	78	0.79922	3.941e-05	0.0045209
Module	Module_5	Activated by PhaR ANOVA lowP	Discard	3816	86	2593	45	0.77005	0.00084572	0.00093029
Module	Module_3	Repressed by PhaR ANOVA TY	Discard	3816	139	2763	76	0.75514	2.2681e-06	2.9352e-06
Module	NC	Repressed by PhaR ANOVA lowP	Keep	3816	2887	375	211	0.74373	1.6408e-18	4.5123e-18
Module	Module_2	Repressed by PhaR ANOVA lowP	Discard	3816	81	2780	42	0.71175	2.3239e-05	3.1953e-05
Module	NC	Gene Ontology (GO)	transmembrane transport [GO:0055085]	3816	2887	82	44	0.70925	6.1769e-06	0.0095917
Module	NC	Gene Ontology (biological process)	transmembrane transport [GO:0055085]	3816	2887	82	44	0.70925	6.1769e-06	0.0093935
Module	NC	Gene Ontology IDs	GO:0055085	3816	2887	82	44	0.70925	6.1769e-06	0.0095917
Module	NC	Activated by PhaR ANOVA TY	Keep	3816	2887	495	228	0.60882	3.4496e-53	1.2649e-52
Module	NC	Storage metabolism	EPS metabolism	3816	2887	32	13	0.53698	1.8699e-05	0.00013712
Module	Module_6	Activated by PhaR ANOVA TY	Discard	3816	273	3021	111	0.51359	8.857e-48	2.4357e-47
Module	Module_8	Repressed by PhaR ANOVA lowP	Discard	3816	86	2780	27	0.43095	5.1923e-16	1.2692e-15
Module	Module_9	Repressed by PhaR ANOVA TY	Keep	3816	68	753	5	0.37263	0.0028583	0.0028583
Module	Module_6	Gene Ontology (cellular component)	cytoplasm [GO:0005737]	3816	273	308	8	0.36307	0.00017999	0.014453
Module	Module_7	Activated by PhaR ANOVA lowP	Discard	3816	48	2593	9	0.27594	1.9868e-12	3.9736e-12
Module	Module_10	Repressed by PhaR ANOVA TY	Discard	3816	45	2763	8	0.24553	2.2536e-14	4.5071e-14
Module	Module_7	Repressed by PhaR ANOVA TY	Discard	3816	48	2763	8	0.23018	7.699e-16	1.6938e-15
Module	Module_1	Repressed by PhaR ANOVA lowP	Discard	3816	72	2780	10	0.19065	5.2856e-26	1.9381e-25
Module	Module_4	Activated by PhaR ANOVA TY	Discard	3816	29	3021	4	0.17423	6.587e-14	1.3174e-13
Module	Module_1	Repressed by PhaR ANOVA TY	Discard	3816	72	2763	8	0.15346	4.0582e-28	1.7856e-27
Module	Module_4	Activated by PhaR ANOVA lowP	Discard	3816	29	2593	2	0.10149	7.0893e-12	1.1997e-11
Module	Module_8	Activated by PhaR ANOVA TY	Discard	3816	86	3021	6	0.088127	1.5642e-48	4.9161e-48
Module	Module_6	Repressed by PhaR ANOVA lowP	Keep	3816	273	375	0	0	1.7817e-13	3.9197e-13
Module	Module_7	Activated by PhaR ANOVA TY	Keep	3816	48	495	0	0	0.0012145	0.0012723
Module	Module_7	Repressed by PhaR ANOVA lowP	Keep	3816	48	375	0	0	0.0067538	0.0078202
Module	Module_9	Activated by PhaR ANOVA TY	Keep	3816	68	495	0	0	7.2073e-05	7.9281e-05
Module	Module_5	Repressed by PhaR ANOVA lowP	Keep	3816	86	375	0	0	0.00012317	0.00015054
Module	Module_10	Repressed by PhaR ANOVA lowP	Keep	3816	45	375	0	0	0.0092481	0.010173
Module	Module_5	Activated by PhaR ANOVA TY	Keep	3816	86	495	0	0	5.5949e-06	8.2058e-06
Module	Module_3	Repressed by PhaR ANOVA lowP	Keep	3816	139	375	0	0	4.3006e-07	7.2779e-07
Module	Module_3	Repressed by PhaR ANOVA lowP	Discard	3816	139	2780	0	0	1.5264e-82	1.1193e-81
Module	Module_6	Repressed by PhaR ANOVA lowP	Discard	3816	273	2780	0	0	3.9924e-168	8.7834e-167
Module	Module_4	Repressed by PhaR ANOVA TY	Keep	3816	29	753	0	0	0.0016603	0.0018264
Module	Module_5	Activated by PhaR ANOVA TY	Discard	3816	86	3021	0	0	5.7545e-61	3.165e-60
Module	Module_1	Activated by PhaR ANOVA lowP	Keep	3816	72	562	0	0	9.2753e-06	1.2003e-05
Module	Module_2	Repressed by PhaR ANOVA TY	Discard	3816	81	2763	0	0	5.0825e-47	5.5907e-46
Module	Module_5	Repressed by PhaR ANOVA TY	Discard	3816	86	2763	0	0	6.0206e-50	1.3245e-48
Module	Module_5	Repressed by PhaR ANOVA TY	Keep	3816	86	753	0	0	4.8564e-09	7.1227e-09
Module	Module_6	Repressed by PhaR ANOVA TY	Keep	3816	273	753	0	0	6.9366e-28	2.5434e-27
Module	Module_9	Activated by PhaR ANOVA lowP	Keep	3816	68	562	0	0	1.7769e-05	2.1718e-05
Module	Module_8	Repressed by PhaR ANOVA TY	Keep	3816	86	753	0	0	4.8564e-09	7.1227e-09
Module	Module_8	Activated by PhaR ANOVA lowP	Keep	3816	86	562	0	0	9.4746e-07	1.3896e-06
Module	Module_1	Activated by PhaR ANOVA TY	Keep	3816	72	495	0	0	4.0889e-05	4.7345e-05
Module	Module_6	Activated by PhaR ANOVA lowP	Keep	3816	273	562	0	0	2.193e-20	8.0408e-20
Module	Module_6	Activated by PhaR ANOVA lowP	Discard	3816	273	2593	0	0	1.3438e-145	2.9563e-144
Module	Module_10	Activated by PhaR ANOVA TY	Keep	3816	45	495	0	0	0.0018526	0.0018526
Module	Module_2	Activated by PhaR ANOVA TY	Discard	3816	81	3021	0	0	2.2798e-57	1.0031e-56
Module	Module_2	Activated by PhaR ANOVA TY	Keep	3816	81	495	0	0	1.1394e-05	1.5667e-05
Module	Module_3	Activated by PhaR ANOVA lowP	Keep	3816	139	562	0	0	1.5447e-10	2.4274e-10
Module	Module_3	Activated by PhaR ANOVA lowP	Discard	3816	139	2593	0	0	7.4388e-72	8.1827e-71
Module	Module_2	Activated by PhaR ANOVA lowP	Keep	3816	81	562	0	0	2.1422e-06	2.9456e-06
Module	Module_2	Repressed by PhaR ANOVA TY	Keep	3816	81	753	0	0	1.498e-08	2.0598e-08
Module	Module_3	Activated by PhaR ANOVA TY	Keep	3816	139	495	0	0	2.791e-09	5.1168e-09
NC: not clustered
Categories of regulated genes significantly enriched in specific Modules are highlighted in grey
