# Supplementary material for: A systems-level insight into PHB-driven metabolic adaptation orchestrated by the PHB-binding transcriptional regulator AniA (PhaR)
Source: mSystems. 2025 Sep 22;10(10):e00760-25. doi: 10.1128/msystems.00760-25 (PMC12542648; doi:10.1128/msystems.00760-25)
Supplement: Table S5 — FIMO results. [file msystems.00760-25-s0007.xlsx]

## Sheet: ANOVA
Table S5. FIMO results
motif_id	sequence_name	start	stop	score	p-value	q-value	matched_sequence
FIMOsearch	acyP_SMb20590	387	407	21.2556	1.37e-09	0.00251	taatgctgcagtgcagcatct
FIMOsearch	rpoE8_SM_b20592	211	231	21.1778	1.78e-09	0.00251	agatgctgcactgcagcatta
FIMOsearch	SMc00777	393	413	20.8333	4.91e-09	0.00346	ttattgtgcactgcacaaatt
FIMOsearch	exoL_SMb20956	433	453	20.8333	4.91e-09	0.00346	ttttgttgcagtgcacaaaga
FIMOsearch	ppdK_podA_SMc00025	317	337	20.6556	7.73e-09	0.00383	atttggtgcactgcaacaaaa
FIMOsearch	cbrA_SMc00776	356	376	20.6333	8.16e-09	0.00383	aatttgtgcagtgcacaataa
FIMOsearch	SMa1963	273	293	20.5667	9.54e-09	0.00384	tgttgctgcactgcacaatat
FIMOsearch	SMa1961	422	442	20.3667	1.48e-08	0.00522	atattgtgcagtgcagcaaca
FIMOsearch	SMc00861	379	399	20.0444	2.78e-08	0.00869	tcttgccgcgctgcgccaaaa
FIMOsearch	ppa_SMc03239	431	451	19.9556	3.25e-08	0.00916	tcatgttgcatcgcggcatgt
FIMOsearch	SMc04042	333	353	19.7778	4.39e-08	0.0112	taatgctgcggtgcacaattg
FIMOsearch	SMc03240	393	413	19.6889	5.06e-08	0.0119	acatgccgcgatgcaacatga
FIMOsearch	SMc02240	451	471	19.5	6.74e-08	0.0146	tttttgtgcgctgcagcaatg
FIMOsearch	dhe_SMc00103	340	360	19.4333	7.42e-08	0.0149	acattgtgcggcgcacaaagt
FIMOsearch	exoX_SMb20947	77	97	19.3111	8.81e-08	0.0165	tttttttgcatcgcaacattt
FIMOsearch	SM_b21000	341	361	18.7778	1.72e-07	0.0304	tcttgctgcgatgcaataaga
FIMOsearch	exoY_SMb20946	132	152	18.6778	1.93e-07	0.0306	aaatgttgcgatgcaaaaaaa
FIMOsearch	SMc03998	442	462	18.6667	1.96e-07	0.0306	caattccgcaccgcacaattt
FIMOsearch	SM_b20609	406	426	18.4889	2.37e-07	0.0352	gttttccgcaatgcagcaatt
FIMOsearch	nuoA1_nuoA_SMc01912	239	259	18.4222	2.55e-07	0.0359	tttttttgcattgcggcaaag
FIMOsearch	SM_b20608	269	289	18.2889	2.92e-07	0.0379	aattgctgcattgcggaaaac
FIMOsearch	wgeH_SM_b21307	411	431	18.2333	3.09e-07	0.0379	tcttggcgcggcgcaatatga
FIMOsearch	panC_SMc01880	316	336	18.1889	3.23e-07	0.0379	tatttttgcgctgcacaagat
FIMOsearch	SMc02856	273	293	18.1222	3.44e-07	0.0379	gaatgttgcattgcagcattg
FIMOsearch	SMc02855	248	268	18.1	3.52e-07	0.0379	caatgctgcaatgcaacattc
FIMOsearch	SMc02373	234	254	18.0667	3.63e-07	0.0379	caatgctgcaccgcaatataa
FIMOsearch	SMc02374	448	468	18.0667	3.63e-07	0.0379	caatgctgcaccgcaatataa
FIMOsearch	SMc01879	327	347	17.9556	4.04e-07	0.0406	atcttgtgcagcgcaaaaata
FIMOsearch	guaB_SMc00815	318	338	17.8667	4.38e-07	0.0423	gcttgttgcactgcgacaaca
FIMOsearch	SMc02161	387	407	17.8111	4.61e-07	0.0423	ctatactgcactgcagtataa
FIMOsearch	fadD_SMc02162	257	277	17.8	4.66e-07	0.0423	ttatactgcagtgcagtatag
FIMOsearch	exoH_SMb20954	342	362	17.7667	4.8e-07	0.0423	tttaggtgcactgcagcatga
FIMOsearch	SMc02754	37	57	17.6111	5.52e-07	0.0457	aattgctgcattgcgatatct
FIMOsearch	SMc02753	438	458	17.6111	5.52e-07	0.0457	aattgctgcattgcgatatct
FIMOsearch	SM_b21115	372	392	17.0444	8.91e-07	0.0711	aattgctgcatcgcatcatga
FIMOsearch	SMc02770	280	300	17.0222	9.08e-07	0.0711	gtttgttgcgctgcacaagaa
FIMOsearch	zwf_SMc03070	423	443	16.8444	1.05e-06	0.0799	ttttgttgcggtgcaccctag
FIMOsearch	SMc01708	167	187	16.8111	1.08e-06	0.0799	gattgccgcggcgcagcaggt
FIMOsearch	SMc02111	438	458	16.7667	1.12e-06	0.0801	tttttgtgcagtgcacataga
FIMOsearch	SMa1937	257	277	16.7444	1.14e-06	0.0801	tcatgctgcacctcggcatgg
FIMOsearch	SMc02504	28	48	16.6778	1.2e-06	0.0811	caaggccgcactgcggaatga
FIMOsearch	SMc02051	379	399	16.6667	1.21e-06	0.0811	catgggtgcgatgcagcatta
FIMOsearch	SMa2281	317	337	16.6222	1.25e-06	0.0821	tccttccgcagcgcgcaaatg
FIMOsearch	SMc03135	134	154	16.5222	1.36e-06	0.0829	tgctgctgcgccgcgccaagg
FIMOsearch	SMa2285	57	77	16.4889	1.39e-06	0.0829	catttgcgcgctgcggaagga
FIMOsearch	SMa0699	136	156	16.4889	1.39e-06	0.0829	actgggcgcgttgcggcaata
FIMOsearch	SMc02111	410	430	16.4778	1.4e-06	0.0829	ttttattgcattgcacactga
FIMOsearch	SMc02868	350	370	16.4444	1.44e-06	0.0829	ctctgttgcactgcggcagaa
FIMOsearch	SMc00374	360	380	16.4444	1.44e-06	0.0829	aaattccgaaacgcagcatga
FIMOsearch	SMa0319	383	403	16.4111	1.48e-06	0.0831	aaatgctgcattgcatcattg
FIMOsearch	SM_b20381	181	201	16.3889	1.5e-06	0.0831	tatgtccgcgctgcggaaaat
FIMOsearch	SMc03225	318	338	16	2.03e-06	0.108	tgtgtttgcagtgcaaaatca
FIMOsearch	sdhC_SMc02463	359	379	16	2.03e-06	0.108	tgattttgcactgcaaacaca
FIMOsearch	fhuA2_SMc01657	92	112	15.7889	2.38e-06	0.124	aaatgccgcatggcggcatca
FIMOsearch	rhaD_SMc02322	370	390	15.7667	2.42e-06	0.124	ccattgtgcggcgcatcatga
FIMOsearch	rhaR_SMc02323	411	431	15.6889	2.57e-06	0.129	tcatgatgcgccgcacaatgg
FIMOsearch	def_SMc01101	228	248	15.6333	2.67e-06	0.131	aacgggcgcgccgcaccatga
FIMOsearch	SMc04168	165	185	15.6	2.74e-06	0.131	agatttcgcattgcgacatcc
FIMOsearch	acsA2_acsA_SMc00774	450	470	15.6	2.74e-06	0.131	ttgtaccgcgctgcagcatga
FIMOsearch	mttB_SMc04330	162	182	15.5444	2.86e-06	0.134	ttattccgcggttcggaatct
FIMOsearch	SMc00838	347	367	15.5222	2.9e-06	0.134	tcatgctgcagcgcggtacaa
FIMOsearch	SM_b21221	56	76	15.4778	3e-06	0.134	cccttgcgcaccgcggcaagc
FIMOsearch	R01422_SMc01007	97	117	15.4667	3.03e-06	0.134	atattccgcgcctcggaatgt
FIMOsearch	abrB_SMc01415	401	421	15.4556	3.05e-06	0.134	gttttttgcactgcaccttga
FIMOsearch	SMc04169	281	301	15.4333	3.1e-06	0.134	ggatgtcgcaatgcgaaatct
FIMOsearch	SMc04239	215	235	15.3556	3.28e-06	0.14	ttcttgtgcggcgcaatattc
FIMOsearch	folE_SMc01005	96	116	15.2778	3.47e-06	0.146	acattccgaggcgcggaatat
FIMOsearch	SM_b20856	353	373	15.2333	3.59e-06	0.149	ccttgttgcagcgcacgattt
FIMOsearch	mtbC_SMc04331	296	316	15.1667	3.76e-06	0.154	agattccgaaccgcggaataa
FIMOsearch	ropB1_SMc00604	321	341	15.1111	3.92e-06	0.157	tgtgtctgcgctgcaacatcg
FIMOsearch	SMc02689	343	363	15.1	3.95e-06	0.157	cgatgctgcggcgcagcagcg
FIMOsearch	frcS_SMc02173	328	348	15.0667	4.04e-06	0.158	tcttgccgcgacgcgaaaggc
FIMOsearch	SMc04352	157	177	15.0444	4.11e-06	0.159	gtttattgcaacgcaacatgc
FIMOsearch	SMc03816	415	435	15.0111	4.21e-06	0.159	ctatgctgcattgcatcaaag
FIMOsearch	gltA_SMc02087	373	393	14.9778	4.31e-06	0.159	cgttttcgcatcgcacaagtt
FIMOsearch	SMc01414	435	455	14.9667	4.34e-06	0.159	tcaaggtgcagtgcaaaaaac
FIMOsearch	SMc03815	438	458	14.9667	4.34e-06	0.159	ctttgatgcaatgcagcatag
FIMOsearch	cyoA_SM_b21487	411	431	14.8889	4.59e-06	0.164	gattgctgcagtgcgaccatc
FIMOsearch	pgiA2_SMb20857	385	405	14.8778	4.62e-06	0.164	aaatcgtgcgctgcaacaagg
FIMOsearch	SMc00603	298	318	14.8667	4.66e-06	0.164	cgatgttgcagcgcagacaca
FIMOsearch	SM_b21486	226	246	14.8222	4.81e-06	0.165	gatggtcgcactgcagcaatc
FIMOsearch	sthA_SMc00300	454	474	14.8222	4.81e-06	0.165	agatgccgcatcgcacaacga
FIMOsearch	SM_b20185	386	406	14.7889	4.92e-06	0.167	tcgttctgcatcgcggcaagg
FIMOsearch	SM_b21486	255	275	14.6889	5.27e-06	0.177	tcgttttgcgacgcagcatct
FIMOsearch	SMc02086	303	323	14.6556	5.4e-06	0.179	aacttgtgcgatgcgaaaacg
FIMOsearch	kefB1_SMc00898	377	397	14.6222	5.52e-06	0.181	ttattgtgcactgaagcatgc
FIMOsearch	pmbA_SMc00897	453	473	14.5	6e-06	0.195	gcatgcttcagtgcacaataa
FIMOsearch	SMc03816	309	329	14.4444	6.24e-06	0.197	tattttcgagtcgcgccaaaa
FIMOsearch	wgaA_SM_b21319	370	390	14.4444	6.24e-06	0.197	ttgttgtgcactgcggaatcc
FIMOsearch	exoH_SMb20954	241	261	14.3556	6.62e-06	0.207	aaatattgcggggcgcaattt
FIMOsearch	cyoA_SM_b21487	382	402	14.3333	6.72e-06	0.208	agatgctgcgtcgcaaaacga
FIMOsearch	arcB_SMa0695	153	173	14.2889	6.93e-06	0.209	aaatttcgaggtgcggcagga
FIMOsearch	maiA_SMc03206	322	342	14.2889	6.93e-06	0.209	tattcgtgcatcgcggaattg
FIMOsearch	wgeA_SM_b21314	418	438	14.2778	6.98e-06	0.209	aattattgcagtgcacactcc
FIMOsearch	SMc02841	258	278	14.2444	7.13e-06	0.212	tctgggcgcgcttcagcatca
FIMOsearch	SMa1629	7	27	14.2	7.35e-06	0.214	gatggccgcggcgcgaaatgt
FIMOsearch	SMa1630	327	347	14.2	7.35e-06	0.214	gatggccgcggcgcgaaatgt
FIMOsearch	SM_b20422	380	400	14.1333	7.68e-06	0.22	ccatgccgcagggcgacattc
FIMOsearch	SMa2151	369	389	14.1222	7.74e-06	0.22	tctgttcgcgacgcgcaaaca
FIMOsearch	SM_b21684	123	143	14.0444	8.14e-06	0.227	gaatgccgcgcttcggcattc
FIMOsearch	nth_SMc02843	127	147	14.0444	8.14e-06	0.227	tgatgctgaagcgcgcccaga
FIMOsearch	SMa0669	169	189	14.0111	8.32e-06	0.228	acatggcgcatggcgccagca
FIMOsearch	SMc01995	296	316	14.0111	8.32e-06	0.228	ttccgctgcagtgcagcatca
FIMOsearch	lpsS_SMc04267	287	307	13.9778	8.51e-06	0.23	tccttctgcaatgctgcaata
FIMOsearch	sitA_SMc02509	168	188	13.9667	8.57e-06	0.23	tgctgctccagtgcggaaaga
FIMOsearch	SMc02373	215	235	13.9222	8.82e-06	0.23	ttttaacgcattgcaaaatca
FIMOsearch	SMc02374	429	449	13.9222	8.82e-06	0.23	ttttaacgcattgcaaaatca
FIMOsearch	nnrE_nnrD_SMc00946	2	22	13.9111	8.88e-06	0.23	gtattctgcgccgcggtagag
FIMOsearch	SMa2015	262	282	13.9111	8.88e-06	0.23	cattggcgaattgcggcaatg
FIMOsearch	glnA_SMc00948	212	232	13.8889	9.01e-06	0.23	ctctaccgcggcgcagaatac
FIMOsearch	SM_b21415	373	393	13.8444	9.28e-06	0.23	tgttggcgccctgcaacctaa
FIMOsearch	SMc01834	396	416	13.8444	9.28e-06	0.23	tgatgctgcactgcagcggaa
FIMOsearch	hppA_SMc01780	392	412	13.8333	9.34e-06	0.23	tctggccgcgccgcgaaaacg
FIMOsearch	SMa0063	415	435	13.8333	9.34e-06	0.23	gatttttgcaattcggcattg
FIMOsearch	smoM_SMc04251	339	359	13.8222	9.41e-06	0.23	atgtgccgcggtgcgcaaagc
FIMOsearch	SM_b20467	362	382	13.8111	9.48e-06	0.23	ttaggctgcgattcgacataa
FIMOsearch	argD_SMc02138	336	356	13.7667	9.75e-06	0.235	ttttttcgcgcttcggaatcg
FIMOsearch	SM_b21262	198	218	13.7444	9.89e-06	0.236	atatgtcgcatggcgaaatgg
FIMOsearch	SMa0285	195	215	13.7111	1.01e-05	0.239	ccttgccgcagcgcgagaaat
FIMOsearch	SMc04269	325	345	13.7	1.02e-05	0.239	tattgcagcattgcagaagga
FIMOsearch	ddhA_SM_b21416	366	386	13.6889	1.02e-05	0.239	ttaggttgcagggcgccaaca
FIMOsearch	fusA_fusA1_SMc01312	89	109	13.6556	1.05e-05	0.242	tcatgctgcacggcaagaagt
FIMOsearch	SMc04241	242	262	13.6444	1.05e-05	0.242	caatggcgaactgcgccagca
FIMOsearch	SMc00737	218	238	13.6111	1.08e-05	0.244	cgatgtcgccctgcagaatgc
FIMOsearch	SM_b20981	146	166	13.5889	1.09e-05	0.244	attttgtgccgttcgcaatga
FIMOsearch	SM_b20664	392	412	13.5778	1.1e-05	0.244	ttttggtgcgctgccgcaacg
FIMOsearch	exoD_SMc00353	415	435	13.5778	1.1e-05	0.244	gagtattgcggtgcaccattt
FIMOsearch	SMa0241	57	77	13.5111	1.15e-05	0.252	tattgccgccctgcggcacga
FIMOsearch	nrtA_SMa0585	188	208	13.4889	1.16e-05	0.254	tcgtgctgcagtgcacaacat
FIMOsearch	SMc00354	390	410	13.4333	1.2e-05	0.26	aaatggtgcaccgcaatactc
FIMOsearch	RA0212_SMa0398	17	37	13.4	1.23e-05	0.26	tcttgttgccgttcaccattc
FIMOsearch	pip1_SMc02547	113	133	13.4	1.23e-05	0.26	actttctgccgctcgccaata
FIMOsearch	SMc01825	40	60	13.3889	1.24e-05	0.26	tcctgtcgcgatgcgaccttg
FIMOsearch	SMc01824	474	494	13.3889	1.24e-05	0.26	tcctgtcgcgatgcgaccttg
FIMOsearch	SMc00906	51	71	13.3778	1.25e-05	0.26	tcttgtcgagccgcagcagtc
FIMOsearch	gor_SMc00154	386	406	13.3556	1.26e-05	0.262	tttttttgcgtcgcaatacta
FIMOsearch	nirB_SM_b20984	105	125	13.3333	1.28e-05	0.264	tcattgcgaacggcacaaaat
FIMOsearch	SMa2267	251	271	13.3111	1.3e-05	0.265	acatgccgccgcgcagcacta
FIMOsearch	SMa0518	356	376	13.2444	1.35e-05	0.267	acctcgcgcgccgcaccaaca
FIMOsearch	SMc02139	235	255	13.2333	1.36e-05	0.267	cgattccgaagcgcgaaaaaa
FIMOsearch	rplD_SMc01308	462	482	13.2333	1.36e-05	0.267	gcagtgcgcgccgcagaatcg
FIMOsearch	acsA3_SMc00741	464	484	13.2333	1.36e-05	0.267	gttagctgcgttgcagcaatc
FIMOsearch	glpD_SMc02520	464	484	13.2222	1.37e-05	0.267	aaattgtgcgccgcggagtgt
FIMOsearch	SM_b20460	9	29	13.2111	1.38e-05	0.267	ttatgtttcgctgcgctattt
FIMOsearch	gltB_SMc04028	414	434	13.2	1.39e-05	0.267	gcttgccgccgtgcgaaaagc
FIMOsearch	SM_b20265	147	167	13.1889	1.4e-05	0.267	aatttccgcggcgcgctcaag
FIMOsearch	SMc01414	391	411	13.1889	1.4e-05	0.267	actgtatgcagcgcaccattg
FIMOsearch	cbrA_SMc00776	338	358	13.1556	1.43e-05	0.267	tggttgtgcgttgcaataaat
FIMOsearch	SMc00396	420	440	13.1333	1.45e-05	0.267	gcttgccgcgctgcaaccggc
FIMOsearch	abrB_SMc01415	445	465	13.1333	1.45e-05	0.267	caatggtgcgctgcatacagt
FIMOsearch	SMa0945	117	137	13.1222	1.46e-05	0.267	tctcgccgcgctgcgctatga
FIMOsearch	SMc00739	29	49	13.1	1.48e-05	0.267	gattgctgcaacgcagctaac
FIMOsearch	cspA5_SMc00289	294	314	13.1	1.48e-05	0.267	agataccgcattggagaatgt
FIMOsearch	SMc00740	313	333	13.1	1.48e-05	0.267	gattgctgcaacgcagctaac
FIMOsearch	SMc00777	411	431	13.1	1.48e-05	0.267	atttattgcaacgcacaacca
FIMOsearch	SMc01557	183	203	13.0889	1.49e-05	0.267	tcattgcgcgcctcagccact
FIMOsearch	SMa0281	54	74	13.0778	1.5e-05	0.267	ccattcggcagcgcgcaaagt
FIMOsearch	SMc04168	120	140	13.0667	1.51e-05	0.267	gcttgtcgaattgcgacattg
FIMOsearch	SMc00467	239	259	13.0667	1.51e-05	0.267	cgattttgcggcgcggccgaa
FIMOsearch	SMc02115	14	34	13.0444	1.53e-05	0.269	cgatgccgagatgcaccagaa
FIMOsearch	SMc00737	441	461	13.0222	1.55e-05	0.271	tcctgtcgcaacgcgcctaat
FIMOsearch	SM_b20232	190	210	12.9889	1.58e-05	0.275	acatgccgccgcgcaacagcg
FIMOsearch	SMc00397	440	460	12.9778	1.59e-05	0.275	gccggttgcagcgcggcaagc
FIMOsearch	SM_b20351	332	352	12.9667	1.6e-05	0.275	aatgggcgcagttcggcaagg
FIMOsearch	fbp_cbbF_SMb20202	65	85	12.9444	1.62e-05	0.277	atcagctgcggcgcgaaatat
FIMOsearch	SMc01639	213	233	12.9333	1.64e-05	0.278	tgatggcgccgggcggcatgt
FIMOsearch	SMa0956	289	309	12.9222	1.65e-05	0.278	gcagagcgcgacgcggcaagt
FIMOsearch	SMc04169	326	346	12.9111	1.66e-05	0.278	caatgtcgcaattcgacaagc
FIMOsearch	SMc00515	175	195	12.8778	1.69e-05	0.28	tcttttcgcgtggcggcagct
FIMOsearch	SMa0809	222	242	12.8667	1.7e-05	0.28	aaatactgaactgcgcaagag
FIMOsearch	SM_b21240	342	362	12.8667	1.7e-05	0.28	ttcatctgcgccgcggcatgc
FIMOsearch	SMa1735	11	31	12.8333	1.74e-05	0.284	gacggtcgcgctgcaccagta
FIMOsearch	cysH_SMc00092	37	57	12.8	1.77e-05	0.285	tcattccgcgtctcgacctga
FIMOsearch	SMc03774	95	115	12.8	1.77e-05	0.285	atttcgtgcgacgcgcaaaag
FIMOsearch	thiB_SMc03869	460	480	12.8	1.77e-05	0.285	gcttttcccattgcagcaaca
FIMOsearch	SMc04133	167	187	12.7333	1.84e-05	0.293	accttctccagcgcggcaagg
FIMOsearch	SM_b20071	416	436	12.7333	1.84e-05	0.293	gcatattgcactgcgaaacat
FIMOsearch	SMc01157	88	108	12.7111	1.87e-05	0.293	tcaatccgcgcttcaacatgt
FIMOsearch	guaD2_SM_b20849	413	433	12.7111	1.87e-05	0.293	ccatgccgcccggcaacataa
FIMOsearch	purD_SMc00993	461	481	12.7	1.88e-05	0.293	cttaaccgcagcgcaacaatt
FIMOsearch	SMc01807	431	451	12.6889	1.89e-05	0.293	tccggttgcatttcggcaaat
FIMOsearch	visN_SMc03015	69	89	12.6667	1.92e-05	0.293	atttgatgcatttcggcaaca
FIMOsearch	ampC_SM_b21600	448	468	12.6667	1.92e-05	0.293	gcattccgccgtgcggcagag
FIMOsearch	ecnB_SMc04332	464	484	12.6667	1.92e-05	0.293	ttattccgccttgcatcaaca
FIMOsearch	SMc00498	339	359	12.6333	1.95e-05	0.293	ccaggctgcagtggacaaagt
FIMOsearch	SMa1995	138	158	12.6111	1.98e-05	0.293	ggctgatgcagcgcgcaattt
FIMOsearch	SMc00451	270	290	12.6	1.99e-05	0.293	aaatttcccgccgcagtaaaa
FIMOsearch	SM_b20063	232	252	12.5889	2.01e-05	0.293	gtatattgcgcttcaacaagg
FIMOsearch	SMc02477	277	297	12.5889	2.01e-05	0.293	ctttggcgcgtttcagaaacc
FIMOsearch	SM_b20062	470	490	12.5889	2.01e-05	0.293	gtatattgcgcttcaacaagg
FIMOsearch	motE_SMc03033	24	44	12.5778	2.02e-05	0.293	atatgccgcggcgcaatttgg
FIMOsearch	mobB_SMc00142	105	125	12.5667	2.03e-05	0.293	tctggccgccatgcgccatac
FIMOsearch	SMc03144	256	276	12.5667	2.03e-05	0.293	agatggcgcgtctcgacaatg
FIMOsearch	SMc03868	253	273	12.5556	2.05e-05	0.293	tgttgctgcaatgggaaaagc
FIMOsearch	rplY_ctc_SMc02692	302	322	12.5556	2.05e-05	0.293	ctctggcgcgcttcgccaagg
FIMOsearch	SMc00895	41	61	12.5444	2.06e-05	0.293	cgatggcgaagcgcggaagaa
FIMOsearch	SMc02490	89	109	12.5444	2.06e-05	0.293	ccttgcggcgctgcgccagga
FIMOsearch	fpr_SMc02122	198	218	12.5444	2.06e-05	0.293	ttatgctgcgttgcggcgtcg
FIMOsearch	SM_b21425	416	436	12.4889	2.13e-05	0.3	ctagagcgcatcgcagaaatc
FIMOsearch	eryD_SMc01629	471	491	12.4889	2.13e-05	0.3	ttatcatgcaatgcagcatgg
FIMOsearch	SM_b21368	144	164	12.4667	2.15e-05	0.3	ttattccgcgcttcggccaac
FIMOsearch	SMc00513	95	115	12.4556	2.17e-05	0.3	agctgccgccacgcgaaaaga
FIMOsearch	nuoJ_SMc01923	353	373	12.4556	2.17e-05	0.3	cattcgcgcaacgcagcatcg
FIMOsearch	SMc01808	359	379	12.4556	2.17e-05	0.3	atttgccgaaatgcaaccgga
FIMOsearch	SMc01571	40	60	12.4111	2.22e-05	0.304	caagtgcgagctgcggcaaga
FIMOsearch	SMc00031	279	299	12.4111	2.22e-05	0.304	tcaggtcgagacgcggaatga
FIMOsearch	rpsE_SMc01292	24	44	12.4	2.24e-05	0.305	ctcttgtgcgtcgcgccagcc
FIMOsearch	SMc00531	275	295	12.3889	2.25e-05	0.305	actgcctgcagcgcggcattc
FIMOsearch	SMc01347	258	278	12.3778	2.27e-05	0.306	agaagccgcaccgcgccaacc
FIMOsearch	phaA_SMc03879	355	375	12.3556	2.3e-05	0.307	tctttgtgcaatgcggcgacg
FIMOsearch	SMc00337	413	433	12.3556	2.3e-05	0.307	actttgcgccacgcggcagtc
FIMOsearch	SMa0017	397	417	12.3222	2.34e-05	0.311	ggcttatgcaatgcgcaattt
FIMOsearch	SMc02351	419	439	12.3111	2.36e-05	0.311	gcattctgcagttcggctttt
FIMOsearch	SMc02856	281	301	12.3	2.37e-05	0.311	cattgcagcattgcaccagat
FIMOsearch	SMc04333	478	498	12.2889	2.39e-05	0.311	tgttgatgcaaggcggaataa
FIMOsearch	SMc02855	240	260	12.2778	2.4e-05	0.311	atctggtgcaatgctgcaatg
FIMOsearch	SM_b20451	247	267	12.2667	2.42e-05	0.311	ctttgtcgcgacgcgcgaaat
FIMOsearch	flgC_SMc03028	350	370	12.2667	2.42e-05	0.311	cgatgtcgccgtgcagcagtc
FIMOsearch	SMa5026	80	100	12.2556	2.43e-05	0.311	tgattgcgcccggcgccaatt
FIMOsearch	SMc01162	420	440	12.2556	2.43e-05	0.311	ccatgttgcgttgaaacatca
FIMOsearch	SMa2097	165	185	12.2444	2.45e-05	0.311	cgatgtcgccgtgcaacagct
FIMOsearch	SM_b21235	244	264	12.2444	2.45e-05	0.311	aatttccgaggcgcatcaatt
FIMOsearch	SMc03768	127	147	12.2111	2.5e-05	0.311	tcaagttgaactgcaacatag
FIMOsearch	SMc02678	255	275	12.2111	2.5e-05	0.311	tcatagcgcggggcgctattc
FIMOsearch	SMc03880	404	424	12.2111	2.5e-05	0.311	cgtcgccgcattgcacaaaga
FIMOsearch	SMc01163	310	330	12.2	2.51e-05	0.311	tgatgtttcaacgcaacatgg
FIMOsearch	SM_b21236	293	313	12.1889	2.53e-05	0.311	aattgatgcgcctcggaaatt
FIMOsearch	SMc02309	354	374	12.1889	2.53e-05	0.311	acatggggcggcgcggcatcc
FIMOsearch	SMc00336	429	449	12.1889	2.53e-05	0.311	gactgccgcgtggcgcaaagt
FIMOsearch	SM_b20292	59	79	12.1444	2.59e-05	0.314	tgatggcgcgccgcgatctcg
FIMOsearch	glgP_SMc04460	466	486	12.1444	2.59e-05	0.314	gctttccgaaatgcaataagg
FIMOsearch	SM_b20127	45	65	12.1333	2.61e-05	0.314	tgttgccgccccgcggtctga
FIMOsearch	SM_b20670	232	252	12.1333	2.61e-05	0.314	tcaagctgcaattcgacatct
FIMOsearch	fixC_SMa0817	476	496	12.1333	2.61e-05	0.314	agtttgtgcagtgagacaagg
FIMOsearch	rkpT2_SM_b20822	5	25	12.1	2.66e-05	0.316	acgggctgcgacgcgcaatat
FIMOsearch	nifD_SMa0827	136	156	12.1	2.66e-05	0.316	acttcgtgccgcgcgacaata
FIMOsearch	SM_b20374	236	256	12.1	2.66e-05	0.316	accttctgaagcgcagccatg
FIMOsearch	SM_b20625	26	46	12.0778	2.69e-05	0.316	ccatgttgaaccgcagactgc
FIMOsearch	SMc01718	41	61	12.0778	2.69e-05	0.316	gaatgccgccacgcacaagct
FIMOsearch	SMa2117	450	470	12.0778	2.69e-05	0.316	tcaaattgaactgcaccaaat
FIMOsearch	SMc02901	422	442	12.0667	2.71e-05	0.316	ctttgctgccccgcagactac
FIMOsearch	SM_b20294	120	140	12.0444	2.74e-05	0.316	cgagatcgcggcgcgccatca
FIMOsearch	ribAMc00008	198	218	12.0333	2.76e-05	0.316	tcgttgcgcgcttcgccatca
FIMOsearch	SM_b20864	263	283	12.0333	2.76e-05	0.316	cgattttgccgcgcgctatct
FIMOsearch	ivdH_SM_b21121	310	330	12.0222	2.78e-05	0.316	taaggttgcgtttcgcaatgc
FIMOsearch	SMc04164	436	456	12.0222	2.78e-05	0.316	atcaatcgcgttgcaccataa
FIMOsearch	eryD_SMc01629	452	472	12.0222	2.78e-05	0.316	atatcatgcgctgcaaaaatt
FIMOsearch	nrdJ_SMc01237	471	491	12.0222	2.78e-05	0.316	ctttagcgcatggcaacaaag
FIMOsearch	SMc04200	123	143	11.9333	2.92e-05	0.322	aaattgcgcggcggagaaacg
FIMOsearch	queC_SMb20940	231	251	11.9333	2.92e-05	0.322	cgcggccgcattgcggaagaa
FIMOsearch	glpK_SMb21009	232	252	11.9333	2.92e-05	0.322	gtcttttgcgacgcaacagcg
FIMOsearch	SM_b21051	372	392	11.9333	2.92e-05	0.322	ttttggcgcaactcaactttt
FIMOsearch	SMc04199	449	469	11.9333	2.92e-05	0.322	aaattgcgcggcggagaaacg
FIMOsearch	mccB_SM_b21124	466	486	11.8778	3.01e-05	0.322	agtggtcgcggcgcaatagat
FIMOsearch	SM_b20095	183	203	11.8667	3.03e-05	0.322	tgcgggcgcgctgcgccagac
FIMOsearch	SMc03175	432	452	11.8667	3.03e-05	0.322	agcttgtccattgcgccatgg
FIMOsearch	SM_b21066	464	484	11.8667	3.03e-05	0.322	gattgttgcagtgggaaaatg
FIMOsearch	SM_b20884	80	100	11.8556	3.05e-05	0.322	gattgcagcgctgcaatatgt
FIMOsearch	metN_SMc03159	204	224	11.8556	3.05e-05	0.322	gacttttgcgtcgcgccctgg
FIMOsearch	traA1_SMa0934	209	229	11.8556	3.05e-05	0.322	ttttgtcgcggcgcgcgcaaa
FIMOsearch	wzx2_SM_b21513	266	286	11.8556	3.05e-05	0.322	gattgtcgccctgcagcacga
FIMOsearch	bdhA_SMb21010	450	470	11.8556	3.05e-05	0.322	cgctgttgcgtcgcaaaagac
FIMOsearch	SMc00229	389	409	11.8444	3.07e-05	0.322	gggttgtgcgccgcaatattt
FIMOsearch	fixN_SMa1220	445	465	11.8444	3.07e-05	0.322	gtttggcgcgtcgcgcacacg
FIMOsearch	SMc02561	74	94	11.8333	3.09e-05	0.322	agattttccgtcgcaccaatc
FIMOsearch	thuG_SM_b20327	161	181	11.8333	3.09e-05	0.322	aaatggtgccgggcgatattt
FIMOsearch	SM_b20920	209	229	11.8333	3.09e-05	0.322	gctggccgcactgcggacgat
FIMOsearch	SM_b20519	294	314	11.8333	3.09e-05	0.322	gctggccgcactgcggacgat
FIMOsearch	SMc01595	135	155	11.8222	3.11e-05	0.322	acatcctgcgccgcaaccagc
FIMOsearch	cyaL_SM_b20358	243	263	11.8111	3.13e-05	0.322	acttgccgaatcgcaaaagcc
FIMOsearch	exsF_SM_b20934	354	374	11.8111	3.13e-05	0.322	cgttgtcgcgccgaagcataa
FIMOsearch	SM_b20629	76	96	11.8	3.15e-05	0.322	aatttcctcgatgcggaatgg
FIMOsearch	rpoH1Mc00646	194	214	11.7889	3.17e-05	0.322	tcatgctgcaattcgaacacc
FIMOsearch	SMa0235	455	475	11.7889	3.17e-05	0.322	tgcttctgcaactcgaaaagc
FIMOsearch	traG_SMa0929	87	107	11.7556	3.23e-05	0.322	tttgcgcgcgccgcgacaaaa
FIMOsearch	traD_SMa0930	317	337	11.7556	3.23e-05	0.322	tttgcgcgcgccgcgacaaaa
FIMOsearch	SMc00280	344	364	11.7556	3.23e-05	0.322	aatttgcgcggctcggccttg
FIMOsearch	exoH_SMb20954	375	395	11.7556	3.23e-05	0.322	ttctgctgcaacgccatattt
FIMOsearch	SMc01551	187	207	11.7444	3.25e-05	0.322	taattttgaatcgcagtcaca
FIMOsearch	mdh_SMc02479	279	299	11.7222	3.29e-05	0.322	atatgccgcggctcacccgca
FIMOsearch	SMa2273	461	481	11.7222	3.29e-05	0.322	gaaagccgcgtcgcggcaatg
FIMOsearch	SM_b20878	118	138	11.7111	3.31e-05	0.322	caattctgcgccgcatcctgc
FIMOsearch	SMc00044	319	339	11.7111	3.31e-05	0.322	tacgggcgagccgcagcatct
FIMOsearch	SMc01633	413	433	11.7111	3.31e-05	0.322	atatgccgcaccgctccagtc
FIMOsearch	exoH_SMb20954	133	153	11.7	3.33e-05	0.322	ccttgccgcatttcgcccgga
FIMOsearch	SMc00282	308	328	11.7	3.33e-05	0.322	cctttccgcggcgcgaccgac
FIMOsearch	R02377_SMc02715	402	422	11.7	3.33e-05	0.322	gctggccgccttgcggcaaca
FIMOsearch	fdoH_SMa0005	162	182	11.6889	3.35e-05	0.322	gaattccgcgcttcagccgga
FIMOsearch	SM_b20033	321	341	11.6889	3.35e-05	0.322	gcatgtctcgttgcaaaatgt
FIMOsearch	nifB_SMa0814	461	481	11.6889	3.35e-05	0.322	gctggttgaattgcaaaatca
FIMOsearch	SMa0947	152	172	11.6778	3.37e-05	0.322	tcatttcgcggtgcaaagagc
FIMOsearch	fbcC_SMc00189	308	328	11.6778	3.37e-05	0.322	tgatgtcgcagctcggcacgt
FIMOsearch	tfxG_SM_b20505	410	430	11.6667	3.39e-05	0.322	atatatttcactgcagcagct
FIMOsearch	rplB_SMc01306	97	117	11.6556	3.41e-05	0.322	acattctgcgccgtggcaagc
FIMOsearch	ftsK_SMc03808	260	280	11.6556	3.41e-05	0.322	tttttttgcgctgcatacgca
FIMOsearch	rplW_SMc01307	434	454	11.6556	3.41e-05	0.322	acattctgcgccgtggcaagc
FIMOsearch	SMa1753	437	457	11.6556	3.41e-05	0.322	aatttccgcctggcaccaagg
FIMOsearch	nodN2_SMc03927	241	261	11.6444	3.43e-05	0.322	gaatggcgcgacgcactctcg
FIMOsearch	SMc03174	350	370	11.6444	3.43e-05	0.322	ccatggcgcaatggacaagct
FIMOsearch	SMa0907	134	154	11.6333	3.45e-05	0.322	cgcgttcgcggcgcgaaatga
FIMOsearch	SMa0478	300	320	11.6333	3.45e-05	0.322	tcatgcagcgctgcggccact
FIMOsearch	SMc01185	394	414	11.6333	3.45e-05	0.322	agctgccgcattgccccatgg
FIMOsearch	SMa1100	181	201	11.6111	3.5e-05	0.324	ttatgctgcggtgagaacttt
FIMOsearch	SMc00965	262	282	11.6111	3.5e-05	0.324	gacttccgaagcgcgccagtt
FIMOsearch	SM_b20570	358	378	11.5889	3.54e-05	0.326	tctttgcgcagcgccgcctct
FIMOsearch	SM_b20034	364	384	11.5889	3.54e-05	0.326	acattttgcaacgagacatgc
FIMOsearch	SMa1541	258	278	11.5778	3.56e-05	0.326	tccttctgaggcgcaatatcc
FIMOsearch	SMa0347	438	458	11.5778	3.56e-05	0.326	gaaggttgcgacgcatcaata
FIMOsearch	dapA2_SM_b20140	230	250	11.5333	3.65e-05	0.329	acaggctgcgccgcgagatgg
FIMOsearch	SM_b21259	414	434	11.5333	3.65e-05	0.329	actttccgaggcggagcatgt
FIMOsearch	SMc00499	384	404	11.5222	3.67e-05	0.329	tccaggcgcaccgcgccagtg
FIMOsearch	SMc04165	148	168	11.5111	3.69e-05	0.329	tcttggcgaatttcacccaga
FIMOsearch	SMa1455	183	203	11.5111	3.69e-05	0.329	aaagatcgcagttcagcaggt
FIMOsearch	folD1_SMc02604	270	290	11.5111	3.69e-05	0.329	agatggcgcatcgcgcgcttt
FIMOsearch	SM_b20504	301	321	11.5111	3.69e-05	0.329	agctgctgcagtgaaatatat
FIMOsearch	SMc03116	368	388	11.5111	3.69e-05	0.329	ttctgttccgccgcggcatcg
FIMOsearch	SM_b20266	165	185	11.5	3.72e-05	0.33	agatcgtgcgcggcggaattt
FIMOsearch	SM_b21052	306	326	11.4889	3.74e-05	0.33	aaaagttgagttgcgccaaaa
FIMOsearch	SMc04865	405	425	11.4889	3.74e-05	0.33	tggtttcgaaatgcggcatga
FIMOsearch	ubiE_SMc01155	181	201	11.4778	3.76e-05	0.331	atttggcgcgccgcgagaggg
FIMOsearch	SMa5024	273	293	11.4667	3.79e-05	0.332	agtggccgcagcgctgcatga
FIMOsearch	SM_b20374	438	458	11.4556	3.81e-05	0.332	gaagggcgcgccgcaggaaga
FIMOsearch	SMc02544	471	491	11.4556	3.81e-05	0.332	ccgtgctgcactgcaatctct
FIMOsearch	nodD1_SMa0870	388	408	11.4444	3.83e-05	0.333	ttttctcgcgccgcaccttga
FIMOsearch	fliF_SMc03014	311	331	11.4333	3.85e-05	0.334	tatgtctgcccttcgccaagt
FIMOsearch	plsX_SMc01784	465	485	11.4222	3.88e-05	0.335	atatgttgcgtggcgggaaaa
FIMOsearch	SMc00738	274	294	11.4	3.93e-05	0.338	ttttggtccgatgcggcacga
FIMOsearch	mcpX_SMc01104	447	467	11.3889	3.95e-05	0.339	atatgtcgcgccgcgggctca
FIMOsearch	SM_b21259	274	294	11.3778	3.97e-05	0.34	aattattgcggcggggaatgg
FIMOsearch	xthA1_SMc00956	319	339	11.3667	4e-05	0.34	tgatgtcgaagcgcgaactca
FIMOsearch	potA_SM_b20281	382	402	11.3667	4e-05	0.34	cgaaggtgcagggcggcatgt
FIMOsearch	ureD_SMc01942	320	340	11.3444	4.05e-05	0.342	tgctgccgcatctcggcagtg
FIMOsearch	omp19_SMc02475	453	473	11.3444	4.05e-05	0.342	tattatcgcgttgcgttatgg
FIMOsearch	SMa0992	308	328	11.3	4.14e-05	0.347	caagaccgcagctcacaaagt
FIMOsearch	rpmF_SMc03881	390	410	11.3	4.14e-05	0.347	tcaaagtgcggttcgacatgt
FIMOsearch	SM_b21427	303	323	11.2889	4.17e-05	0.347	gacggctgaaccgcgacatga
FIMOsearch	SMa2063	367	387	11.2889	4.17e-05	0.347	gcaggctccggcgcagcatca
FIMOsearch	RB1450_SMb20758	192	212	11.2778	4.19e-05	0.347	cgatcttgccgcgcaccatga
FIMOsearch	lpxD_SMc02093	223	243	11.2778	4.19e-05	0.347	ggtttccgcggcgcgctcttc
FIMOsearch	SM_b20916	199	219	11.2667	4.22e-05	0.347	aactgctgcatctcagcctcg
FIMOsearch	nnrU_SMa1283	429	449	11.2667	4.22e-05	0.347	ccatgttgcagcggaacaggc
FIMOsearch	SM_b20314	452	472	11.2667	4.22e-05	0.347	tagtgttgcgctgggccatat
FIMOsearch	sdhB_SMc02466	61	81	11.2556	4.25e-05	0.347	acaagatgcagcgcgccatgc
FIMOsearch	SMa2303	445	465	11.2556	4.25e-05	0.347	gatttctgcatttcggccgat
FIMOsearch	omp_bamA_SMc02094	2	22	11.2444	4.27e-05	0.347	agatggcgaagctcggcattg
FIMOsearch	SMa0082	263	283	11.2444	4.27e-05	0.347	tcctggtgcagctcataaagg
FIMOsearch	SMc01179	329	349	11.2444	4.27e-05	0.347	cacttctgcggcgcagatgat
FIMOsearch	SM_b21244	68	88	11.2333	4.3e-05	0.348	atattcttcgacgcgctatca
FIMOsearch	SMc00276	18	38	11.2111	4.35e-05	0.348	aaatggcgcggcgcaatcgcc
FIMOsearch	purA_SMc00643	25	45	11.2111	4.35e-05	0.348	gtgtattgcaccgcggaatac
FIMOsearch	degP4_SMa1128	111	131	11.2111	4.35e-05	0.348	gcatggtgcagttcagatttc
FIMOsearch	SM_b20290	286	306	11.2	4.37e-05	0.348	ccaggctgcgcggcggcagca
FIMOsearch	SM_b21275	251	271	11.1889	4.4e-05	0.348	tcattttgccgctcaccaggg
FIMOsearch	phaC_phbC_SMc00296	305	325	11.1889	4.4e-05	0.348	tgtttctgcggcgcgacgatg
FIMOsearch	SMa0203	349	369	11.1889	4.4e-05	0.348	tcttgccgccttgcgcctgta
FIMOsearch	SMc01180	358	378	11.1889	4.4e-05	0.348	atcatctgcgccgcagaagtg
FIMOsearch	SMc02773	396	416	11.1778	4.43e-05	0.35	gaattgcgcggcgccgcagga
FIMOsearch	SMa0599	78	98	11.1667	4.45e-05	0.35	acaggccgacctgcagaaatt
FIMOsearch	cyoB_SM_b21488	464	484	11.1667	4.45e-05	0.35	acacggcgcgttgcgccaacg
FIMOsearch	SMa1011	319	339	11.1556	4.48e-05	0.35	ccagtctccagtgcggcaatg
FIMOsearch	SMc00611	351	371	11.1556	4.48e-05	0.35	tgcttctgcagtgggctatgc
FIMOsearch	ispB_SMc00860	141	161	11.1444	4.51e-05	0.35	gctttccgcctcgcggaaggg
FIMOsearch	phnH_SMb20760	194	214	11.1444	4.51e-05	0.35	tcatggtgcgcggcaagatcg
FIMOsearch	cyaI3_SMa1591	418	438	11.1333	4.53e-05	0.351	tcatggtccggcgcgcaagcc
FIMOsearch	exoX_SMb20947	95	115	11.1111	4.59e-05	0.352	ttttattgcggcgcacagttg
FIMOsearch	SMa0492	148	168	11.1111	4.59e-05	0.352	acattccgcggcgcgttcaat
FIMOsearch	SM_b20106	242	262	11.1111	4.59e-05	0.352	tgtttctgcagttcgacacgc
FIMOsearch	ubiX_SMa1285	182	202	11.0778	4.67e-05	0.356	tgctgccgcagttcaactata
FIMOsearch	SM_b20315	283	303	11.0778	4.67e-05	0.356	atatggcccagcgcaacacta
FIMOsearch	SM_b21108	299	319	11.0778	4.67e-05	0.356	cgtttgcgcggtgcccaatgg
FIMOsearch	SM_b21008	212	232	11.0556	4.73e-05	0.356	ggctggcgcagcgcagtcaag
FIMOsearch	SMc02543	268	288	11.0556	4.73e-05	0.356	agagattgcagtgcagcacgg
FIMOsearch	fixT_SMa1226	305	325	11.0556	4.73e-05	0.356	tcgaggtgcaccgcgccaatg
FIMOsearch	SMa0180	25	45	11.0444	4.76e-05	0.356	gtttggcgcagcgcatccatc
FIMOsearch	SMa0179	380	400	11.0444	4.76e-05	0.356	ccattttgcacctcgacttta
FIMOsearch	SMc01001	174	194	11.0333	4.78e-05	0.356	cgttgttgcggcgcagaccgt
FIMOsearch	pstS_SMc02146	324	344	11.0333	4.78e-05	0.356	aaatgttgcgccgagaaaatc
FIMOsearch	SM_b20533	147	167	11.0222	4.81e-05	0.356	gcttcgtgcgccgcagcttga
FIMOsearch	SM_b21260	256	276	11.0222	4.81e-05	0.356	tgtttttgagtggcaaaaagt
FIMOsearch	aatC_SMc00294	35	55	11.0111	4.84e-05	0.356	catcgtcgcgccgcagaaaca
FIMOsearch	chvI_SMc02560	368	388	11.0111	4.84e-05	0.356	tgcttttgcacttcgccacaa
FIMOsearch	SMc00295	465	485	11.0111	4.84e-05	0.356	catcgtcgcgccgcagaaaca
FIMOsearch	cyaG1_SMc03937	468	488	11.0111	4.84e-05	0.356	accttgcgcgccgctgcaagg
FIMOsearch	SM_b21369	424	444	10.9889	4.9e-05	0.36	tgatgccgccattcgaaatct
FIMOsearch	btaB_SMc01847	346	366	10.9778	4.93e-05	0.36	atcttccgcacggcggccgaa
FIMOsearch	SMa2049	406	426	10.9778	4.93e-05	0.36	gaatggcgcaaggcagacatg
FIMOsearch	SMa1860	232	252	10.9667	4.96e-05	0.361	acattctgcatgtcgcccaga
FIMOsearch	SMc00769	353	373	10.9556	4.99e-05	0.361	ttacattgcgctgcagaatcc
FIMOsearch	exoF3_SM_b21245	424	444	10.9556	4.99e-05	0.361	tgatagcgcgtcgaagaatat
FIMOsearch	SM_b20218	176	196	10.9333	5.05e-05	0.363	agctgttgcgtttcggccaat
FIMOsearch	fixI_SMa1209	276	296	10.9222	5.07e-05	0.363	caatggcgaaccggagcaaaa
FIMOsearch	SM_b21027	87	107	10.9	5.14e-05	0.363	tcatgccgcaaggcgcttagt
FIMOsearch	nodA_SMa0869	328	348	10.9	5.14e-05	0.363	tcaaggtgcggcgcgagaaaa
FIMOsearch	SM_b21028	463	483	10.9	5.14e-05	0.363	tcatgccgcaaggcgcttagt
FIMOsearch	SMa1431	183	203	10.8889	5.17e-05	0.363	tggtgatgcagcgcggcagga
FIMOsearch	SMa2305	359	379	10.8889	5.17e-05	0.363	atcggccgaaatgcagaaatc
FIMOsearch	SMa1413	413	433	10.8778	5.2e-05	0.363	cttgactgcgacgcagtaacg
FIMOsearch	SMc00491	419	439	10.8778	5.2e-05	0.363	aattgatgcaattcggccttt
FIMOsearch	SM_b20968	442	462	10.8667	5.23e-05	0.363	tcctggcgcagcgctatatca
FIMOsearch	SMc04266	34	54	10.8556	5.26e-05	0.363	gcttggcgcaatgctataaat
FIMOsearch	SMc01647	241	261	10.8556	5.26e-05	0.363	gaaggccgcgcctcgccattg
FIMOsearch	SM_b21463	320	340	10.8556	5.26e-05	0.363	ttcatttgcattgcaccctgc
FIMOsearch	SMc04265	461	481	10.8556	5.26e-05	0.363	gcttggcgcaatgctataaat
FIMOsearch	SMc04206	8	28	10.8444	5.29e-05	0.363	ccaagctgcggctcgccatca
FIMOsearch	arsC_SMc02649	131	151	10.8444	5.29e-05	0.363	atcttccgccgctcgacatgt
FIMOsearch	SM_b21029	421	441	10.8444	5.29e-05	0.363	actaagcgccttgcggcatga
FIMOsearch	SMc01844	246	266	10.8333	5.32e-05	0.363	gcgggccgcgctgcagaagga
FIMOsearch	SM_b21464	116	136	10.8222	5.35e-05	0.363	actgcgtgcgccgcgcaagtt
FIMOsearch	fixC_SMa0817	126	146	10.8222	5.35e-05	0.363	tcttggagcagtgcagaacct
FIMOsearch	SMa2099	323	343	10.8222	5.35e-05	0.363	cgtggctgcgcggcgcaatgg
FIMOsearch	proA_SMc03777	414	434	10.8222	5.35e-05	0.363	ccatggtgcatcgcgacgatc
FIMOsearch	SM_b21146	470	490	10.8222	5.35e-05	0.363	ccatgccgaaccgcagccgag
FIMOsearch	exoY_SMb20946	114	134	10.8111	5.38e-05	0.363	caactgtgcgccgcaataaaa
FIMOsearch	atpG_SMc02500	173	193	10.8111	5.38e-05	0.363	cgatgccgcgacgcagcgtct
FIMOsearch	SMc01572	214	234	10.8111	5.38e-05	0.363	agcttctgccgcgcggtatcc
FIMOsearch	SMa0674	111	131	10.8	5.41e-05	0.363	gcaagctgccgcgcaacatct
FIMOsearch	SM_b20675	225	245	10.8	5.41e-05	0.363	agcaggtgcggcgcgaaatgc
FIMOsearch	SMc01273	448	468	10.8	5.41e-05	0.363	caatgccgcggttcagcttgc
FIMOsearch	SMa0670	118	138	10.7889	5.45e-05	0.363	gcttgtcgacgcgcagcaact
FIMOsearch	SMc00147	192	212	10.7889	5.45e-05	0.363	gcctttcgagctgcggcagca
FIMOsearch	SMc03784	249	269	10.7889	5.45e-05	0.363	acctgttgcgcggcaagaaga
FIMOsearch	thiC_SMb20615	284	304	10.7889	5.45e-05	0.363	taattgcgccattcaccaggg
FIMOsearch	aceA_SMc00768	401	421	10.7889	5.45e-05	0.363	ggattctgcagcgcaatgtaa
FIMOsearch	SMc04132	340	360	10.7778	5.48e-05	0.363	tcaaggcgcagtgggaaatgt
FIMOsearch	SM_b21051	442	462	10.7778	5.48e-05	0.363	aactacttcactgcaataatt
FIMOsearch	SMc00603	456	476	10.7667	5.51e-05	0.364	atcttctgccactcggcatca
FIMOsearch	fabI2_SMc00326	9	29	10.7556	5.54e-05	0.364	ccaaggcgcgcggcgccaaaa
FIMOsearch	SM_b20262	80	100	10.7556	5.54e-05	0.364	accgtgcgcagcgcgccctcg
FIMOsearch	SM_b20614	321	341	10.7556	5.54e-05	0.364	ccctggtgaatggcgcaatta
FIMOsearch	exoV_SMb20949	234	254	10.7444	5.57e-05	0.365	gcataccgcgcggcggcaggc
FIMOsearch	SMb21234	139	159	10.7333	5.61e-05	0.366	gaattttgcgttgcggttgga
FIMOsearch	SM_b20156	161	181	10.7333	5.61e-05	0.366	ccatgacgcagctcggcaagg
FIMOsearch	fliI_SMc03025	149	169	10.7222	5.64e-05	0.366	cgatggtgccattcaccagaa
FIMOsearch	SMc03794	213	233	10.7222	5.64e-05	0.366	gcatcgcgcgccgcagccttg
FIMOsearch	SMc02836	154	174	10.7111	5.67e-05	0.367	tcatggcgcgcggcggcgtat
FIMOsearch	SMc01147	431	451	10.7111	5.67e-05	0.367	ccctgtcgcaccgcgcccgcg
FIMOsearch	SMa0522	207	227	10.7	5.71e-05	0.368	gcttgctgcgccgcgcgctgg
FIMOsearch	SM_b21052	236	256	10.6889	5.74e-05	0.368	aattattgcagtgaagtagtt
FIMOsearch	smpB_SMc02405	240	260	10.6889	5.74e-05	0.368	caatgtcgcgccgcgcctgtg
FIMOsearch	SM_b20676	419	439	10.6889	5.74e-05	0.368	acttgttgcggggcgctcgaa
FIMOsearch	lysA_SMc00723	426	446	10.6778	5.77e-05	0.369	tactgtcgcgccgaagcaaac
FIMOsearch	nosZ_SMa1182	342	362	10.6667	5.81e-05	0.369	tgcggctgaaacgcgaaaagt
FIMOsearch	SMc00490	390	410	10.6667	5.81e-05	0.369	aaaggccgaattgcatcaatt
FIMOsearch	expG_mucS_SMb21317	127	147	10.6444	5.87e-05	0.372	gcatggtgagctgcaggaggt
FIMOsearch	sseA_SMc01172	186	206	10.6444	5.87e-05	0.372	tgtttccgagacgcaggaagt
FIMOsearch	SMc04191	170	190	10.6333	5.91e-05	0.373	atcttctccaccgcaccagcc
FIMOsearch	lpxA_SMc02091	415	435	10.6333	5.91e-05	0.373	tttcactgcgatgcaaaagtt
FIMOsearch	SMa1742	5	25	10.6111	5.98e-05	0.373	tgctgccgcgtggcgatattg
FIMOsearch	SMc00930	165	185	10.6111	5.98e-05	0.373	tttcgccgcgacgcgacagat
FIMOsearch	pckA_SMc02562	272	292	10.6111	5.98e-05	0.373	ttgtggcgaagtgcaaaagca
FIMOsearch	SMa0204	359	379	10.6111	5.98e-05	0.373	tacaggcgcaaggcggcaaga
FIMOsearch	rpsN_SMc01296	6	26	10.5889	6.05e-05	0.373	agatcccgcgcctcgacaaga
FIMOsearch	secY_SMc01289	350	370	10.5889	6.05e-05	0.373	gcctgccgcgacgggacataa
FIMOsearch	SMa2313	36	56	10.5778	6.08e-05	0.373	tctgggcgcgccgcgcatgaa
FIMOsearch	SM_b21301	392	412	10.5778	6.08e-05	0.373	cttttccgcgtcggggcatcg
FIMOsearch	lsrA_SMc00037	92	112	10.5667	6.12e-05	0.373	tctggctgaagtgcagtcgta
FIMOsearch	pntAa_SMc03950	291	311	10.5667	6.12e-05	0.373	tgtttccgccccgcaggagga
FIMOsearch	SMc02424	392	412	10.5667	6.12e-05	0.373	tcaatccgcgctgcaagatgg
FIMOsearch	SM_b20167	75	95	10.5556	6.15e-05	0.373	cccggccgcgatgcaggaaga
FIMOsearch	SMc02565	193	213	10.5556	6.15e-05	0.373	cctgattgcgccgcaggaaga
FIMOsearch	SM_b20342	315	335	10.5556	6.15e-05	0.373	acgttccgcaatgcggctact
FIMOsearch	SM_b20673	321	341	10.5556	6.15e-05	0.373	cgttgctgcatctcgcccgaa
FIMOsearch	ragA_SMc02366	385	405	10.5556	6.15e-05	0.373	tgagggggcgccgcgacataa
FIMOsearch	SMc04238	467	487	10.5556	6.15e-05	0.373	gattgccgcgtcgctgcaatc
FIMOsearch	RA0705_SMa1297	470	490	10.5556	6.15e-05	0.373	ccttgctgcgtttcaacttgg
FIMOsearch	SMc01854	339	359	10.5444	6.19e-05	0.373	cttttccgcgattcgcaagcg
FIMOsearch	SMc01241	294	314	10.5333	6.22e-05	0.373	attttttccggcgcagaagcc
FIMOsearch	SMa0110	365	385	10.5333	6.22e-05	0.373	ccctgccgcgcttcggcagcc
FIMOsearch	SMc01409	380	400	10.5333	6.22e-05	0.373	actttccgacgcgcggcctga
FIMOsearch	sqdC_SMc03963	84	104	10.5222	6.26e-05	0.373	atttgccgcagcgccgaacgt
FIMOsearch	SMa1579	430	450	10.5222	6.26e-05	0.373	ccctactgcatctcacccaaa
FIMOsearch	SMa1381	45	65	10.5111	6.3e-05	0.373	ggaatccgcactgcgatatgc
FIMOsearch	rhtX_SMa2337	144	164	10.5111	6.3e-05	0.373	tgcgtccgcgccgcgtcaatt
FIMOsearch	SMa0191	148	168	10.5111	6.3e-05	0.373	catttttccgtttcagcaata
FIMOsearch	SMa5031	289	309	10.5111	6.3e-05	0.373	ggaatccgcactgcgatatgc
FIMOsearch	SMa0193	471	491	10.5111	6.3e-05	0.373	catttttccgtttcagcaata
FIMOsearch	SMc03833	188	208	10.5	6.33e-05	0.374	tcatgacgcaatgcgccttcg
FIMOsearch	SMc03199	125	145	10.4778	6.41e-05	0.378	tcctgctccgtttcggaaata
FIMOsearch	smeIM_ccrM_SMc00021	169	189	10.4556	6.48e-05	0.38	gcttggcgaggtgcgaactgg
FIMOsearch	aglG_SMc03063	398	418	10.4556	6.48e-05	0.38	ttcggccgaggcgcggcaatc
FIMOsearch	SMc01135	75	95	10.4444	6.52e-05	0.38	gaatgccgcgccgccgaagca
FIMOsearch	cysG_SMc01053	81	101	10.4444	6.52e-05	0.38	agcgtgtgcacctcgccatgc
FIMOsearch	mltG_SMc00575	266	286	10.4444	6.52e-05	0.38	ttttgccgcaatgctcactac
FIMOsearch	SMc02978	419	439	10.4444	6.52e-05	0.38	tatttgcgcatcgccacctca
FIMOsearch	SMc04152	39	59	10.4333	6.56e-05	0.38	acatgctgcgggtcgaaagct
FIMOsearch	SMc04448	479	499	10.4333	6.56e-05	0.38	acctgcggcagggcagcatct
FIMOsearch	hpf_SMc01140	306	326	10.4222	6.59e-05	0.38	taattccacgacgcgcaattg
FIMOsearch	SM_b21220	418	438	10.4222	6.59e-05	0.38	cgcgtctgcggcgcggaaggg
FIMOsearch	pip2_SMc04031	53	73	10.4111	6.63e-05	0.38	acatgccgcgcggcgactatg
FIMOsearch	SM_b20695	57	77	10.4111	6.63e-05	0.38	cggtggtgagctgcaaaaaat
FIMOsearch	SM_b21533	51	71	10.4	6.67e-05	0.38	gcatggcgcggcgcgccgagc
FIMOsearch	ropB1_SMc00604	163	183	10.4	6.67e-05	0.38	tgatgccgagtggcagaagat
FIMOsearch	ISRm28.3_SMc03280	344	364	10.4	6.67e-05	0.38	cgatggcgcgatgcagatgag
FIMOsearch	pccB_SM_b20755	372	392	10.4	6.67e-05	0.38	gcaatttgcgcttcgcaatat
FIMOsearch	tam_SMc00225	465	485	10.4	6.67e-05	0.38	aaagcttgcagttcggcatat
FIMOsearch	SMc00277	338	358	10.3889	6.71e-05	0.38	tccttctgcagcgccgccagg
FIMOsearch	lgt_SMc02681	365	385	10.3889	6.71e-05	0.38	gtatagcgcgctgcggctacc
FIMOsearch	SM_b21098	298	318	10.3778	6.75e-05	0.382	ctatgccgcagcgctgaaggc
FIMOsearch	SMc04237	80	100	10.3667	6.78e-05	0.383	gattgcagcgacgcggcaatc
FIMOsearch	SMa5013	90	110	10.3556	6.82e-05	0.383	cgatatcgagacgcagaatag
FIMOsearch	ampC_SM_b21600	335	355	10.3556	6.82e-05	0.383	cgtttgtgaaatgcgcacagg
FIMOsearch	SMc00487	461	481	10.3556	6.82e-05	0.383	tgcggccgcgccgcaagaata
FIMOsearch	katG_SMa2379	315	335	10.3444	6.86e-05	0.384	ttttttcgcaacgccgccaca
FIMOsearch	virB9_SMa1306	103	123	10.3333	6.9e-05	0.384	aaatacttcgccgcgaaatac
FIMOsearch	SMc03744	331	351	10.3333	6.9e-05	0.384	ggtagccgcagcgcgctatac
FIMOsearch	pcaH_SM_b20577	378	398	10.3333	6.9e-05	0.384	cactgctgcatgtcgccatct
FIMOsearch	SMa0291	65	85	10.3222	6.94e-05	0.384	caatagcgcaaggcgcaaggg
FIMOsearch	topA_SMc01364	207	227	10.3222	6.94e-05	0.384	ccttgccgcaccgcagatcca
FIMOsearch	SM_b20994	287	307	10.3222	6.94e-05	0.384	tcgtttcgcactgcggcgttt
FIMOsearch	SM_b21462	102	122	10.3111	6.98e-05	0.386	ccttgccgccgcgcagacggg
FIMOsearch	cpaA2_SMa1578	292	312	10.3	7.02e-05	0.386	tttgggtgagatgcagtaggg
FIMOsearch	SMc04440	299	319	10.2889	7.06e-05	0.386	ttatcatgcgccgcgcaagaa
FIMOsearch	SMa1821	345	365	10.2889	7.06e-05	0.386	actggttcaactgcagcaagt
FIMOsearch	SM_b20674	449	469	10.2889	7.06e-05	0.386	ttcgggcgagatgcagcaacg
FIMOsearch	sitD_SMc02506	47	67	10.2778	7.1e-05	0.386	acacgttgcagctcgccatca
FIMOsearch	SMc01051	86	106	10.2778	7.1e-05	0.386	gcatggcgaggtgcacacgct
FIMOsearch	nosY_SMa1185	311	331	10.2778	7.1e-05	0.386	cctggctgaatggcggcatga
FIMOsearch	SM_b21587	318	338	10.2778	7.1e-05	0.386	ccattccgaaccgcacattgg
FIMOsearch	SM_b21464	448	468	10.2778	7.1e-05	0.386	gcagggtgcaatgcaaatgaa
FIMOsearch	acpXL_SMc04278	45	65	10.2444	7.22e-05	0.39	ttcaggcgcggtgcggaagcg
FIMOsearch	SM_b20647	161	181	10.2444	7.22e-05	0.39	ggtggctgcaattcgaaattg
FIMOsearch	SMc01665	245	265	10.2444	7.22e-05	0.39	gaagggtgcggcgcggtcatg
FIMOsearch	exoH_SMb20954	2	22	10.2333	7.26e-05	0.391	cgcgtctgcggcgcggaagag
FIMOsearch	SM_b20050	206	226	10.2333	7.26e-05	0.391	acctggcgaagttcgacaagc
FIMOsearch	acrF_SM_b21498	58	78	10.2222	7.31e-05	0.392	agatgtcgagcggcgccaatg
FIMOsearch	fbpC1_SMb20363	17	37	10.2111	7.35e-05	0.392	acctgccgccgctcgaaatca
FIMOsearch	yacG_SMc02312	169	189	10.2111	7.35e-05	0.392	atcgagcgcactgcaccttct
FIMOsearch	SM_b20009	243	263	10.2111	7.35e-05	0.392	gcttgctgccgttcggcaggc
FIMOsearch	SMc00714	464	484	10.2	7.39e-05	0.393	gcgtggcgcaccgcacccgca
FIMOsearch	orf24_SM_b21214	472	492	10.2	7.39e-05	0.393	gcattgtgcaacgccgcctca
FIMOsearch	nuoJ_SMc01923	153	173	10.1889	7.43e-05	0.393	atatggtgaagtgcatctatt
FIMOsearch	kdpA_SMa2333	137	157	10.1778	7.47e-05	0.393	aattgacgcggcgcggacgca
FIMOsearch	SMa0945	357	377	10.1778	7.47e-05	0.393	cgatttcccgccgcggcaaac
FIMOsearch	choW_SMc02738	365	385	10.1778	7.47e-05	0.393	gcattttgaattgctgcatgt
FIMOsearch	SM_b21063	440	460	10.1778	7.47e-05	0.393	tgatgcggcgttgcaacacga
FIMOsearch	SM_b21663	441	461	10.1778	7.47e-05	0.393	gcttgcggccgtgcggaaatt
FIMOsearch	rkpK_SMc02641	325	345	10.1667	7.52e-05	0.394	aattatcgccgtgcacacacg
FIMOsearch	SM_b21041	459	479	10.1667	7.52e-05	0.394	aattttcgaaacgcacacgca
FIMOsearch	cyoB_SM_b21488	289	309	10.1556	7.56e-05	0.394	accggccgcaacgcacccggc
FIMOsearch	SMa1828	282	302	10.1444	7.6e-05	0.394	tctttacgcggcgcggccgag
FIMOsearch	SMc02735	371	391	10.1444	7.6e-05	0.394	ccctgctgccctgcactcgaa
FIMOsearch	SMc03237	398	418	10.1444	7.6e-05	0.394	ggtttttccgatgcgcaagga
FIMOsearch	SM_b20486	426	446	10.1444	7.6e-05	0.394	acatggcgcagggccgcatcg
FIMOsearch	bkdAa_SMc03201	459	479	10.1444	7.6e-05	0.394	gagttgcgcgacgcgcaatcc
FIMOsearch	SMa0217	131	151	10.1333	7.64e-05	0.395	ccctgccgaagcgcagaacat
FIMOsearch	SMc03238	348	368	10.1333	7.64e-05	0.395	tccttgcgcatcggaaaaacc
FIMOsearch	tkt1_SMc02342	335	355	10.1222	7.69e-05	0.396	ggcttccgcactgcgctttct
FIMOsearch	SMa2347	87	107	10.1111	7.73e-05	0.396	gcaggtcgcgccgcgagattt
FIMOsearch	SMa5036	188	208	10.1111	7.73e-05	0.396	acttgctgagtcggagaatgc
FIMOsearch	fdxB_SMa0834	477	497	10.1111	7.73e-05	0.396	acttgctgagtcggagaatgc
FIMOsearch	SM_b20475	31	51	10.1	7.78e-05	0.398	agagactgcggctcggcaatc
FIMOsearch	phaA_SMc03879	412	432	10.0889	7.82e-05	0.399	ttttgcggcagtgcaactagc
FIMOsearch	mdcF_SMc00317	94	114	10.0778	7.86e-05	0.399	tgttgccgccgcgcgcgatac
FIMOsearch	SMa1299	260	280	10.0778	7.86e-05	0.399	ccaagttgaaacgcagcaagg
FIMOsearch	SMc01757	388	408	10.0778	7.86e-05	0.399	tgttttcgaagcgcaggagga
FIMOsearch	SMc00384	401	421	10.0778	7.86e-05	0.399	ttttcgtgcagcgcaatcgca
FIMOsearch	SM_b21093	3	23	10.0667	7.91e-05	0.399	gcgtgccgaggcgcgccatca
FIMOsearch	SMc00673	80	100	10.0667	7.91e-05	0.399	atattgcgcacctcgagaagg
FIMOsearch	SM_b20544	89	109	10.0667	7.91e-05	0.399	tcatgctgacgtgcagcacgc
FIMOsearch	SMc01136	379	399	10.0444	8e-05	0.4	aaagtttgcgccgctccattg
FIMOsearch	lldD_SMc01712	436	456	10.0444	8e-05	0.4	ctatgcggcgcctcaccatca
FIMOsearch	mfd_SMc04450	439	459	10.0444	8e-05	0.4	ttcttccgcatcgctgcctat
FIMOsearch	ppiD_SMc00234	249	269	10.0333	8.04e-05	0.4	ttaatttgcagcgcgctttaa
FIMOsearch	SMa0728	322	342	10.0333	8.04e-05	0.4	tgctgccccaattcagaaata
FIMOsearch	SMc02707	33	53	10.0222	8.09e-05	0.4	tcagcgtgcggtgcgcccagg
FIMOsearch	SM_b21167	41	61	10.0222	8.09e-05	0.4	taatggtgccatggggaatcg
FIMOsearch	SMa0802	240	260	10.0222	8.09e-05	0.4	tgctgctgccgctcgcaatgc
FIMOsearch	SM_b21016	23	43	10.0111	8.13e-05	0.4	tccttctgcatttcactcgct
FIMOsearch	xthA3_SMc03818	115	135	10.0111	8.13e-05	0.4	tgttttcgccacgcatcattc
FIMOsearch	SMc02989	174	194	10	8.18e-05	0.4	ttcgactgaagcgcactatct
FIMOsearch	repA2_SMa2395	218	238	10	8.18e-05	0.4	catttccgcagtgaaccacta
FIMOsearch	cls_SMc02076	467	487	10	8.18e-05	0.4	tgattccgcaccgcgtccgtc
FIMOsearch	flhB_SMc03018	12	32	9.98889	8.22e-05	0.4	tcatgccgcagcggagccgcg
FIMOsearch	SM_b21085	114	134	9.98889	8.22e-05	0.4	cctgattgcaacgcggccggt
FIMOsearch	SM_b20541	114	134	9.98889	8.22e-05	0.4	cctgattgcaacgcggccggt
FIMOsearch	rpoZ_SMc02408	191	211	9.98889	8.22e-05	0.4	agttgctgcagttcgtccaca
FIMOsearch	SMa2381	227	247	9.98889	8.22e-05	0.4	tgtggcggcgttgcgaaaaaa
FIMOsearch	rnj_SMc01929	333	353	9.98889	8.22e-05	0.4	cagtggcgcgccgcggccaag
FIMOsearch	SMc03880	347	367	9.98889	8.22e-05	0.4	gctagttgcactgccgcaaaa
FIMOsearch	SM_b20581	97	117	9.97778	8.27e-05	0.4	tcagggcgcgtttcggcacga
FIMOsearch	SMc01195	270	290	9.97778	8.27e-05	0.4	cgcgtctgcggtgcgggaaga
FIMOsearch	SMc01259	283	303	9.97778	8.27e-05	0.4	atctgctgaactgcgaacggg
FIMOsearch	birA_SMc01928	477	497	9.97778	8.27e-05	0.4	cgaagccgcggcgcggacatt
FIMOsearch	SM_b20475	76	96	9.96667	8.32e-05	0.4	ggagtctgcgctgcggccggc
FIMOsearch	SMc02069	95	115	9.95556	8.36e-05	0.4	ttcgtgcgcggtgcgcccgag
FIMOsearch	pip1_SMc02547	191	211	9.95556	8.36e-05	0.4	atctcgtgcgccgcggctttt
FIMOsearch	SMa0101	23	43	9.94444	8.41e-05	0.4	agcgtatgcagcgcggcaaag
FIMOsearch	SM_b21681	112	132	9.94444	8.41e-05	0.4	tcaggccgaaaggcaccaagg
FIMOsearch	SMc03874	199	219	9.94444	8.41e-05	0.4	gatcgttgccgtgcagcaaat
FIMOsearch	SMc04288	295	315	9.94444	8.41e-05	0.4	tctgtgcgacacgcggcatga
FIMOsearch	purH_SMc04088	388	408	9.94444	8.41e-05	0.4	cgttgtcgcggcgccgaaggt
FIMOsearch	fdxB_SMa0834	249	269	9.93333	8.46e-05	0.4	tgcggtcgcagtgcgcgaact
FIMOsearch	SMa0833	386	406	9.93333	8.46e-05	0.4	tgcggtcgcagtgcgcgaact
FIMOsearch	omp_bamA_SMc02094	18	38	9.92222	8.51e-05	0.4	cattgccgaggtgctgaattt
FIMOsearch	SMa2125	111	131	9.92222	8.51e-05	0.4	atttggcccagcgcaaactcg
FIMOsearch	SMc03284	199	219	9.92222	8.51e-05	0.4	cgatgccgcgcggcagacgca
FIMOsearch	SMc03256	199	219	9.92222	8.51e-05	0.4	cgatgccgcgcggcagacgca
FIMOsearch	SMc02315	291	311	9.92222	8.51e-05	0.4	cgcttctgcgccgccgcaaag
FIMOsearch	SMc01038	375	395	9.92222	8.51e-05	0.4	atagggcgccatgcgaacata
FIMOsearch	rimJ_SMc00075	455	475	9.92222	8.51e-05	0.4	ttcgaccgaactgcggcatcg
FIMOsearch	SM_b20295	433	453	9.91111	8.55e-05	0.401	ggagagtgcagcgcgtaaata
FIMOsearch	SM_b20662	240	260	9.9	8.6e-05	0.401	tcgggccgcggcgcaacctca
FIMOsearch	R00410_SMc01110	430	450	9.9	8.6e-05	0.401	ggttgccgcagcgcaggtttt
FIMOsearch	SM_b20370	320	340	9.88889	8.65e-05	0.401	cccgggtgcggttcgaaattg
FIMOsearch	mnmA_trmU_SMc00659	425	445	9.88889	8.65e-05	0.401	atgtgccgccgtgcggcctca
FIMOsearch	fdoG_SMa0002	43	63	9.87778	8.7e-05	0.401	gactgcggcgatgcgcaatgg
FIMOsearch	SMa1755	187	207	9.87778	8.7e-05	0.401	actgggtgaaccgcgcgaagt
FIMOsearch	SMc01052	227	247	9.87778	8.7e-05	0.401	tttctgcgcgacgcgaaagaa
FIMOsearch	SM_b20390	333	353	9.87778	8.7e-05	0.401	gttttgcgcagttcaccaccg
FIMOsearch	SMa1445	415	435	9.87778	8.7e-05	0.401	acatttcgcctcgcccaatgt
FIMOsearch	clpA_SMc02109	437	457	9.87778	8.7e-05	0.401	ggatttcgccaggcagcatca
FIMOsearch	SM_b21096	466	486	9.87778	8.7e-05	0.401	ttcggccgcggttcgaaatcg
FIMOsearch	SMc01269	176	196	9.86667	8.75e-05	0.401	gcatcgtgccttgcggaattc
FIMOsearch	TRm19C_SMc01098	432	452	9.86667	8.75e-05	0.401	ataagctgcgccgagccaaga
FIMOsearch	ntrR1_vapC_SMc01521	150	170	9.85556	8.8e-05	0.402	gtttgtcgcgccgaggcagat
FIMOsearch	ntrP_SMc03949	419	439	9.85556	8.8e-05	0.402	gtttgtcgcgccgaggcagat
FIMOsearch	SM_b20633	48	68	9.84444	8.84e-05	0.402	tcatggcgaaattcggcagcc
FIMOsearch	SMc01135	262	282	9.84444	8.84e-05	0.402	caatggagcggcgcaaacttt
FIMOsearch	gatB_SMc01350	442	462	9.84444	8.84e-05	0.402	gcattgtccagtgccccatgt
FIMOsearch	SMc01759	125	145	9.83333	8.89e-05	0.402	tgatggcgcagctcaatctcc
FIMOsearch	SMa1907	146	166	9.83333	8.89e-05	0.402	aattgccgcgcggcgaaactc
FIMOsearch	SMc00989	163	183	9.83333	8.89e-05	0.402	tcctgttgagattcggaatac
FIMOsearch	dinB2_SMa2355	201	221	9.83333	8.89e-05	0.402	atctgcggcgtcgcggcagct
FIMOsearch	SMa2385	95	115	9.82222	8.94e-05	0.402	atatcgcgcaacgctgcaaga
FIMOsearch	SMa0059	350	370	9.82222	8.94e-05	0.402	cctcggcgcgtttcaccatga
FIMOsearch	SM_b20395	405	425	9.82222	8.94e-05	0.402	agttggcgaagcgcacgatcg
FIMOsearch	SMc01522	426	446	9.82222	8.94e-05	0.402	atctgcctcggcgcgacaaac
FIMOsearch	SMc04363	5	25	9.81111	8.99e-05	0.403	tctgaccgcgccgcaccaccc
FIMOsearch	SMc02407	318	338	9.81111	8.99e-05	0.403	tgtggacgaactgcagcaact
FIMOsearch	SMc00233	380	400	9.8	9.04e-05	0.405	ttaaagcgcgctgcaaattaa
FIMOsearch	SMa1869	216	236	9.78889	9.09e-05	0.405	ttcttctgcagttcgtacaga
FIMOsearch	SM_b21079	325	345	9.77778	9.14e-05	0.405	actgtgtgcctcgcaacagcg
FIMOsearch	SMc04240	22	42	9.76667	9.19e-05	0.405	ttttagtccgtctcacaaaaa
FIMOsearch	SMc02718	158	178	9.76667	9.19e-05	0.405	gcctgttccagcgcaaaagca
FIMOsearch	SMc04117	166	186	9.76667	9.19e-05	0.405	gcctgttccagcgcaaaagca
FIMOsearch	SMc00586	354	374	9.76667	9.19e-05	0.405	cctgggcgcatctcgacatcg
FIMOsearch	SMc01846	359	379	9.76667	9.19e-05	0.405	ttcggctgcaattcacacttg
FIMOsearch	SMc04239	418	438	9.76667	9.19e-05	0.405	ttttagtccgtctcacaaaaa
FIMOsearch	SMa1683	439	459	9.76667	9.19e-05	0.405	aaattccgccgtgcgcctggg
FIMOsearch	SMa0275	458	478	9.76667	9.19e-05	0.405	gcattccgcgtctcaacttat
FIMOsearch	gltA_SMc02087	353	373	9.75556	9.25e-05	0.405	gtttgttgcgttgccatatgc
FIMOsearch	SM_b20423	451	471	9.75556	9.25e-05	0.405	cgttttcgcggttcggccgaa
FIMOsearch	SM_b20676	470	490	9.75556	9.25e-05	0.405	cctttgagcaatgcagcactt
FIMOsearch	dppC1_SMc00788	232	252	9.74444	9.3e-05	0.405	cattcatgcgctgcgcaatgc
FIMOsearch	exoV_SMb20949	290	310	9.74444	9.3e-05	0.405	aactgccgcagttcgatcttc
FIMOsearch	SM_b20886	443	463	9.74444	9.3e-05	0.405	gcttcttgcattgcactctgc
FIMOsearch	SM_b21105	462	482	9.74444	9.3e-05	0.405	gctcgccgcggcgcgccagca
FIMOsearch	SMc02769	47	67	9.73333	9.35e-05	0.405	agatgatccaccgcggcaagc
FIMOsearch	SMa0197	252	272	9.73333	9.35e-05	0.405	caatatcgcgctgcgctacac
FIMOsearch	sun_SMc04090	264	284	9.73333	9.35e-05	0.405	tgataatgcagggcgcaaatc
FIMOsearch	SM_b20593	268	288	9.73333	9.35e-05	0.405	accgggcgcgccgcatcctga
FIMOsearch	mutS_SMc01125	170	190	9.72222	9.4e-05	0.406	ccatgttgccgcgcgccgtgt
FIMOsearch	SMc00249	100	120	9.71111	9.45e-05	0.406	ttcaagtgcatcgcgccaggc
FIMOsearch	SMc04176	107	127	9.71111	9.45e-05	0.406	tcacggcgcaacgcgccacta
FIMOsearch	SMa1684	206	226	9.71111	9.45e-05	0.406	cccaggcgcacggcggaattt
FIMOsearch	degP1_degP_SMc02365	250	270	9.71111	9.45e-05	0.406	tgcagctccaccgcaacatta
FIMOsearch	SM_b20249	132	152	9.7	9.5e-05	0.408	gtctggcgcgatgcggagatt
FIMOsearch	qxtA_SMc02255	425	445	9.68889	9.56e-05	0.408	gattgccgcagtgtgacaacg
FIMOsearch	cpaA2_SMa1578	429	449	9.68889	9.56e-05	0.408	ccttagcgcagtgggcacatt
FIMOsearch	SMc00831	81	101	9.67778	9.61e-05	0.408	tatttgagcaccgcggccacg
FIMOsearch	SMa1170	371	391	9.67778	9.61e-05	0.408	gacgggcgcgtcgcagtaacc
FIMOsearch	SMc01133	32	52	9.66667	9.66e-05	0.408	gattgtggcggcgcgcaatcc
FIMOsearch	gpt_SMc00945	145	165	9.66667	9.66e-05	0.408	gctgaccgaggtgcagaagaa
FIMOsearch	SMc02139	180	200	9.66667	9.66e-05	0.408	ccatttcgcaccgcgatgtca
FIMOsearch	SMc01718	262	282	9.65556	9.72e-05	0.408	gcctgctgcagcgctgcagtc
FIMOsearch	glyQ_SMc00855	20	40	9.64444	9.77e-05	0.408	tctgggcgcgtttcggtcttt
FIMOsearch	SMc02418	37	57	9.64444	9.77e-05	0.408	tcaaaccgcagctcgacattg
FIMOsearch	ccsA_SMc00248	96	116	9.64444	9.77e-05	0.408	gcctggcgcgatgcacttgaa
FIMOsearch	rpiB_SMc01613	166	186	9.64444	9.77e-05	0.408	cgaaggcgcggcgcggaaggc
FIMOsearch	SMc02591	221	241	9.64444	9.77e-05	0.408	ccggtctgcgcttcgccatga
FIMOsearch	SMc03821	236	256	9.64444	9.77e-05	0.408	ggatggtgcgagtcgccatgg
FIMOsearch	aglE_SMc03061	294	314	9.64444	9.77e-05	0.408	gcatcttgcgccgcaaaacgt
FIMOsearch	SM_b20375	335	355	9.64444	9.77e-05	0.408	tgctgctgcagcgcggtccct
FIMOsearch	SMc00856	338	358	9.64444	9.77e-05	0.408	tctgggcgcgtttcggtcttt
FIMOsearch	SMc00083	413	433	9.64444	9.77e-05	0.408	ttcttatgcgttgcattatca
FIMOsearch	recG_SMc00228	21	41	9.63333	9.82e-05	0.409	atttcccgcgtcgccgcaaga
FIMOsearch	aglR_SMc03060	370	390	9.63333	9.82e-05	0.409	acgttttgcggcgcaagatgc
FIMOsearch	SM_b20276	188	208	9.62222	9.88e-05	0.409	tgcggtcgcggcgcggtaggc
FIMOsearch	mocA_SMc04322	395	415	9.62222	9.88e-05	0.409	gctggccgaggcgcggcctta
FIMOsearch	paaD_SM_b21637	454	474	9.62222	9.88e-05	0.409	agttcctgcagcgcgcctatc
FIMOsearch	SMc01439	35	55	9.61111	9.93e-05	0.41	cgttgccgaagcgcagcgtga
FIMOsearch	SMa1579	293	313	9.61111	9.93e-05	0.41	aatgtgcccactgcgctaagg
FIMOsearch	potA_SMa0391	341	361	9.61111	9.93e-05	0.41	tagaattgcagcgcaaaaaat
FIMOsearch	SMa1538	277	297	9.6	9.99e-05	0.41	ctttggtgacgcgcaatatgc
FIMOsearch	cobB_SMc04282	286	306	9.6	9.99e-05	0.41	ttcgtctgcaatgcggcgaca
FIMOsearch	xthA2_SMc02077	310	330	9.6	9.99e-05	0.41	gacggacgcggtgcggaatca
# FIMO (Find Individual Motif Occurrences): Version 5.5.5 compiled on Apr 27 2024 at 13:39:46
# The format of this file is described at https://meme-suite.org/meme/doc/fimo-output-format.html#tsv_results.
# fimo --norc motif_for_fimo upstream_500_smel_1021_3.txt
